# Supplementary material for: A single-cell comparison of adult and fetal human epicardium defines the age-associated changes in epicardial activity
Source: Nat Cardiovasc Res. Author manuscript; Available in PMC 2023 Mar 17. (PMC7614330; doi:10.1038/s44161-022-00183-w)
Supplement: Source Data Fig.4 [file EMS171839-supplement-Source_Data_Fig_4.xls]

## Sheet: supplementary_table10_cpdb_interactors_Pvalues
epi.all.secreted.means.interacting_pair	adult_Epicardium_FB.like.adult_Adipocytes	adult_Epicardium_FB.like.adult_Cardiomyocytes	adult_Epicardium_FB.like.adult_Endocardial	adult_Epicardium_FB.like.adult_Endothelial_Arterial	adult_Epicardium_FB.like.adult_Endothelial_Capillaries	adult_Epicardium_FB.like.adult_Endothelial_Other	adult_Epicardium_FB.like.adult_Endothelial_Venous	adult_Epicardium_FB.like.adult_Epicardium_FB.like	adult_Epicardium_FB.like.adult_Epicardium_Meso	adult_Epicardium_FB.like.adult_Fibroblasts	adult_Epicardium_FB.like.adult_Immature_Cardiomyocytes	adult_Epicardium_FB.like.adult_Immature_other	adult_Epicardium_FB.like.adult_Lymphoid_Immune_Cells	adult_Epicardium_FB.like.adult_Myeloid_Immune_Cells	adult_Epicardium_FB.like.adult_Neuronal_Cells	adult_Epicardium_FB.like.adult_Pericytes	adult_Epicardium_FB.like.adult_Pericytes_Stromal	adult_Epicardium_FB.like.adult_Smooth_Muscle_Cells	adult_Epicardium_FB.like.foetal_Adipocytes	adult_Epicardium_FB.like.foetal_Cardiomyocytes	adult_Epicardium_FB.like.foetal_Endocardial	adult_Epicardium_FB.like.foetal_Endothelial_Arterial	adult_Epicardium_FB.like.foetal_Endothelial_Capillaries	adult_Epicardium_FB.like.foetal_Endothelial_Other	adult_Epicardium_FB.like.foetal_Endothelial_Venous	adult_Epicardium_FB.like.foetal_Epicardium_FB.like	adult_Epicardium_FB.like.foetal_Epicardium_Meso	adult_Epicardium_FB.like.foetal_Epicardium_Proliferating	adult_Epicardium_FB.like.foetal_Fibroblasts	adult_Epicardium_FB.like.foetal_Immature_Cardiomyocytes	adult_Epicardium_FB.like.foetal_Immature_other	adult_Epicardium_FB.like.foetal_Lymphoid_Immune_Cells	adult_Epicardium_FB.like.foetal_Myeloid_Immune_Cells	adult_Epicardium_FB.like.foetal_Neuronal_Cells	adult_Epicardium_FB.like.foetal_Pericytes	adult_Epicardium_FB.like.foetal_Pericytes_Stromal	adult_Epicardium_FB.like.foetal_Smooth_Muscle_Cells	adult_Epicardium_Meso.adult_Adipocytes	adult_Epicardium_Meso.adult_Cardiomyocytes	adult_Epicardium_Meso.adult_Endocardial	adult_Epicardium_Meso.adult_Endothelial_Arterial	adult_Epicardium_Meso.adult_Endothelial_Capillaries	adult_Epicardium_Meso.adult_Endothelial_Other	adult_Epicardium_Meso.adult_Endothelial_Venous	adult_Epicardium_Meso.adult_Epicardium_FB.like	adult_Epicardium_Meso.adult_Epicardium_Meso	adult_Epicardium_Meso.adult_Fibroblasts	adult_Epicardium_Meso.adult_Immature_Cardiomyocytes	adult_Epicardium_Meso.adult_Immature_other
COL11A1_a10b1 complex	1	1	1	1	1	1	1	1	1	1	1	1	1	1	1	1	1	1	1	1	1	1	1	1	1	1	1	1	1	1	1	1	1	1	1	1	1	1	1	1	1	1	1	1	1	1	1	1	1
COL6A1_a10b1 complex	1	1	0.218	1	1	1	0.274	1	1	1	1	1	1	1	1	1	1	1	1	1	0.274	1	0.298	1	0.321	1	1	1	1	1	1	1	1	1	1	1	1	1	1	0	1	1	1	0.54	1	1	1	1	1
COL6A2_a10b1 complex	1	1	0.164	1	1	1	0.211	1	1	1	1	1	1	1	1	1	1	1	1	1	0.211	1	0.218	1	0.226	1	1	1	1	1	1	1	1	1	1	1	1	1	1	0.341	1	1	1	1	1	1	1	1	1
COL8A2_a10b1 complex	1	1	1	1	1	1	1	1	1	1	1	1	1	1	1	1	1	1	1	1	1	1	1	1	1	1	1	1	1	1	1	1	1	1	1	1	1	1	1	1	1	1	1	1	1	1	1	1	1
COL8A1_a10b1 complex	1	1	1	1	1	1	1	1	1	1	1	1	1	1	1	1	1	1	1	1	1	1	1	1	1	1	1	1	1	1	1	1	1	1	1	1	1	1	1	0	1	1	1	0	1	1	1	1	1
COL4A5_a10b1 complex	1	1	0.016	1	1	1	0.024	1	1	1	1	1	1	1	1	1	1	1	1	1	0.024	1	0.032	1	0.032	1	1	1	1	1	1	1	1	1	1	1	1	1	1	0	1	1	1	0	1	1	1	1	1
COL18A1_a10b1 complex	1	1	1	1	1	1	1	1	1	1	1	1	1	1	1	1	1	1	1	1	1	1	1	1	1	1	1	1	1	1	1	1	1	1	1	1	1	1	1	0	1	1	1	0.969	1	1	1	1	1
COL14A1_a10b1 complex	1	1	1	1	1	1	1	1	1	1	1	1	1	1	1	1	1	1	1	1	1	1	1	1	1	1	1	1	1	1	1	1	1	1	1	1	1	1	1	1	1	1	1	1	1	1	1	1	1
COL4A6_a10b1 complex	1	1	1	1	1	1	1	1	1	1	1	1	1	1	1	1	1	1	1	1	1	1	1	1	1	1	1	1	1	1	1	1	1	1	1	1	1	1	1	1	1	1	1	1	1	1	1	1	1
COL9A3_a10b1 complex	1	1	1	1	1	1	1	1	1	1	1	1	1	1	1	1	1	1	1	1	1	1	1	1	1	1	1	1	1	1	1	1	1	1	1	1	1	1	1	1	1	1	1	1	1	1	1	1	1
COL26A1_a10b1 complex	1	1	1	1	1	1	1	1	1	1	1	1	1	1	1	1	1	1	1	1	1	1	1	1	1	1	1	1	1	1	1	1	1	1	1	1	1	1	1	1	1	1	1	1	1	1	1	1	1
COL11A1_a11b1 complex	1	1	1	1	1	1	1	1	1	1	1	1	1	1	1	1	1	1	1	1	1	1	1	1	1	1	1	1	1	1	1	1	1	1	1	1	1	1	1	1	1	1	1	1	1	1	1	1	1
COL6A1_a11b1 complex	1	1	1	1	1	1	1	1	1	0.25	1	1	1	1	1	1	1	1	1	1	1	1	1	1	1	1	1	1	1	1	1	1	1	1	0.274	1	1	1	1	1	1	1	1	1	1	1	0.008	1	1
COL6A2_a11b1 complex	1	1	1	1	1	1	1	1	1	0.172	1	1	1	1	1	1	1	1	1	1	1	1	1	1	1	1	1	1	1	1	1	1	1	1	0.211	1	1	1	1	1	1	1	1	1	1	1	0.89	1	1
COL8A2_a11b1 complex	1	1	1	1	1	1	1	1	1	1	1	1	1	1	1	1	1	1	1	1	1	1	1	1	1	1	1	1	1	1	1	1	1	1	1	1	1	1	1	1	1	1	1	1	1	1	1	1	1
COL8A1_a11b1 complex	1	1	1	1	1	1	1	1	1	1	1	1	1	1	1	1	1	1	1	1	1	1	1	1	1	1	1	1	1	1	1	1	1	1	1	1	1	1	1	1	1	1	1	1	1	1	0	1	1
COL4A5_a11b1 complex	1	1	1	1	1	1	1	1	1	0.016	1	1	1	1	1	1	1	1	1	1	1	1	1	1	1	1	1	1	1	1	1	1	1	1	0.024	1	1	1	1	1	1	1	1	1	1	1	0	1	1
COL18A1_a11b1 complex	1	1	1	1	1	1	1	1	1	1	1	1	1	1	1	1	1	1	1	1	1	1	1	1	1	1	1	1	1	1	1	1	1	1	1	1	1	1	1	1	1	1	1	1	1	1	0.056	1	1
COL14A1_a11b1 complex	1	1	1	1	1	1	1	1	1	1	1	1	1	1	1	1	1	1	1	1	1	1	1	1	1	1	1	1	1	1	1	1	1	1	1	1	1	1	1	1	1	1	1	1	1	1	1	1	1
COL4A6_a11b1 complex	1	1	1	1	1	1	1	1	1	1	1	1	1	1	1	1	1	1	1	1	1	1	1	1	1	1	1	1	1	1	1	1	1	1	1	1	1	1	1	1	1	1	1	1	1	1	1	1	1
COL9A3_a11b1 complex	1	1	1	1	1	1	1	1	1	1	1	1	1	1	1	1	1	1	1	1	1	1	1	1	1	1	1	1	1	1	1	1	1	1	1	1	1	1	1	1	1	1	1	1	1	1	1	1	1
COL26A1_a11b1 complex	1	1	1	1	1	1	1	1	1	1	1	1	1	1	1	1	1	1	1	1	1	1	1	1	1	1	1	1	1	1	1	1	1	1	1	1	1	1	1	1	1	1	1	1	1	1	1	1	1
COL11A1_a1b1 complex	1	1	1	1	1	1	1	1	1	1	1	1	1	1	1	1	1	1	1	1	1	1	1	1	1	1	1	1	1	1	1	1	1	1	1	1	1	1	1	1	1	1	1	1	1	1	1	1	1
COL6A1_a1b1 complex	0.314	1	0.266	0.203	0.164	0.21	0.274	1	1	1	1	0.281	1	1	0.21	0.21	0.172	0.266	1	1	0.343	0.39	0.343	0.382	1	1	1	1	0.367	1	0.375	1	1	0.343	0.195	0.204	0.258	0.992	1	0.547	0	0	0	0.334	1	1	1	1	0.584
COL6A2_a1b1 complex	0.226	1	0.211	0.164	0.14	0.164	0.203	1	1	1	1	0.203	1	1	0.164	0.164	0.164	0.195	1	1	0.226	0.266	0.234	0.258	1	1	1	1	0.242	1	0.242	1	1	0.226	0.164	0.171	0.195	1	1	1	0.131	0	0.341	1	1	1	1	1	1
COL8A2_a1b1 complex	1	1	1	1	1	1	1	1	1	1	1	1	1	1	1	1	1	1	1	1	1	1	1	1	1	1	1	1	1	1	1	1	1	1	1	1	1	1	1	1	1	1	1	1	1	1	1	1	1
COL8A1_a1b1 complex	1	1	1	1	1	1	1	1	1	1	1	1	1	1	1	1	1	1	1	1	1	1	1	1	1	1	1	1	1	1	1	1	1	1	1	1	1	0	1	0	0	0	0	0	1	1	1	1	0
COL4A5_a1b1 complex	0.032	1	0.024	0.016	0.008	0.016	0.024	1	1	1	1	0.032	1	1	0.016	0.016	0.016	0.016	1	1	0.032	0.064	0.032	0.056	1	1	1	1	0.048	1	0.048	1	1	0.032	0.016	0.016	0.024	0	1	0	0	0	0	0	1	1	1	1	0
COL18A1_a1b1 complex	1	1	1	1	1	1	1	1	1	1	1	1	1	1	1	1	1	1	1	1	1	1	1	1	1	1	1	1	1	1	1	1	1	1	1	1	1	1	1	0.937	0	0	0	0.844	1	1	1	1	0.929
COL14A1_a1b1 complex	1	1	1	1	1	1	1	1	1	1	1	1	1	1	1	1	1	1	1	1	1	1	1	1	1	1	1	1	1	1	1	1	1	1	1	1	1	1	1	1	1	1	1	1	1	1	1	1	1
COL4A6_a1b1 complex	1	1	1	1	1	1	1	1	1	1	1	1	1	1	1	1	1	1	1	1	1	1	1	1	1	1	1	1	1	1	1	1	1	1	1	1	1	1	1	1	1	1	1	1	1	1	1	1	1
COL9A3_a1b1 complex	1	1	1	1	1	1	1	1	1	1	1	1	1	1	1	1	1	1	1	1	1	1	1	1	1	1	1	1	1	1	1	1	1	1	1	1	1	1	1	1	1	1	1	1	1	1	1	1	1
COL26A1_a1b1 complex	1	1	1	1	1	1	1	1	1	1	1	1	1	1	1	1	1	1	1	1	1	1	1	1	1	1	1	1	1	1	1	1	1	1	1	1	1	1	1	1	1	1	1	1	1	1	1	1	1
COL11A1_a2b1 complex	1	1	1	1	1	1	1	1	1	1	1	1	1	1	1	1	1	1	1	1	1	1	1	1	1	1	1	1	1	1	1	1	1	1	1	1	1	1	1	1	1	1	1	1	1	1	1	1	1
COL6A1_a2b1 complex	1	1	0.266	1	1	1	1	1	1	1	1	1	1	1	0.242	1	1	1	1	1	0.274	0.313	0.266	0.321	0.298	1	1	1	1	1	1	1	1	1	1	0.119	1	1	1	0.187	1	1	1	1	1	1	1	1	1
COL6A2_a2b1 complex	1	1	0.203	1	1	1	1	1	1	1	1	1	1	1	0.172	1	1	1	1	1	0.211	0.218	0.203	0.218	0.211	1	1	1	1	1	1	1	1	1	1	0.096	1	1	1	1	1	1	1	1	1	1	1	1	1
COL8A2_a2b1 complex	1	1	1	1	1	1	1	1	1	1	1	1	1	1	1	1	1	1	1	1	1	1	1	1	1	1	1	1	1	1	1	1	1	1	1	1	1	1	1	1	1	1	1	1	1	1	1	1	1
COL8A1_a2b1 complex	1	1	1	1	1	1	1	1	1	1	1	1	1	1	1	1	1	1	1	1	1	1	1	1	1	1	1	1	1	1	1	1	1	1	1	1	1	1	1	0	1	1	1	1	1	1	1	1	1
COL4A5_a2b1 complex	1	1	0.024	1	1	1	1	1	1	1	1	1	1	1	0.016	1	1	1	1	1	0.024	0.032	0.024	0.032	0.032	1	1	1	1	1	1	1	1	1	1	0.024	1	1	1	0	1	1	1	1	1	1	1	1	1
COL18A1_a2b1 complex	1	1	1	1	1	1	1	1	1	1	1	1	1	1	1	1	1	1	1	1	1	1	1	1	1	1	1	1	1	1	1	1	1	1	1	1	1	1	1	0.811	1	1	1	1	1	1	1	1	1
COL14A1_a2b1 complex	1	1	1	1	1	1	1	1	1	1	1	1	1	1	1	1	1	1	1	1	1	1	1	1	1	1	1	1	1	1	1	1	1	1	1	1	1	1	1	1	1	1	1	1	1	1	1	1	1
COL4A6_a2b1 complex	1	1	1	1	1	1	1	1	1	1	1	1	1	1	1	1	1	1	1	1	1	1	1	1	1	1	1	1	1	1	1	1	1	1	1	1	1	1	1	1	1	1	1	1	1	1	1	1	1
COL9A3_a2b1 complex	1	1	1	1	1	1	1	1	1	1	1	1	1	1	1	1	1	1	1	1	1	1	1	1	1	1	1	1	1	1	1	1	1	1	1	1	1	1	1	1	1	1	1	1	1	1	1	1	1
COL26A1_a2b1 complex	1	1	1	1	1	1	1	1	1	1	1	1	1	1	1	1	1	1	1	1	1	1	1	1	1	1	1	1	1	1	1	1	1	1	1	1	1	1	1	1	1	1	1	1	1	1	1	1	1
LAMA3_a3b1 complex	1	1	1	1	1	1	1	1	1	1	1	1	1	1	1	1	1	1	1	1	1	1	1	1	1	1	1	1	1	1	1	1	1	1	1	1	1	1	0	1	1	1	1	1	1	0	1	1	1
PLA2G2A_a4b1 complex	1	1	1	1	1	1	1	1	1	1	1	1	0	1	1	1	1	1	1	1	1	1	1	1	1	1	1	1	1	1	1	0	0	0	0	1	1	1	1	1	1	1	1	1	1	1	1	1	1
PLA2G2A_a5b1 complex	1	1	0	0	1	0	0	1	1	0	1	1	1	1	1	1	0	1	1	0	0	0	0	0	0	0	1	0	0	1	1	1	1	1	0	0	0	1	1	0	0	1	0	0	1	1	0	1	1
TIMP1_FGFR2	1	1	1	1	1	1	1	1	1	1	1	1	1	1	1	1	1	1	1	0.064	1	1	1	1	1	1	1	1	0.064	1	1	1	1	1	1	1	1	1	1	1	1	1	1	1	1	1	1	1	1
TGFB3_TGFBR3	1	1	1	1	1	1	1	1	1	1	1	1	1	1	1	1	1	1	1	1	1	1	1	1	1	1	1	1	1	1	1	1	1	1	1	1	1	1	1	1	1	1	1	1	1	1	1	1	1
C3_aMb2 complex	1	1	1	1	1	1	1	1	1	1	1	1	1	0.008	1	1	1	1	1	1	1	1	1	1	1	1	1	1	1	1	1	1	0.008	1	1	1	1	1	1	1	1	1	1	1	1	1	1	1	1
CXADR_FAM3C	1	1	1	1	1	1	1	1	1	1	1	1	1	1	1	1	1	1	1	1	1	1	1	1	1	1	1	1	1	1	1	1	1	1	1	1	1	1	1	0	0	1	0	0	1	0	0	1	1
DPP4_CXCL9	1	1	1	1	1	1	1	1	1	1	1	1	1	1	1	1	1	1	1	1	1	1	1	1	1	1	1	1	1	1	1	1	1	1	1	1	1	1	1	1	1	1	1	1	1	1	1	1	1
EGFR_CNTF	1	1	1	1	1	1	1	1	1	1	1	1	1	1	1	1	1	1	1	1	1	1	1	1	1	1	1	1	1	1	1	1	1	1	1	1	1	1	1	1	1	1	1	1	1	1	1	1	1
EGFR_NRG1	1	1	1	1	1	1	1	1	1	1	1	1	1	1	1	1	1	1	1	1	1	1	1	1	1	1	1	1	1	1	1	1	1	1	1	1	1	1	1	0	1	1	1	1	1	1	1	1	1
EGFR_EGF	1	1	1	1	1	1	1	1	1	1	1	1	1	1	1	1	1	1	1	1	1	1	1	1	1	1	1	1	1	1	1	1	1	1	1	1	1	1	0	1	1	1	1	1	1	1	1	1	1
EGFR_TGFA	1	1	1	1	1	1	1	1	1	1	1	1	1	1	1	1	1	1	1	1	1	1	1	1	1	1	1	1	1	1	1	1	1	1	1	1	1	1	1	1	1	1	1	1	1	1	1	1	1
EGFR_TGFB1	1	1	1	1	1	1	1	1	1	1	1	1	1	1	1	1	1	1	1	1	1	1	1	1	1	1	1	1	1	1	1	1	1	1	1	1	1	1	0	0	0	0	0	0	1	1	1	1	1
EGFR_MIF	1	1	1	1	1	1	1	1	1	1	1	1	1	1	1	1	1	1	1	1	1	1	1	1	1	1	1	1	1	1	1	1	1	1	1	1	1	1	1	1	1	1	1	1	0.195	1	1	1	1
EGFR_AREG	1	1	1	1	1	1	1	1	1	1	1	1	1	1	1	1	1	1	1	1	1	1	1	1	1	1	1	1	1	1	1	1	1	1	1	1	1	1	1	1	1	1	1	1	1	0	1	1	1
EGFR_GRN	1	1	1	1	1	1	1	1	1	1	1	1	1	1	1	1	1	1	1	1	1	1	1	1	1	1	1	1	1	1	1	1	1	1	1	1	1	1	1	0	0	0	0	0	1	0	0	1	1
EGFR_BTC	1	1	1	1	1	1	1	1	1	1	1	1	1	1	1	1	1	1	1	1	1	1	1	1	1	1	1	1	1	1	1	1	1	1	1	1	1	1	1	1	1	1	1	1	1	1	1	1	1
EGFR_COPA	1	1	1	1	1	1	1	1	1	1	1	1	1	1	1	1	1	1	1	1	1	1	1	1	1	1	1	1	1	1	1	1	1	1	1	1	1	0	0	0	0	0	0	0	0.016	0	0	1	0
EGFR_EPGN	1	1	1	1	1	1	1	1	1	1	1	1	1	1	1	1	1	1	1	1	1	1	1	1	1	1	1	1	1	1	1	1	1	1	1	1	1	1	1	1	1	1	1	1	1	1	1	1	1
EGFR_HBEGF	1	1	1	1	1	1	1	1	1	1	1	1	1	1	1	1	1	1	1	1	1	1	1	1	1	1	1	1	1	1	1	1	1	1	1	1	1	1	1	1	0	1	1	1	1	1	1	1	1
TFRC_TNFSF13B	1	1	1	1	1	1	1	1	1	1	1	1	1	1	1	1	1	1	1	1	1	1	1	1	1	1	1	1	1	1	1	1	1	1	1	1	1	1	1	1	1	1	1	1	1	1	1	1	1
FAS_FASLG	1	1	1	1	1	1	1	1	1	1	1	1	1	1	1	1	1	1	1	1	1	1	1	1	1	1	1	1	1	1	1	1	1	1	1	1	1	1	1	1	1	1	1	1	1	1	1	1	1
NRP2_VEGFA	1	1	1	1	1	1	1	1	1	1	1	1	1	1	1	1	1	1	1	1	1	1	1	1	1	1	1	1	1	1	1	1	1	1	1	1	1	1	1	1	1	1	1	1	1	1	1	1	1
NRP2_PGF	1	1	1	1	1	1	1	1	1	1	1	1	1	1	1	1	1	1	1	1	1	1	1	1	1	1	1	1	1	1	1	1	1	1	1	1	1	1	1	1	1	1	1	1	1	1	1	1	1
NRP2_SEMA3F	1	1	1	1	1	1	1	1	1	1	1	1	1	1	1	1	1	1	1	1	1	1	1	1	1	1	1	1	1	1	1	1	1	1	1	1	1	1	1	1	1	1	1	1	1	1	1	1	1
NRP2_SEMA3C	1	1	1	1	1	1	1	1	1	1	1	1	1	1	1	1	1	1	1	1	1	1	1	1	1	1	1	1	1	1	1	1	1	1	1	1	1	1	1	1	1	1	1	1	1	1	1	1	1
DPP4_CCL11	1	1	1	1	1	1	1	1	1	1	1	1	1	1	1	1	1	1	1	1	1	1	1	1	1	1	1	1	1	1	1	1	1	1	1	1	1	1	1	1	1	1	1	1	1	1	1	1	1
DPP4_CXCL12	1	1	1	0.016	0.024	1	0.024	1	1	0.024	1	1	1	1	1	0.024	0.024	0.04	0	0.032	0.032	0	0.024	0.032	0.032	0.032	0.04	0.04	0.024	1	0.024	1	0.04	0.032	0.024	0.016	0	1	1	1	0	0	1	0.668	1	1	0	1	1
CCL2_CCR2	1	1	1	1	1	1	1	1	1	1	1	1	1	1	1	1	1	1	1	1	1	1	1	1	1	1	1	1	1	1	1	1	1	1	1	1	1	1	1	1	1	1	1	1	1	1	1	1	1
CCL2_ACKR1	1	1	1	1	1	1	1	1	1	1	1	1	1	1	1	1	1	1	1	1	1	1	1	1	1	1	1	1	1	1	1	1	1	1	1	1	1	1	1	1	1	1	1	0	1	1	1	1	1
CXCL1_ACKR1	1	1	1	1	1	1	1	1	1	1	1	1	1	1	1	1	1	1	1	1	1	1	1	1	1	1	1	1	1	1	1	1	1	1	1	1	1	1	1	1	1	1	1	0	1	1	1	1	1
CCL2_CCR10	1	1	1	1	1	1	1	1	1	1	1	1	1	1	1	1	1	1	1	1	1	1	1	1	1	1	1	1	1	1	1	1	1	1	1	1	1	1	1	1	1	1	1	1	1	1	1	1	1
CXCL1_CXCR1	1	1	1	1	1	1	1	1	1	1	1	1	1	1	1	1	1	1	1	1	1	1	1	1	1	1	1	1	1	1	1	1	1	1	1	1	1	1	1	1	1	1	1	1	1	1	1	1	1
CXCL1_CXCR2	1	1	1	1	1	1	1	1	1	1	1	1	1	1	1	1	1	1	1	1	1	1	1	1	1	1	1	1	1	1	1	1	1	1	1	1	1	1	1	1	1	1	1	1	1	1	1	1	1
TNFRSF11B_TNFSF10	1	1	1	1	1	1	1	1	1	1	1	1	1	1	1	1	1	1	1	1	1	1	1	1	1	1	1	1	1	1	1	1	1	1	1	1	1	1	1	0	0	0	0	0	0.087	1	0	1	1
WNT2B_FZD4	1	1	1	1	1	1	1	1	1	1	1	1	1	1	1	1	1	1	1	1	1	1	1	1	1	1	1	1	1	1	1	1	1	1	1	1	1	1	1	1	1	1	1	1	1	1	1	1	1
TNFSF14_LTBR	1	1	1	1	1	1	1	1	1	1	1	1	1	1	1	1	1	1	1	1	1	1	1	1	1	1	1	1	1	1	1	1	1	1	1	1	1	1	1	0	0	1	0	0	1	1	1	1	1
TNFSF14_TNFRSF14	1	1	1	1	1	1	1	1	1	1	1	1	1	1	1	1	1	1	1	1	1	1	1	1	1	1	1	1	1	1	1	1	1	1	1	1	1	1	1	0	0	1	0	0	1	1	1	1	1
TNFRSF11B_TNFSF11	1	1	1	1	1	1	1	1	1	1	1	1	1	1	1	1	1	1	1	1	1	1	1	1	1	1	1	1	1	1	1	1	1	1	1	1	1	1	1	1	1	1	1	1	1	1	1	1	1
TGFB3_TGFbeta receptor1	1	1	1	1	1	1	1	1	1	1	1	1	1	1	1	1	1	1	1	1	1	1	1	1	1	1	1	1	1	1	1	1	1	1	1	1	1	1	1	1	1	1	1	1	1	1	1	1	1
TGFB3_TGFbeta receptor2	1	1	1	1	1	1	1	1	1	1	1	1	1	1	1	1	1	1	1	1	1	1	1	1	1	1	1	1	1	1	1	1	1	1	1	1	1	1	1	1	1	1	1	1	1	1	1	1	1
RSPO1_LGR4	0	0	1	1	1	1	1	1	0	0	1	1	1	1	0	1	1	1	1	0	0	0	1	1	1	1	1	1	1	1	1	1	1	1	1	1	0	1	1	1	1	1	1	1	1	1	1	1	1
RSPO1_LGR6	1	1	1	1	1	1	1	1	1	1	1	1	1	1	1	1	1	1	1	1	1	1	1	1	1	1	1	1	1	1	1	1	1	1	1	1	1	1	1	1	1	1	1	1	1	1	1	1	1
TNFSF14_TNFRSF6B	1	1	1	1	1	1	1	1	1	1	1	1	1	1	1	1	1	1	1	1	1	1	1	1	1	1	1	1	1	1	1	1	1	1	1	1	1	1	1	1	1	1	1	1	1	1	1	1	1
NAMPT_P2RY6	1	1	1	1	1	1	1	1	1	1	1	1	1	1	1	1	1	1	1	1	1	1	1	1	1	1	1	1	1	1	1	1	1	1	1	1	1	1	1	1	1	1	1	1	1	1	1	1	1
C3_C3AR1	1	1	1	1	1	1	1	1	1	1	1	1	1	0.008	1	1	1	1	1	1	1	1	1	1	1	1	1	1	1	1	1	1	0.008	1	1	1	1	1	1	1	1	1	1	1	1	1	1	1	1
ANXA1_FPR1	1	1	1	1	1	1	1	1	1	1	1	1	1	0.221	1	1	1	1	1	1	1	1	1	1	1	1	1	1	1	1	1	1	0.277	1	1	1	1	1	1	1	1	1	1	1	1	1	1	1	1
ANXA1_FPR3	1	1	1	1	1	1	1	1	1	1	1	1	1	0.269	1	1	1	1	1	1	1	1	1	1	1	1	1	1	1	1	1	1	1	1	1	1	1	1	1	1	1	1	1	1	1	1	1	1	1
ANXA1_FPR2	1	1	1	1	1	1	1	1	1	1	1	1	1	1	1	1	1	1	1	1	1	1	1	1	1	1	1	1	1	1	1	1	1	1	1	1	1	1	1	1	1	1	1	1	1	1	1	1	1
NAMPT_IL13RA2	1	1	1	1	1	1	1	1	1	1	1	1	1	1	1	1	1	1	1	1	1	1	1	1	1	1	1	1	1	1	1	1	1	1	1	1	1	1	1	1	1	1	1	1	1	1	1	1	1
IL6_HRH1	1	1	1	1	1	1	1	1	1	1	1	1	1	1	1	1	1	1	1	1	1	1	1	1	1	1	1	1	1	1	1	1	1	1	1	1	1	1	1	1	0	1	1	1	1	0	1	1	1
PROS1_AXL	1	1	1	1	1	1	1	1	1	0.008	1	0.008	1	1	0.008	0.008	0.008	0.008	1	0.038	1	1	1	1	1	0.023	0.023	0.031	0.023	1	0.031	1	0.023	1	0.023	0.023	0.023	1	1	1	1	1	1	1	1	1	0	1	0
PROS1_TYRO3	0.023	1	1	1	1	1	1	1	1	1	1	1	1	1	1	1	1	1	1	1	1	1	1	1	1	0.023	0.023	1	0.023	1	1	1	1	1	0.023	1	1	0	1	1	1	1	1	1	1	1	1	1	1
CD55_ADGRE5	1	1	1	1	1	1	1	1	1	1	1	1	1	1	1	1	1	1	1	1	1	1	1	1	1	1	1	1	1	1	1	1	1	1	1	1	1	1	1	1	1	1	1	1	1	1	1	1	1
MET_HGF	1	1	1	1	1	1	1	1	1	1	1	1	1	1	1	1	1	1	1	1	1	1	1	1	1	1	1	1	1	1	1	1	1	1	1	1	1	1	1	1	1	1	1	1	1	1	1	1	1
MST1_MST1R	1	1	1	1	1	1	1	1	1	1	1	1	1	1	1	1	1	1	1	1	1	1	1	1	1	1	1	1	1	1	1	1	1	1	1	1	1	1	1	1	1	1	1	1	1	1	1	1	1
IL15_IL15RA	1	1	1	1	1	1	1	1	1	1	1	1	1	1	1	1	1	1	1	1	1	1	1	1	1	1	1	1	1	1	1	1	1	1	1	1	1	1	1	0	1	1	0	0	1	1	0	1	1
NMU_NMUR2	1	1	1	1	1	1	1	1	1	1	1	1	1	1	1	1	1	1	1	1	1	1	1	1	1	1	1	1	1	1	1	1	1	1	1	1	1	1	1	1	1	1	1	1	1	1	1	1	1
NMU_NMUR1	1	1	1	1	1	1	1	1	1	1	1	1	1	1	1	1	1	1	1	1	1	1	1	1	1	1	1	1	1	1	1	1	1	1	1	1	1	1	1	1	1	1	1	1	1	1	1	1	1
[truncated: 136 more columns]

## Sheet: supplementary_table10_cpdb_interactors_means
epi.all.secreted.means.interacting_pair	adult_Epicardium_FB.like.adult_Adipocytes	adult_Epicardium_FB.like.adult_Cardiomyocytes	adult_Epicardium_FB.like.adult_Endocardial	adult_Epicardium_FB.like.adult_Endothelial_Arterial	adult_Epicardium_FB.like.adult_Endothelial_Capillaries	adult_Epicardium_FB.like.adult_Endothelial_Other	adult_Epicardium_FB.like.adult_Endothelial_Venous	adult_Epicardium_FB.like.adult_Epicardium_FB.like	adult_Epicardium_FB.like.adult_Epicardium_Meso	adult_Epicardium_FB.like.adult_Fibroblasts	adult_Epicardium_FB.like.adult_Immature_Cardiomyocytes	adult_Epicardium_FB.like.adult_Immature_other	adult_Epicardium_FB.like.adult_Lymphoid_Immune_Cells	adult_Epicardium_FB.like.adult_Myeloid_Immune_Cells	adult_Epicardium_FB.like.adult_Neuronal_Cells	adult_Epicardium_FB.like.adult_Pericytes	adult_Epicardium_FB.like.adult_Pericytes_Stromal	adult_Epicardium_FB.like.adult_Smooth_Muscle_Cells	adult_Epicardium_FB.like.foetal_Adipocytes	adult_Epicardium_FB.like.foetal_Cardiomyocytes	adult_Epicardium_FB.like.foetal_Endocardial	adult_Epicardium_FB.like.foetal_Endothelial_Arterial	adult_Epicardium_FB.like.foetal_Endothelial_Capillaries	adult_Epicardium_FB.like.foetal_Endothelial_Other	adult_Epicardium_FB.like.foetal_Endothelial_Venous	adult_Epicardium_FB.like.foetal_Epicardium_FB.like	adult_Epicardium_FB.like.foetal_Epicardium_Meso	adult_Epicardium_FB.like.foetal_Epicardium_Proliferating	adult_Epicardium_FB.like.foetal_Fibroblasts	adult_Epicardium_FB.like.foetal_Immature_Cardiomyocytes	adult_Epicardium_FB.like.foetal_Immature_other	adult_Epicardium_FB.like.foetal_Lymphoid_Immune_Cells	adult_Epicardium_FB.like.foetal_Myeloid_Immune_Cells	adult_Epicardium_FB.like.foetal_Neuronal_Cells	adult_Epicardium_FB.like.foetal_Pericytes	adult_Epicardium_FB.like.foetal_Pericytes_Stromal	adult_Epicardium_FB.like.foetal_Smooth_Muscle_Cells	adult_Epicardium_Meso.adult_Adipocytes	adult_Epicardium_Meso.adult_Cardiomyocytes	adult_Epicardium_Meso.adult_Endocardial	adult_Epicardium_Meso.adult_Endothelial_Arterial	adult_Epicardium_Meso.adult_Endothelial_Capillaries	adult_Epicardium_Meso.adult_Endothelial_Other	adult_Epicardium_Meso.adult_Endothelial_Venous	adult_Epicardium_Meso.adult_Epicardium_FB.like	adult_Epicardium_Meso.adult_Epicardium_Meso	adult_Epicardium_Meso.adult_Fibroblasts	adult_Epicardium_Meso.adult_Immature_Cardiomyocytes	adult_Epicardium_Meso.adult_Immature_other
COL11A1_a10b1 complex	0	0	0	0	0	0	0	0	0	0	0	0	0	0	0	0	0	0	0	0	0	0	0	0	0	0	0	0	0	0	0	0	0	0	0	0	0	16.945	18.432	97.954	28.112	24.462	18.081	51.668	0	18.779	18.469	0	23.295
COL6A1_a10b1 complex	143.038	144.525	224.047	154.205	150.555	144.173	177.761	0	144.872	144.562	0	149.387	142.142	143.463	165.979	147.418	145.304	157.405	0	146.575	174.886	149.124	163.141	150.799	162.248	143.346	142.82	144.995	145.587	142.35	142.814	142.004	142.519	142.45	143.517	147.495	149.411	76.961	78.448	157.97	88.128	84.478	78.096	111.684	0	78.795	78.485	0	83.311
COL6A2_a10b1 complex	284.201	285.688	365.21	295.368	291.718	285.336	318.924	0	286.035	285.725	0	290.551	283.305	284.626	307.142	288.581	286.467	298.568	0	287.738	316.049	290.287	304.304	291.962	303.411	284.509	283.983	286.158	286.751	283.513	283.977	283.167	283.682	283.613	284.68	288.659	290.574	103.478	104.965	184.487	114.645	110.995	104.614	138.202	0	105.312	105.002	0	109.828
COL8A2_a10b1 complex	0	0	0	0	0	0	0	0	0	0	0	0	0	0	0	0	0	0	0	0	0	0	0	0	0	0	0	0	0	0	0	0	0	0	0	0	0	5.334	6.821	86.343	16.501	12.851	6.47	40.058	0	7.168	6.858	0	11.684
COL8A1_a10b1 complex	0	0	0	0	0	0	0	0	0	0	0	0	0	0	0	0	0	0	0	0	0	0	0	0	0	0	0	0	0	0	0	0	0	0	0	0	0	93.491	94.978	174.5	104.658	101.008	94.626	128.214	0	95.325	95.015	0	99.841
COL4A5_a10b1 complex	143.038	144.525	224.047	154.205	150.555	144.173	177.761	0	144.872	144.562	0	149.387	142.142	143.463	165.979	147.418	145.304	157.405	0	146.575	174.886	149.124	163.141	150.799	162.248	143.346	142.82	144.995	145.587	142.35	142.814	142.004	142.519	142.45	143.517	147.495	149.411	57.505	58.992	138.514	68.671	65.022	58.64	92.228	0	59.339	59.029	0	63.854
COL18A1_a10b1 complex	0	0	0	0	0	0	0	0	0	0	0	0	0	0	0	0	0	0	0	0	0	0	0	0	0	0	0	0	0	0	0	0	0	0	0	0	0	31.005	32.492	112.014	42.172	38.522	32.14	65.728	0	32.839	32.529	0	37.355
COL14A1_a10b1 complex	0	0	0	0	0	0	0	0	0	0	0	0	0	0	0	0	0	0	0	0	0	0	0	0	0	0	0	0	0	0	0	0	0	0	0	0	0	16.245	17.732	97.254	27.412	23.762	17.38	50.968	0	18.079	17.769	0	22.595
COL4A6_a10b1 complex	0	0	0	0	0	0	0	0	0	0	0	0	0	0	0	0	0	0	0	0	0	0	0	0	0	0	0	0	0	0	0	0	0	0	0	0	0	10.737	12.223	91.745	21.903	18.253	11.872	45.46	0	12.571	12.26	0	17.086
COL9A3_a10b1 complex	0	0	0	0	0	0	0	0	0	0	0	0	0	0	0	0	0	0	0	0	0	0	0	0	0	0	0	0	0	0	0	0	0	0	0	0	0	0	0	0	0	0	0	0	0	0	0	0	0
COL26A1_a10b1 complex	0	0	0	0	0	0	0	0	0	0	0	0	0	0	0	0	0	0	0	0	0	0	0	0	0	0	0	0	0	0	0	0	0	0	0	0	0	9.731	11.218	90.74	20.898	17.248	10.866	44.454	0	11.565	11.255	0	16.08
COL11A1_a11b1 complex	0	0	0	0	0	0	0	0	0	0	0	0	0	0	0	0	0	0	0	0	0	0	0	0	0	0	0	0	0	0	0	0	0	0	0	0	0	16.314	26.915	22.936	17.569	17.123	16.445	18.9	0	21.493	77.986	18.515	16.446
COL6A1_a11b1 complex	142.407	153.008	149.028	143.662	143.216	142.538	144.992	0	147.585	204.079	144.608	142.539	144.585	144.043	176.425	154.465	142.023	151.02	0	141.944	147.488	142.092	142.368	142.141	141.368	142.694	143.959	142.453	147.355	141.954	145.577	141.583	141.494	141.537	170.721	0	148.883	76.33	86.931	82.952	77.585	77.139	76.461	78.915	0	81.509	138.002	78.531	76.462
COL6A2_a11b1 complex	283.57	294.171	290.192	284.825	284.379	283.701	286.156	0	288.749	345.242	285.771	283.702	285.748	285.206	317.588	295.628	283.186	292.183	0	283.107	288.651	283.255	283.532	283.305	282.531	283.857	285.122	283.616	288.519	283.117	286.74	282.746	282.657	282.7	311.884	0	290.046	102.847	113.448	109.469	104.102	103.657	102.978	105.433	0	108.026	164.52	105.048	102.98
COL8A2_a11b1 complex	0	0	0	0	0	0	0	0	0	0	0	0	0	0	0	0	0	0	0	0	0	0	0	0	0	0	0	0	0	0	0	0	0	0	0	0	0	4.703	15.304	11.325	5.958	5.513	4.834	7.289	0	9.882	66.376	6.904	4.836
COL8A1_a11b1 complex	0	0	0	0	0	0	0	0	0	0	0	0	0	0	0	0	0	0	0	0	0	0	0	0	0	0	0	0	0	0	0	0	0	0	0	0	0	92.86	103.461	99.482	94.115	93.669	92.991	95.445	0	98.039	154.532	95.061	92.992
COL4A5_a11b1 complex	142.407	153.008	149.028	143.662	143.216	142.538	144.992	0	147.585	204.079	144.608	142.539	144.585	144.043	176.425	154.465	142.023	151.02	0	141.944	147.488	142.092	142.368	142.141	141.368	142.694	143.959	142.453	147.355	141.954	145.577	141.583	141.494	141.537	170.721	0	148.883	56.873	67.475	63.495	58.128	57.683	57.005	59.459	0	62.052	118.546	59.075	57.006
COL18A1_a11b1 complex	0	0	0	0	0	0	0	0	0	0	0	0	0	0	0	0	0	0	0	0	0	0	0	0	0	0	0	0	0	0	0	0	0	0	0	0	0	30.374	40.975	36.996	31.629	31.183	30.505	32.959	0	35.553	92.046	32.575	30.506
COL14A1_a11b1 complex	0	0	0	0	0	0	0	0	0	0	0	0	0	0	0	0	0	0	0	0	0	0	0	0	0	0	0	0	0	0	0	0	0	0	0	0	0	15.614	26.215	22.236	16.869	16.423	15.745	18.2	0	20.793	77.286	17.815	15.746
COL4A6_a11b1 complex	0	0	0	0	0	0	0	0	0	0	0	0	0	0	0	0	0	0	0	0	0	0	0	0	0	0	0	0	0	0	0	0	0	0	0	0	0	10.105	20.706	16.727	11.36	10.915	10.236	12.691	0	15.284	71.778	12.306	10.238
COL9A3_a11b1 complex	0	0	0	0	0	0	0	0	0	0	0	0	0	0	0	0	0	0	0	0	0	0	0	0	0	0	0	0	0	0	0	0	0	0	0	0	0	0	0	0	0	0	0	0	0	0	0	0	0
COL26A1_a11b1 complex	0	0	0	0	0	0	0	0	0	0	0	0	0	0	0	0	0	0	0	0	0	0	0	0	0	0	0	0	0	0	0	0	0	0	0	0	0	9.1	19.701	15.721	10.355	9.909	9.231	11.685	0	14.279	70.772	11.301	9.232
COL11A1_a1b1 complex	0	0	0	0	0	0	0	0	0	0	0	0	0	0	0	0	0	0	0	0	0	0	0	0	0	0	0	0	0	0	0	0	0	0	0	0	0	75.669	23.409	97.954	159.801	232.204	148.029	103.387	0	22.767	45.757	18.515	97.801
COL6A1_a1b1 complex	201.762	149.502	224.047	285.893	358.297	274.122	229.48	0	148.86	171.85	144.608	223.893	155.727	146.538	282.029	276.622	314.952	237.42	0	143.446	191.732	155.827	186.649	161.193	148.631	145.718	147.942	144.881	174.184	142.014	170.487	143.777	144.985	197.064	297.543	286.133	239.888	135.685	83.425	157.97	219.817	292.22	208.045	163.403	0	82.783	105.773	78.531	157.816
COL6A2_a1b1 complex	342.925	290.665	365.21	427.057	499.46	415.285	370.643	0	290.023	313.013	285.771	365.056	296.89	287.702	423.193	417.786	456.115	378.583	0	284.609	332.895	296.991	327.812	302.356	289.794	286.881	289.105	286.044	315.348	283.177	311.65	284.94	286.148	338.227	438.706	427.297	381.051	162.202	109.942	184.487	246.334	318.737	234.562	189.92	0	109.301	132.29	105.048	184.334
COL8A2_a1b1 complex	0	0	0	0	0	0	0	0	0	0	0	0	0	0	0	0	0	0	0	0	0	0	0	0	0	0	0	0	0	0	0	0	0	0	0	0	0	64.058	11.798	86.343	148.19	220.593	136.418	91.776	0	11.157	34.146	6.904	86.19
COL8A1_a1b1 complex	0	0	0	0	0	0	0	0	0	0	0	0	0	0	0	0	0	0	0	0	0	0	0	0	0	0	0	0	0	0	0	0	0	0	0	0	0	152.215	99.955	174.5	236.347	308.75	224.575	179.933	0	99.313	122.303	95.061	174.346
COL4A5_a1b1 complex	201.762	149.502	224.047	285.893	358.297	274.122	229.48	0	148.86	171.85	144.608	223.893	155.727	146.538	282.029	276.622	314.952	237.42	0	143.446	191.732	155.827	186.649	161.193	148.631	145.718	147.942	144.881	174.184	142.014	170.487	143.777	144.985	197.064	297.543	286.133	239.888	116.229	63.968	138.514	200.36	272.764	188.589	143.947	0	63.327	86.317	59.075	138.36
COL18A1_a1b1 complex	0	0	0	0	0	0	0	0	0	0	0	0	0	0	0	0	0	0	0	0	0	0	0	0	0	0	0	0	0	0	0	0	0	0	0	0	0	89.729	37.469	112.014	173.861	246.264	162.089	117.447	0	36.827	59.817	32.575	111.86
COL14A1_a1b1 complex	0	0	0	0	0	0	0	0	0	0	0	0	0	0	0	0	0	0	0	0	0	0	0	0	0	0	0	0	0	0	0	0	0	0	0	0	0	74.969	22.709	97.254	159.101	231.504	147.329	102.687	0	22.067	45.057	17.815	97.1
COL4A6_a1b1 complex	0	0	0	0	0	0	0	0	0	0	0	0	0	0	0	0	0	0	0	0	0	0	0	0	0	0	0	0	0	0	0	0	0	0	0	0	0	69.46	17.2	91.745	153.592	225.996	141.82	97.178	0	16.559	39.549	12.306	91.592
COL9A3_a1b1 complex	0	0	0	0	0	0	0	0	0	0	0	0	0	0	0	0	0	0	0	0	0	0	0	0	0	0	0	0	0	0	0	0	0	0	0	0	0	0	0	0	0	0	0	0	0	0	0	0	0
COL26A1_a1b1 complex	0	0	0	0	0	0	0	0	0	0	0	0	0	0	0	0	0	0	0	0	0	0	0	0	0	0	0	0	0	0	0	0	0	0	0	0	0	68.455	16.195	90.74	152.587	224.99	140.815	96.173	0	15.553	38.543	11.301	90.586
COL11A1_a2b1 complex	0	0	0	0	0	0	0	0	0	0	0	0	0	0	0	0	0	0	0	0	0	0	0	0	0	0	0	0	0	0	0	0	0	0	0	0	0	15.632	17.895	57.894	18.078	22.07	21.756	27.249	0	18.256	16.794	0	18.98
COL6A1_a2b1 complex	141.725	143.988	183.986	144.17	148.162	147.849	153.341	0	144.349	142.886	0	145.073	141.946	142.971	203.681	143.324	145.216	141.487	0	141.409	168.451	157.783	188.697	157.718	161.659	146.446	149.898	147.214	145.599	141.892	143.785	142.653	141.713	152.2	142.571	158.042	142.685	75.648	77.911	117.909	78.094	82.086	81.772	87.265	0	78.272	76.809	0	78.996
COL6A2_a2b1 complex	282.888	285.151	325.149	285.334	289.326	289.012	294.505	0	285.512	284.05	0	286.236	283.11	284.134	344.844	284.487	286.38	282.65	0	282.572	309.614	298.947	329.86	298.881	302.822	287.609	291.061	288.378	286.762	283.055	284.948	283.816	282.876	293.363	283.734	299.205	283.848	102.165	104.428	144.427	104.611	108.603	108.289	113.782	0	104.789	103.327	0	105.513
COL8A2_a2b1 complex	0	0	0	0	0	0	0	0	0	0	0	0	0	0	0	0	0	0	0	0	0	0	0	0	0	0	0	0	0	0	0	0	0	0	0	0	0	4.021	6.284	46.283	6.467	10.459	10.145	15.638	0	6.645	5.183	0	7.369
COL8A1_a2b1 complex	0	0	0	0	0	0	0	0	0	0	0	0	0	0	0	0	0	0	0	0	0	0	0	0	0	0	0	0	0	0	0	0	0	0	0	0	0	92.178	94.441	134.439	94.624	98.616	98.302	103.795	0	94.802	93.34	0	95.526
COL4A5_a2b1 complex	141.725	143.988	183.986	144.17	148.162	147.849	153.341	0	144.349	142.886	0	145.073	141.946	142.971	203.681	143.324	145.216	141.487	0	141.409	168.451	157.783	188.697	157.718	161.659	146.446	149.898	147.214	145.599	141.892	143.785	142.653	141.713	152.2	142.571	158.042	142.685	56.192	58.455	98.453	58.637	62.629	62.316	67.808	0	58.816	57.353	0	59.539
COL18A1_a2b1 complex	0	0	0	0	0	0	0	0	0	0	0	0	0	0	0	0	0	0	0	0	0	0	0	0	0	0	0	0	0	0	0	0	0	0	0	0	0	29.692	31.955	71.953	32.138	36.13	35.816	41.309	0	32.316	30.854	0	33.04
COL14A1_a2b1 complex	0	0	0	0	0	0	0	0	0	0	0	0	0	0	0	0	0	0	0	0	0	0	0	0	0	0	0	0	0	0	0	0	0	0	0	0	0	14.932	17.195	57.193	17.378	21.37	21.056	26.549	0	17.556	16.094	0	18.28
COL4A6_a2b1 complex	0	0	0	0	0	0	0	0	0	0	0	0	0	0	0	0	0	0	0	0	0	0	0	0	0	0	0	0	0	0	0	0	0	0	0	0	0	9.424	11.686	51.685	11.869	15.861	15.547	21.04	0	12.048	10.585	0	12.771
COL9A3_a2b1 complex	0	0	0	0	0	0	0	0	0	0	0	0	0	0	0	0	0	0	0	0	0	0	0	0	0	0	0	0	0	0	0	0	0	0	0	0	0	0	0	0	0	0	0	0	0	0	0	0	0
COL26A1_a2b1 complex	0	0	0	0	0	0	0	0	0	0	0	0	0	0	0	0	0	0	0	0	0	0	0	0	0	0	0	0	0	0	0	0	0	0	0	0	0	8.418	10.681	50.679	10.863	14.855	14.542	20.034	0	11.042	9.579	0	11.766
LAMA3_a3b1 complex	0	0	0	0	0	0	0	0	0	0	0	0	0	0	0	0	0	0	0	0	0	0	0	0	0	0	0	0	0	0	0	0	0	0	0	0	0	47.66	66.203	52.128	63.422	50.873	60.309	54.862	0	83.208	50.254	53.474	57.673
PLA2G2A_a4b1 complex	9538.39	9539.17	9541.99	9539.56	9539.24	9539.83	9539.64	0	9541.35	9539.03	0	9547.77	9647.77	9564.42	9544.92	9540.59	9540.2	9538.66	0	9538.26	9538.57	9538.36	9539.32	9539.21	9539.16	9540.57	9539.46	9541.41	9543.91	9538.47	9542.87	9642.98	9560.19	9586.02	9561.98	0	9546.37	4988.89	4989.67	4992.48	4990.06	4989.74	4990.33	4990.13	0	4991.85	4989.53	0	4998.27
PLA2G2A_a5b1 complex	9540.34	9554.23	9620.71	9600.76	9575.83	9607.34	9607.78	0	9547.85	9582.75	9550.06	9559.19	9554.64	9559.59	9545.72	9544.88	9557.01	9550.45	0	9545.09	9603.06	9713.08	9618.33	9584.8	9649.06	9550.69	9546.64	9551.39	9558.51	9543	9547.05	9546	9548.84	9541.46	9549.39	9595.24	9559.12	4990.84	5004.73	5071.21	5051.26	5026.33	5057.84	5058.28	0	4998.35	5033.25	5000.56	5009.69
TIMP1_FGFR2	1632.18	1623.47	1621.91	1622.28	1619.46	1620.38	1620.44	0	1641.01	1625.43	0	0	1619.78	1620.23	1620.61	1620.69	0	1621.28	0	1629.79	1621.38	1622.23	1620.41	1620.06	1621.59	1621.27	1625.15	1621.82	1638.3	1623.3	1626.85	1618.7	1619.26	1620.3	1621.02	0	1624.37	2448.25	2439.55	2437.98	2438.36	2435.54	2436.45	2436.52	0	2457.09	2441.51	0	0
TGFB3_TGFBR3	0	0	0	0	0	0	0	0	0	0	0	0	0	0	0	0	0	0	0	0	0	0	0	0	0	0	0	0	0	0	0	0	0	0	0	0	0	296.561	53.865	132.785	21.292	17.365	126.196	199.471	0	23.691	234.684	17.186	54.281
C3_aMb2 complex	989.726	989.436	988.819	988.827	989.442	989.861	990.256	0	989.056	989.227	0	998.825	1022.83	1068.72	989.856	988.503	0	988.235	0	988.317	988.203	988.519	988.728	988.422	0	0	988.22	0	988.223	988.371	988.282	994.758	1021.52	988.415	988.203	0	988.334	1144.75	1144.46	1143.84	1143.85	1144.46	1144.88	1145.28	0	1144.08	1144.25	0	1153.85
CXADR_FAM3C	0	0	0	0	0	0	0	0	0	0	0	0	0	0	0	0	0	0	0	0	0	0	0	0	0	0	0	0	0	0	0	0	0	0	0	0	0	181.214	183.735	203.727	200.146	198.119	232.365	211.809	0	212.164	223.149	200.186	194.486
DPP4_CXCL9	0	141.215	142.374	0	145.974	0	141.325	0	0	141.458	0	0	0	142.808	141.699	143.359	0	0	0	0	0	141.28	0	141.336	0	0	0	0	141.241	0	0	141.233	141.901	0	0	0	0	0	34.41	35.57	0	39.169	0	34.521	0	0	34.654	0	0
EGFR_CNTF	0	0	0	0	0	0	0	0	0	0	0	0	0	0	0	0	0	0	0	0	0	0	0	0	0	0	0	0	0	0	0	0	0	0	0	0	0	0	0	0	0	0	0	0	0	0	0	0	0
EGFR_NRG1	0	0	0	0	0	0	0	0	0	0	0	0	0	0	0	0	0	0	0	0	0	0	0	0	0	0	0	0	0	0	0	0	0	0	0	0	0	132.453	137.553	303.405	129.66	127.537	135.632	155.574	0	134.874	135.808	131.878	127.776
EGFR_EGF	0	0	0	0	0	0	0	0	0	0	0	0	0	0	0	0	0	0	0	0	0	0	0	0	0	0	0	0	0	0	0	0	0	0	0	0	0	124.564	150.305	126.202	0	125.049	123.954	0	0	124.131	125.408	127.097	125.849
EGFR_TGFA	0	0	0	0	0	0	0	0	0	0	0	0	0	0	0	0	0	0	0	0	0	0	0	0	0	0	0	0	0	0	0	0	0	0	0	0	0	124.363	125.61	124.352	125.869	123.738	0	124.271	0	124.05	124.646	0	126.922
EGFR_TGFB1	0	0	0	0	0	0	0	0	0	0	0	0	0	0	0	0	0	0	0	0	0	0	0	0	0	0	0	0	0	0	0	0	0	0	0	0	0	138.078	139.671	170.345	163.006	163.139	178.04	172.454	0	138.306	156.042	131.587	168.42
EGFR_MIF	0	0	0	0	0	0	0	0	0	0	0	0	0	0	0	0	0	0	0	0	0	0	0	0	0	0	0	0	0	0	0	0	0	0	0	0	0	124.026	125.6	160.852	219.132	188.689	183.339	184.917	601.664	182.297	165.019	222.865	201.913
EGFR_AREG	0	0	0	0	0	0	0	0	0	0	0	0	0	0	0	0	0	0	0	0	0	0	0	0	0	0	0	0	0	0	0	0	0	0	0	0	0	123.927	129.109	125.77	132.592	128.994	125.178	0	0	170.883	124.395	145.273	134.062
EGFR_GRN	0	0	0	0	0	0	0	0	0	0	0	0	0	0	0	0	0	0	0	0	0	0	0	0	0	0	0	0	0	0	0	0	0	0	0	0	0	134.729	132.501	166.407	198.374	184.802	217.645	191.699	0	161.544	167.345	129.229	153.727
EGFR_BTC	0	0	0	0	0	0	0	0	0	0	0	0	0	0	0	0	0	0	0	0	0	0	0	0	0	0	0	0	0	0	0	0	0	0	0	0	0	126.321	124.176	123.723	125.308	124.256	125.955	0	0	124.227	124.52	0	0
EGFR_COPA	0	0	0	0	0	0	0	0	0	0	0	0	0	0	0	0	0	0	0	0	0	0	0	0	0	0	0	0	0	0	0	0	0	0	0	0	0	197.958	158.241	179.78	166.908	169.258	165.46	181.55	264.816	189.764	195.533	139.419	174.651
EGFR_EPGN	0	0	0	0	0	0	0	0	0	0	0	0	0	0	0	0	0	0	0	0	0	0	0	0	0	0	0	0	0	0	0	0	0	0	0	0	0	123.837	123.833	0	0	123.789	124.704	0	0	145.425	123.736	0	0
EGFR_HBEGF	0	0	0	0	0	0	0	0	0	0	0	0	0	0	0	0	0	0	0	0	0	0	0	0	0	0	0	0	0	0	0	0	0	0	0	0	0	124.519	126.067	128.271	156.357	143.143	129.281	132.547	0	129.385	126.094	135.852	134.22
TFRC_TNFSF13B	0	0	0	0	0	0	0	0	0	0	0	0	0	0	0	0	0	0	0	0	0	0	0	0	0	0	0	0	0	0	0	0	0	0	0	0	0	81.612	82.153	87.578	81.229	82.312	87.004	85.04	0	90.545	102.19	0	86.043
FAS_FASLG	0	0	0	0	0	0	0	0	0	0	0	0	0	0	0	0	0	0	0	0	0	0	0	0	0	0	0	0	0	0	0	0	0	0	0	0	0	35.82	35.666	0	0	0	0	0	0	0	0	0	36.909
NRP2_VEGFA	0	0	0	0	0	0	0	0	0	0	0	0	0	0	0	0	0	0	0	0	0	0	0	0	0	0	0	0	0	0	0	0	0	0	0	0	0	67.176	43.013	21.535	104.035	48.632	15.45	17.611	0	35.229	46.877	22.342	41.519
NRP2_PGF	0	0	0	0	0	0	0	0	0	0	0	0	0	0	0	0	0	0	0	0	0	0	0	0	0	0	0	0	0	0	0	0	0	0	0	0	0	13.073	11.186	10.748	18.013	26.08	15.422	13.632	0	11.377	29.777	0	11.125
NRP2_SEMA3F	0	0	0	0	0	0	0	0	0	0	0	0	0	0	0	0	0	0	0	0	0	0	0	0	0	0	0	0	0	0	0	0	0	0	0	0	0	9.922	10.514	16.204	21.624	30.951	21.586	31.275	0	13.799	10.798	0	13.683
NRP2_SEMA3C	0	0	0	0	0	0	0	0	0	0	0	0	0	0	0	0	0	0	0	0	0	0	0	0	0	0	0	0	0	0	0	0	0	0	0	0	0	228.667	63.259	12.163	10.604	14.292	12.896	14.728	0	258.015	59.801	36.434	22.165
DPP4_CCL11	144.338	143.095	142.579	147.234	143.129	142.637	141.242	0	142.468	194.233	152.766	144.216	145.724	143.565	143.225	143.973	143.715	141.475	0	0	0	0	141.256	0	0	0	0	0	143.232	0	143.286	141.314	0	0	142.748	0	0	37.534	36.291	35.775	40.429	36.325	35.833	34.438	0	35.664	87.429	45.962	37.411
DPP4_CXCL12	152.061	146.799	156.602	389.986	275.709	149.343	208.907	0	146.626	288.255	149.097	215.889	146.806	156.143	177.65	251.116	331.062	163.85	298.991	192.508	196.237	522.543	216.888	182.187	189.108	181.671	165.712	156.934	260.509	161.623	267.76	154.098	166.333	166.524	264.365	364.86	861.187	45.257	39.995	49.798	283.182	168.905	42.539	102.103	0	39.822	181.451	42.293	109.085
CCL2_CCR2	0	0	0	0	0	0	0	0	0	0	0	0	0	0	0	0	0	0	0	0	0	0	0	0	0	0	0	0	0	0	0	0	0	0	0	0	0	0	571.66	0	571.826	0	0	0	0	0	571.72	0	571.768
CCL2_ACKR1	0	0	0	0	0	0	0	0	0	0	0	0	0	0	0	0	0	0	0	0	0	0	0	0	0	0	0	0	0	0	0	0	0	0	0	0	0	572.302	572.718	582.653	576.803	592.431	580.049	1287.65	0	571.935	573.849	582.467	576.726
CXCL1_ACKR1	0	0	0	0	0	0	0	0	0	0	0	0	0	0	0	0	0	0	0	0	0	0	0	0	0	0	0	0	0	0	0	0	0	0	0	0	0	231.489	231.904	241.839	235.989	251.617	239.235	946.838	0	231.121	233.035	241.654	235.913
CCL2_CCR10	0	0	0	0	0	0	0	0	0	0	0	0	0	0	0	0	0	0	0	0	0	0	0	0	0	0	0	0	0	0	0	0	0	0	0	0	0	572.7	573.408	574.022	573.046	572.87	573.648	573.1	0	572.816	573.758	0	574.598
CXCL1_CXCR1	0	0	0	0	0	0	0	0	0	0	0	0	0	0	0	0	0	0	0	0	0	0	0	0	0	0	0	0	0	0	0	0	0	0	0	0	0	0	230.817	0	0	230.937	0	0	0	0	0	0	0
CXCL1_CXCR2	0	0	0	0	0	0	0	0	0	0	0	0	0	0	0	0	0	0	0	0	0	0	0	0	0	0	0	0	0	0	0	0	0	0	0	0	0	0	230.853	0	0	230.89	0	0	0	231.214	230.832	0	0
TNFRSF11B_TNFSF10	0	0	0	0	0	0	0	0	0	0	0	0	0	0	0	0	0	0	0	0	0	0	0	0	0	0	0	0	0	0	0	0	0	0	0	0	0	38.183	34.691	103.427	180.555	212.731	77.365	142.553	173.2	34.468	67.915	46.529	50.437
WNT2B_FZD4	0	0	0	0	0	0	0	0	0	0	0	0	0	0	0	0	0	0	0	0	0	0	0	0	0	0	0	0	0	0	0	0	0	0	0	0	0	107.955	18.148	41.756	45.54	50.915	31.923	48.815	0	19.979	45.727	17.617	22.703
TNFSF14_LTBR	0	0	0	0	0	0	0	0	0	0	0	0	0	0	0	0	0	0	0	0	0	0	0	0	0	0	0	0	0	0	0	0	0	0	0	0	0	61.61	46.288	65.111	60.196	61.881	63.465	70.355	0	56.484	67.483	0	53.435
TNFSF14_TNFRSF14	0	0	0	0	0	0	0	0	0	0	0	0	0	0	0	0	0	0	0	0	0	0	0	0	0	0	0	0	0	0	0	0	0	0	0	0	0	40.569	39.413	71.359	67.391	71.947	73.959	65.487	0	47.886	51.692	47.524	47.159
TNFRSF11B_TNFSF11	0	0	0	0	0	0	0	0	0	0	0	0	0	0	0	0	0	0	0	0	0	0	0	0	0	0	0	0	0	0	0	0	0	0	0	0	0	0	32.265	32.443	0	32.296	0	32.631	0	33.862	32.636	0	34.178
TGFB3_TGFbeta receptor1	0	0	0	0	0	0	0	0	0	0	0	0	0	0	0	0	0	0	0	0	0	0	0	0	0	0	0	0	0	0	0	0	0	0	0	0	0	26.483	15.551	16.493	30.914	28.945	22.379	20.433	0	35.86	42.515	0	48.827
TGFB3_TGFbeta receptor2	0	0	0	0	0	0	0	0	0	0	0	0	0	0	0	0	0	0	0	0	0	0	0	0	0	0	0	0	0	0	0	0	0	0	0	0	0	30.301	23.231	58.371	13.687	15.081	18.312	28.592	0	14.244	29.002	9.723	29.664
RSPO1_LGR4	416.713	278.498	270.321	247.389	244.654	252.457	252.725	0	278.004	414.749	248.788	281.263	242.553	251.004	367.778	259.541	0	254.991	0	262.26	253.684	258.886	243.288	242.417	244.599	245.316	245.899	240.977	249.506	250.486	248.31	240.052	241.429	244.289	246.718	242.941	254.967	198.87	60.655	52.478	29.546	26.811	34.614	34.883	0	60.161	196.906	30.945	63.42
RSPO1_LGR6	239.34	246.834	239.626	239.192	240.299	240.062	240.063	0	239.619	239.879	247.824	0	254.206	240.153	239.651	240.081	0	257.651	0	0	0	240.466	239.369	0	0	239.22	239.275	0	239.262	239.204	239.947	239.355	239.151	239.03	239.814	0	244.149	21.497	28.991	21.783	21.349	22.456	22.219	22.22	0	21.776	22.036	29.981	0
TNFSF14_TNFRSF6B	0	0	0	0	0	0	0	0	0	0	0	0	0	0	0	0	0	0	0	0	0	0	0	0	0	0	0	0	0	0	0	0	0	0	0	0	0	0	0	0	0	0	0	0	0	0	0	0	0
NAMPT_P2RY6	0	0	0	0	0	0	0	0	0	0	0	0	0	0	0	0	0	0	0	0	0	0	0	0	0	0	0	0	0	0	0	0	0	0	0	0	0	801.585	802.252	810.388	803.657	807.966	801.528	824.038	0	801.953	801.865	0	812.569
C3_C3AR1	989.098	988.878	989.445	988.338	989.382	988.406	990.904	0	991.481	989.037	0	996.044	993.491	1045.39	992.113	988.662	0	988.653	0	988.209	988.378	988.52	989.294	0	0	0	988.73	0	988.391	0	988.347	989.746	1056.44	988.272	988.227	0	988.253	1144.12	1143.9	1144.47	1143.36	1144.4	1143.43	1145.92	0	1146.5	1144.06	0	1151.07
ANXA1_FPR1	0	142.803	143.55	141.822	141.987	0	141.737	0	142.751	142.489	0	151.229	143.473	253.083	142.915	141.998	141.716	141.318	0	141.285	141.376	141.587	141.869	141.717	142.032	141.491	143.218	142.64	141.263	141.359	141.324	143.061	212.438	141.342	141.359	0	141.258	0	335.91	336.658	334.929	335.094	0	334.845	0	335.858	335.597	0	344.337
ANXA1_FPR3	0	141.373	141.779	0	141.643	142.426	142.33	0	141.35	141.258	0	147.477	141.819	217.766	141.456	0	141.489	141.348	0	141.178	0	0	141.293	0	0	0	0	0	0	0	0	0	143.138	0	0	0	141.206	0	334.48	334.887	0	334.75	335.533	335.437	0	334.458	334.365	0	340.584
ANXA1_FPR2	0	142.293	141.853	141.965	141.66	141.889	0	0	141.429	141.306	0	141.331	0	151.21	0	141.389	0	0	0	0	141.19	0	0	141.211	141.65	0	141.21	0	0	0	141.243	141.586	148.1	0	0	0	0	0	335.4	334.96	335.072	334.767	334.996	0	0	334.536	334.413	0	334.438
NAMPT_IL13RA2	0	0	0	0	0	0	0	0	0	0	0	0	0	0	0	0	0	0	0	0	0	0	0	0	0	0	0	0	0	0	0	0	0	0	0	0	0	0	800.761	0	804.288	0	804.261	800.933	0	801.206	801.168	0	802.747
IL6_HRH1	0	0	0	0	0	0	0	0	0	0	0	0	0	0	0	0	0	0	0	0	0	0	0	0	0	0	0	0	0	0	0	0	0	0	0	0	0	181.99	183.351	192.058	221.282	186.546	182.813	202.216	0	233.416	186.535	189.136	212.17
PROS1_AXL	250.25	249.823	247.542	249.542	246.262	243.328	244.172	0	260.124	375.344	0	328.031	244.167	284.91	342.736	413.595	315.338	388.3	0	250.853	245.864	243.29	241.524	240.722	240.447	293.912	298.921	289.538	288.12	243.872	257.741	242.29	295.791	248.589	283.13	275.962	286.542	79.733	79.306	77.025	79.025	75.745	72.811	73.655	0	89.607	204.827	0	157.514
PROS1_TYRO3	271.572	239.796	241.078	239.132	242.283	239.656	239.71	0	247.11	242.397	250.148	241.847	0	240.028	255.575	239.928	0	240.42	0	243.805	243.279	242.579	245.591	241.652	243.603	255.651	252.853	247.355	254.952	241.316	247.652	240.202	239.897	248.037	256.319	0	246.35	101.055	69.279	70.561	68.615	71.766	69.138	69.193	0	76.593	71.879	79.631	71.33
CD55_ADGRE5	0	0	0	0	0	0	0	0	0	0	0	0	0	0	0	0	0	0	0	0	0	0	0	0	0	0	0	0	0	0	0	0	0	0	0	0	0	142.251	139.709	137.193	136.494	141.162	147.624	132.942	0	130.947	148.304	151.431	156.517
MET_HGF	0	0	0	0	0	0	0	0	0	0	0	0	0	0	0	0	0	0	0	0	0	0	0	0	0	0	0	0	0	0	0	0	0	0	0	0	0	95.999	96.807	111.861	97.264	96.802	101.214	110.553	0	96.063	109.176	104.791	106.406
MST1_MST1R	0	0	0	0	0	0	0	0	0	0	0	0	0	0	0	0	0	0	0	0	0	0	0	0	0	0	0	0	0	0	0	0	0	0	0	0	0	53.837	53.122	52.148	53.777	54.623	0	52.006	0	59.916	53.939	0	0
IL15_IL15RA	0	0	0	0	0	0	0	0	0	0	0	0	0	0	0	0	0	0	0	0	0	0	0	0	0	0	0	0	0	0	0	0	0	0	0	0	0	65.539	61.039	100.615	80.334	88.735	85.903	95.6	0	63.361	107.642	0	59.415
NMU_NMUR2	0	0	0	0	0	0	0	0	0	0	0	0	0	0	0	0	0	0	0	0	0	0	0	0	0	0	0	0	0	0	0	0	0	0	0	0	0	0	11.259	0	0	10.328	0	0	0	0	0	0	0
NMU_NMUR1	0	0	0	0	0	0	0	0	0	0	0	0	0	0	0	0	0	0	0	0	0	0	0	0	0	0	0	0	0	0	0	0	0	0	0	0	0	0	10.674	11.35	0	0	10.591	10.206	0	0	10.44	0	12.534
[truncated: 136 more columns]
