# Supplementary material for: A single-cell comparison of adult and fetal human epicardium defines the age-associated changes in epicardial activity
Source: Nat Cardiovasc Res. Author manuscript; Available in PMC 2023 Mar 17. (PMC7614330; doi:10.1038/s44161-022-00183-w)
Supplement: Supplementary Table 1 [file EMS171839-supplement-Supplementary_Table_1.csv]

Donor	Age..days.PC..F...years...A..	NRL	CRL	region	Age_ordering	sample_ID	sex	integration.stratification	cells.called	After.QC.filter.1..depth.	After.QC.filter.2..RBCs.	After.subsampling.and.Doublets..Final.integrated.dataset.	Epicardial
BRC2252	58	NA	13	AX	F1	D8	F	BRC2252_apex	7095	4923	4226	2301	18
BRC2252	58	NA	13	base	F1	C8	F	BRC2252_base	5146	2620	2072	1782	37
BRC2262	61	14	25	AX	F2	B1	M	BRC2262_apex	5727	3036	1709	1452	22
BRC2262	61	14	25	base	F2	A1	M	BRC2262_base	6679	3661	1941	1787	6
BRC2251	64	14	25	AX	F3	G4	M	BRC2251_apex	3585	2325	1919	1449	38
BRC2251	64	14	25	base	F3	F4	M	BRC2251_base	10386	8605	8023	4501	179
BRC2263	66	20	33	AX	F4	G7	F	BRC2263_apex	2831	961	724	669	0
BRC2263	66	20	33	base	F4	F7	F	BRC2263_base	7308	4030	3630	2722	19
alexsc	67	NA	NA	AX	F5	alexsc	F	alexsc_apex	2486	1921	1832	1465	28
BRC2256	69	21	35	AX	F6	F8	F	BRC2256_apex	3331	945	576	532	5
BRC2256	69	21	35	base	F6	E8	F	BRC2256_base	14363	10199	8597	3897	140
BRC2260	80	36	61	AX	F7	F2	F	BRC2260_apex	13584	9695	5460	4246	382
BRC2260	80	36	61	base	F7	E2	F	BRC2260_base	12128	7270	6764	4086	331
D3	55-60			LV | RV | LA | SP | AX	A1	HCAHeart7656534 | HCAHeart7656535 | HCAHeart7656536 | HCAHeart7656537 | HCAHeart7656538	M	D3_Sanger-Cells	3856	1562	1562	1561	5
D3	55-60			LV | RV | LA | SP | RA | AX	A1	HCAHeart7664654 | HCAHeart7757636 | HCAHeart7757637 | HCAHeart7757638 | HCAHeart7757639 | HCAHeart7829976 | HCAHeart7829977 | HCAHeart7985086 | HCAHeart7985087 | HCAHeart7985088 | HCAHeart7985089	M	D3_Sanger-Nuclei	23166	3504	3504	3420	95
D2	60-65			SP | LV | RV | LA | RA | AX	A2	HCAHeart7656539 | HCAHeart7664653 | HCAHeart7702873 | HCAHeart7702874 | HCAHeart7702875 | HCAHeart7702876 | HCAHeart7702877 | HCAHeart7702878 | HCAHeart7702879 | HCAHeart7702880 | HCAHeart7702881 | HCAHeart7702882	M	D2_Sanger-Nuclei	43143	5074	5074	5045	81
D7	60-65			LV | RV | LA | RA | SP | AX	A3	HCAHeart7850539 | HCAHeart7850540 | HCAHeart7850541 | HCAHeart7850542 | HCAHeart7850543 | HCAHeart7850544	M	D7_Sanger-Cells	5089	1479	1479	1475	12
D7	60-65			LV | RA | SP | AX | RV | LA	A3	HCAHeart7888922 | HCAHeart7888923 | HCAHeart7888924 | HCAHeart7888925 | HCAHeart7888928 | HCAHeart7888929	M	D7_Sanger-Nuclei	18417	3454	3454	3382	90
D5	65-70			LV | RV | LA | RA | SP | AX	A4	HCAHeart7745966 | HCAHeart7745967 | HCAHeart7745968 | HCAHeart7745969 | HCAHeart7745970 | HCAHeart7751845	F	D5_Sanger-Cells	6105	1866	1866	1865	35
D5	65-70			LV | RV | LA | RA | SP | AX	A4	HCAHeart7835148 | HCAHeart7835149 | HCAHeart7836681 | HCAHeart7836682 | HCAHeart7836683 | HCAHeart7836684	F	D5_Sanger-Nuclei	22694	2845	2845	2825	44
D6	65-70			LV | RV | LA | RA | SP | AX	A5	HCAHeart7905327 | HCAHeart7905328 | HCAHeart7905329 | HCAHeart7905330 | HCAHeart7905331 | HCAHeart7905332	M	D6_Sanger-Cells	20889	2124	2124	2121	19
D6	65-70			LV | RV | LA | RA | SP | AX	A5	HCAHeart7880860 | HCAHeart7880861 | HCAHeart7880862 | HCAHeart7880863 | HCAHeart7888926 | HCAHeart7888927	M	D6_Sanger-Nuclei	18258	3400	3400	3378	246
D4	70-75			LV | RV | LA | RA | SP | AX	A6	HCAHeart7728604 | HCAHeart7728605 | HCAHeart7728606 | HCAHeart7728607 | HCAHeart7728608 | HCAHeart7728609	F	D4_Sanger-Cells	1523	959	959	959	42
D4	70-75			LV | RV | LA | RA | SP | AX	A6	HCAHeart7829978 | HCAHeart7829979 | HCAHeart7833852 | HCAHeart7833853 | HCAHeart7833854 | HCAHeart7833855	F	D4_Sanger-Nuclei	27375	3763	3763	3748	38
D1	50-55			AX	NA	HCAHeart7606896		D1_Sanger-Cells	206	0	0	0	0
D1	50-55			LV | RV | LA | AX	NA	HCAHeart7664652 | HCAHeart7698015 | HCAHeart7698016 | HCAHeart7698017 | HCAHeart7964513		D1_Sanger-Nuclei	15191	0	0	0	0
D11	60-65			LV | RV | LA | SP | AX	NA	HCAHeart8102859 | HCAHeart8102860 | HCAHeart8102858 | HCAHeart8102861 | HCAHeart8102862		D11_Sanger-CD45	27466	0	0	0	0
D11	60-65			LV | RV | LA | RA | SP | AX	NA	HCAHeart8102865 | HCAHeart8102866 | HCAHeart8102864 | HCAHeart8102863 | HCAHeart8102867 | HCAHeart8102868		D11_Sanger-Cells	8217	0	0	0	0
D11	60-65			LA | LV | RA | RV | SP | AX	NA	HCAHeart8287123 | HCAHeart8287124 | HCAHeart8287125 | HCAHeart8287126 | HCAHeart8287127 | HCAHeart8287128		D11_Sanger-Nuclei	13247	0	0	0	0
D6	65-70			LV | RV | LA | RA | SP | AX	NA	HCAHeart7843999 | HCAHeart7844000 | HCAHeart7844001 | HCAHeart7844002 | HCAHeart7844003 | HCAHeart7844004		D6_Sanger-CD45	40503	0	0	0	0
D7	60-65			LV | RV | LA | RA | SP | AX	NA	HCAHeart7850545 | HCAHeart7850546 | HCAHeart7850547 | HCAHeart7850548 | HCAHeart7850549 | HCAHeart7850551		D7_Sanger-CD45	12628	0	0	0	0
H2	50-55			AX | LA | LV | RA | RV | SP	NA	H0026_apex | H0026_LA | H0026_LV_V3 | H0026_RA | H0026_RV | H0026_septum2		H2_Harvard-Nuclei	22216	0	0	0	0
H3	50-55			AX | LA | LV | RA | RV | SP	NA	H0025_apex | H0025_LA | H0025_LV | H0025_RA | H0025_RV | H0025_septum		H3_Harvard-Nuclei	32458	0	0	0	0
H4	55-60			AX | RA | LV | LA | RV | SP	NA	H0037_Apex | H0037_RA_corr | H0037_LV | H0037_LA_corr | H0037_RV | H0037_septum		H4_Harvard-Nuclei	25816	0	0	0	0
H5	50-55			AX | LA | LV | RA | RV | SP	NA	H0015_apex | H0015_LA_new | H0015_LV | H0015_RA | H0015_RV | H0015_septum		H5_Harvard-Nuclei	38401	0	0	0	0
H6	40-45			AX | LA | LV | RA | RV | SP	NA	H0020_apex | H0020_LA_new | H0020_LV | H0020_RA | H0020_RV | H0020_septum		H6_Harvard-Nuclei	26934	0	0	0	0
H7	45-50			AX | LA | LV | RA | RV | SP	NA	H0035_apex | H0035_LA | H0035_LV | H0035_RA | H0035_RV | H0035_septum		H7_Harvard-Nuclei	32336	0	0	0	0
