# Supplementary material for: A single-cell comparison of adult and fetal human epicardium defines the age-associated changes in epicardial activity
Source: Nat Cardiovasc Res. Author manuscript; Available in PMC 2023 Mar 17. (PMC7614330; doi:10.1038/s44161-022-00183-w)
Supplement: Supplementary Table 3 [file EMS171839-supplement-Supplementary_Table_3.xlsx]

## Sheet: supplementary_table3_Mesothelia
Gene	Log2_FC	Adj_pvalue	Cluster_%	Dataset %.	Epi_cluster
ITLN1	5.72508	0	0.831	0.026	Both
HP	5.1455	0	0.41	0.022	Mesothelial
SLPI	3.99619	0	0.398	0.012	Mesothelial
PRG4	3.87146	0	0.643	0.006	Mesothelial
KRT19	3.60495	0	0.79	0.046	Both
PLA2G2A	3.12825	0	0.605	0.112	Mesothelial
C3	2.89422	0	0.542	0.063	Mesothelial
KRT18	2.89034	0	0.753	0.181	Both
KCNT2	2.89031	0	0.369	0.046	Mesothelial
CCDC80	2.84563	0	0.811	0.182	Both
UPK3B	2.7395	0	0.626	0.008	Both
S100A10	2.63874	0	0.822	0.387	Both
KRT8	2.6366	0	0.713	0.185	Both
MSLN	2.43374	0	0.579	0.009	Both
HAS1	2.32786	0	0.382	0.005	Mesothelial
SLC39A8	2.31557	0	0.313	0.031	Mesothelial
TIMP1	2.31211	0	0.841	0.473	Mesothelial
PKHD1L1	2.309	0	0.486	0.024	Both
BNC2	2.21498	0	0.524	0.1	Mesothelial
EZR	2.14975	0	0.714	0.217	Both
TM4SF1	2.10706	0	0.793	0.24	Mesothelial
RARRES2	2.02692	0	0.645	0.12	Both
TFPI2	2.00975	0	0.334	0.055	Both
GFPT2	2.00287	0	0.353	0.033	Mesothelial
TNNT1	2.00165	0	0.436	0.055	Both
IGFBP5	1.97133	0	0.643	0.266	Both
SFRP2	1.89362	0	0.322	0.062	Both
WWC1	1.88543	0	0.314	0.013	Mesothelial
MT1E	1.86106	0	0.44	0.11	Mesothelial
SBSPON	1.83679	0	0.456	0.031	Mesothelial
SULF1	1.81916	0	0.608	0.083	Mesothelial
SFRP5	1.7983	0	0.333	0.016	Mesothelial
CLIC3	1.73274	0	0.314	0.043	Both
CFB	1.71829	0	0.28	0.008	Mesothelial
SLC4A4	1.71476	0	0.351	0.053	Mesothelial
GPM6A	1.6914	0	0.416	0.027	Mesothelial
CALB2	1.6425	0	0.392	0.009	Both
CXADR	1.62989	0	0.52	0.061	Both
CDON	1.61101	0	0.42	0.041	Both
ECRG4	1.60068	0	0.462	0.069	Both
BICDL1	1.59427	0	0.416	0.012	Mesothelial
EFNA5	1.59028	0	0.539	0.169	Mesothelial
ALDH1A2	1.58645	0	0.553	0.073	Both
LRP2	1.58374	0	0.391	0.004	Mesothelial
CFH	1.57089	0	0.518	0.132	Both
CRIM1	1.54937	0	0.553	0.171	Mesothelial
SEMA3C	1.52859	0	0.472	0.074	Mesothelial
ERRFI1	1.50686	0	0.231	0.037	Mesothelial
PTGIS	1.50165	0	0.439	0.11	Mesothelial
SLIT3	1.49378	0	0.598	0.164	Mesothelial
TGM1	1.48906	0	0.318	0.003	Mesothelial
EFEMP1	1.46002	0	0.494	0.088	Mesothelial
TLL1	1.4512	0	0.294	0.017	Mesothelial
PDPN	1.42178	0	0.434	0.035	Both
RARRES1	1.40479	0	0.466	0.075	Mesothelial
PLLP	1.39001	0	0.43	0.023	Both
AQP1	1.38396	0	0.498	0.113	Mesothelial
AP000561.1	1.36214	0	0.181	0.003	Mesothelial
PROCR	1.32924	0	0.51	0.118	Mesothelial
MYRF	1.32435	0	0.411	0.019	Both
RDH10	1.31924	0	0.391	0.047	Both
UPK1B	1.3184	0	0.287	0.004	Mesothelial
MCTP2	1.30803	0	0.223	0.022	Mesothelial
LINC01133	1.3068	0	0.326	0.023	Both
C1R	1.26409	0	0.505	0.131	Mesothelial
WT1	1.26091	0	0.365	0.031	Both
CLDN15	1.25102	0	0.381	0.031	Both
DAPK1	1.24367	0	0.355	0.078	Mesothelial
COBLL1	1.24291	0	0.404	0.09	Mesothelial
ROR2	1.23666	0	0.272	0.048	Mesothelial
FRAS1	1.23612	0	0.363	0.07	Mesothelial
PTPRQ	1.23022	0	0.236	0.017	Mesothelial
AC245041.2	1.22665	0	0.298	0.004	Mesothelial
KLK11	1.22198	0	0.351	0.003	Both
CXCL14	1.1912	0	0.146	0.006	Mesothelial
CD200	1.18736	0	0.371	0.074	Both
TMEM176A	1.18441	0	0.411	0.057	Mesothelial
ZBTB7C	1.15835	0	0.219	0.021	Mesothelial
AC139491.7	1.15037	0	0.172	0.001	Mesothelial
PTPRF	1.1427	0	0.395	0.057	Mesothelial
FLRT3	1.13443	0	0.25	0.036	Both
C19orf33	1.10032	0	0.296	0.023	Mesothelial
CFI	1.09568	0	0.356	0.036	Both
CPA4	1.09269	0	0.203	0.002	Mesothelial
INMT	1.09065	0	0.252	0.03	Mesothelial
DMKN	1.08628	0	0.42	0.083	Both
BCHE	1.07455	0	0.403	0.091	Both
TMEM176B	1.06955	0	0.464	0.085	Mesothelial
RASSF7	1.06036	0	0.336	0.032	Both
PERP	1.03456	0	0.405	0.082	Mesothelial
GPRC5A	1.01636	0	0.181	0.015	Mesothelial
KRT7	1.013	0	0.187	0.003	Mesothelial
MEDAG	1.00004	0	0.33	0.029	Both
AC027288.3	0.999568	0	0.15	0.006	Mesothelial
CLDN1	0.999161	0	0.159	0.006	Both
RBP4	0.998378	0	0.165	0.008	Mesothelial
SYT4	0.981966	0	0.24	0.007	Mesothelial
IL18	0.979663	0	0.254	0.026	Mesothelial
PARD6B	0.967948	0	0.278	0.021	Both
NTNG1	0.964409	0	0.192	0.021	Mesothelial
