# Supplementary material for: A single-cell comparison of adult and fetal human epicardium defines the age-associated changes in epicardial activity
Source: Nat Cardiovasc Res. Author manuscript; Available in PMC 2023 Mar 17. (PMC7614330; doi:10.1038/s44161-022-00183-w)
Supplement: Supplementary Table 4 [file EMS171839-supplement-Supplementary_Table_4.xlsx]

## Sheet: supplementary_table4_EPDC_marke
Gene	Log2_FC	Adj_pvalue	Cluster_%	Dataset %.	Epi_cluster
TFPI2	3.2918	0	0.868	0.058	Both
TNNT1	2.5344	0	0.896	0.06	Both
RARRES2	2.18968	0	0.886	0.129	Both
CPB1	2.16278	0	0.366	0.003	FB-like
UPK3B	2.0749	0	0.732	0.019	Both
LY6H	2.04865	0	0.744	0.031	Both
BCHE	1.96254	0	0.71	0.096	Both
SPRR2F	1.93741	0	0.397	0.004	Both
KRT19	1.89673	0	0.795	0.06	Both
MSLN	1.82096	0	0.524	0.021	Both
CFI	1.71059	0	0.694	0.04	Both
CA9	1.58882	0	0.521	0.01	Both
CST6	1.41814	0	0.344	0.004	FB-like
LGALS2	1.36734	0	0.486	0.01	FB-like
FNDC1	1.19337	0	0.442	0.021	FB-like
FLRT3	1.16785	0	0.464	0.039	Both
C1QTNF3	1.0981	0	0.341	0.016	FB-like
RPRM	1.05746	0	0.366	0.013	FB-like
MYRF	0.977937	0	0.432	0.027	Both
CRB2	0.912308	0	0.363	0.012	Both
KLK11	0.88438	0	0.278	0.01	Both
LRRN4	0.761288	0	0.281	0.006	Both
BNC1	0.671404	0	0.274	0.009	Both
CGN	0.659242	0	0.262	0.008	Both
CARNS1	0.599713	0	0.262	0.012	Both
RSPO1	0.570894	0	0.233	0.006	Both
KREMEN2	0.527808	0	0.18	0.005	FB-like
KLK8	0.518849	0	0.196	0.005	FB-like
HHIP	1.21287	1.04748e-300	0.461	0.04	Both
NPNT	0.910013	3.67561e-281	0.36	0.026	Both
PDZK1IP1	0.520816	2.57028e-279	0.186	0.007	Both
COL9A3	2.05057	2.93932e-279	0.801	0.133	FB-like
ECRG4	1.36992	1.12787e-278	0.615	0.075	Both
SOSTDC1	0.820441	3.94272e-278	0.297	0.018	FB-like
WT1-AS	0.625932	5.03598e-268	0.256	0.014	FB-like
OSR1	1.47649	7.53978e-261	0.571	0.069	FB-like
MEDAG	0.99496	1.7461e-255	0.397	0.034	Both
SEMA3D	1.24894	1.21335e-252	0.549	0.066	FB-like
MMP23B	1.73556	1.51783e-250	0.754	0.132	FB-like
CALB2	0.801837	2.8614e-246	0.274	0.017	Both
WT1	0.898692	1.0115e-245	0.407	0.037	Both
CDON	0.956236	2.26526e-242	0.464	0.049	Both
KRT8	2.11099	1.6917e-240	0.874	0.195	Both
FGF9	0.801829	7.21252e-240	0.325	0.025	Both
DMKN	1.20628	2.6431e-231	0.612	0.089	Both
EZR	2.00065	6.74655e-231	0.902	0.226	Both
SFRP2	1.94885	2.13262e-229	0.53	0.066	Both
PRSS23	1.62158	6.6209e-219	0.716	0.125	Both
HHIP-AS1	0.773139	1.77386e-214	0.36	0.034	FB-like
CPE	1.60844	4.60855e-212	0.912	0.209	FB-like
REC8	0.782899	9.18564e-212	0.385	0.039	Both
C1QL1	0.775051	2.79196e-211	0.328	0.028	Both
KRT18	2.12074	9.43874e-207	0.826	0.191	Both
WNT2B	0.860487	3.31721e-206	0.457	0.054	Both
S100A10	2.60381	1.76378e-201	0.981	0.395	Both
PKHD1L1	0.61691	8.39895e-200	0.356	0.034	Both
GPC3	1.36974	2.87354e-197	0.808	0.161	FB-like
CCDC80	1.77764	3.94373e-197	0.833	0.194	Both
RDH10	1.14346	7.59434e-197	0.442	0.053	Both
CLDN1	0.547541	1.55728e-195	0.177	0.009	Both
IGFBP2	2.04217	6.07915e-193	0.991	0.34	FB-like
OGN	1.51005	1.31486e-191	0.763	0.148	FB-like
FKBP11	1.27803	4.02004e-188	0.558	0.09	FB-like
CLIC3	1.19326	2.05462e-186	0.407	0.048	Both
PDPN	0.749869	1.14554e-180	0.382	0.043	Both
BMP3	0.609426	1.306e-175	0.192	0.012	Both
TMEM98	1.5648	5.4089e-174	0.767	0.191	Both
EPHB6	0.924743	5.52336e-173	0.35	0.039	Both
COL3A1	1.90759	3.6829e-171	0.997	0.373	FB-like
CXADR	0.998375	3.77017e-166	0.476	0.071	Both
DSC3	0.578284	4.92197e-164	0.227	0.017	FB-like
ASPHD1	0.57231	4.9527e-164	0.233	0.018	Both
COL14A1	1.37625	2.66878e-163	0.767	0.178	FB-like
PDGFRL	0.89505	8.01565e-163	0.347	0.04	FB-like
SPARC	1.89964	4.85636e-162	0.994	0.432	FB-like
CCBE1	0.677007	5.53509e-160	0.29	0.028	FB-like
CBLN2	0.749298	4.93865e-159	0.322	0.035	FB-like
LGALS3BP	1.00982	2.27294e-158	0.625	0.12	Both
NPW	1.06239	2.9543e-155	0.479	0.076	FB-like
EGFL6	0.782295	8.44128e-155	0.249	0.022	FB-like
ALKAL2	0.518998	1.05078e-154	0.145	0.008	FB-like
ALDH1A2	0.866474	9.93091e-152	0.508	0.082	Both
SEZ6L2	0.881831	2.26723e-151	0.41	0.058	FB-like
TRNP1	0.746362	5.81812e-149	0.319	0.037	FB-like
HCFC1R1	1.35853	6.13494e-149	0.744	0.193	FB-like
BST1	0.736334	1.11647e-148	0.312	0.035	FB-like
COL1A1	1.57919	6.04135e-148	0.981	0.338	FB-like
NXPH2	0.655691	4.10774e-147	0.319	0.037	Both
LINC02381	0.706766	6.39421e-146	0.35	0.043	FB-like
GAS6	1.36286	5.71837e-145	0.741	0.192	Both
OLFML1	1.01179	8.19661e-145	0.47	0.078	FB-like
NPY	0.772726	3.70531e-144	0.23	0.02	FB-like
PARD6B	0.557738	9.46088e-144	0.265	0.026	Both
COL8A2	0.649901	2.87741e-142	0.259	0.026	FB-like
GJA1	1.29705	3.298e-140	0.558	0.111	FB-like
GSTM3	1.31964	4.95991e-140	0.678	0.171	FB-like
COL4A6	0.653532	4.29137e-139	0.312	0.037	FB-like
VASN	0.93023	1.0477e-137	0.495	0.088	Both
RBP7	0.88899	1.41333e-137	0.473	0.079	FB-like
TPT1	1.46741	1.59862e-136	1	0.672	FB-like
