# Supplementary material for: A single-cell comparison of adult and fetal human epicardium defines the age-associated changes in epicardial activity
Source: Nat Cardiovasc Res. Author manuscript; Available in PMC 2023 Mar 17. (PMC7614330; doi:10.1038/s44161-022-00183-w)
Supplement: Supplementary Table 5 [file EMS171839-supplement-Supplementary_Table_5.xlsx]

## Sheet: module_A_state_expression
gene	1	2	3	4	5	6	7	8	9	10	11	12
HP	0.00558659	0	0.0199005	0.814208	0.364964	0.0479452	0.0707965	0.0318471	0.00970874	0.981481	0.984252	0.961039
SLPI	0.00558659	0.04	0.0348259	0.584699	0.175182	0.10274	0.185841	0.0509554	0.0776699	0.990741	1	0.941558
RBP4	0	0.008	0	0.147541	0.0218978	0	0	0	0.00970874	0.537037	0.653543	0.344156
ADIRF	0.00558659	0.048	0.139303	0.415301	0.124088	0.109589	0.115044	0.0509554	0.0582524	0.935185	0.905512	0.675325
PLA2G2A	0.0530726	0.168	0.208955	0.945355	0.642336	0.178082	0.734513	0.210191	0.184466	1	1	1
MT1M	0	0	0.00497512	0.147541	0.0510949	0.0205479	0.0973451	0	0	0.37037	0.417323	0.383117
IFI27	0.00558659	0.016	0.0497512	0.114754	0.0510949	0.10274	0.20354	0.044586	0.038835	0.638889	0.440945	0.233766
NNMT	0.0167598	0.016	0.0995025	0.278689	0.124088	0.226027	0.0442478	0.0318471	0.038835	0.675926	0.692913	0.512987
STEAP1	0	0	0.00497512	0.0491803	0.0218978	0	0	0.00636943	0	0.222222	0.204724	0.12987
C3	0.047486	0.128	0.437811	0.781421	0.554745	0.376712	0.442478	0.254777	0.300971	0.888889	1	0.974026
CHI3L1	0	0	0	0.163934	0.0510949	0.00684932	0.00884956	0	0	0.240741	0.259843	0.253247
WFDC2	0.0251397	0.008	0	0.0765027	0.0145985	0.00684932	0.0265487	0.0127389	0.0485437	0.425926	0.503937	0.214286
MT2A	0.106145	0.104	0.268657	0.704918	0.459854	0.410959	0.699115	0.11465	0.407767	0.842593	0.913386	0.863636
PRG4	0.125698	0.408	0.447761	0.672131	0.284672	0.267123	0.938053	0.471338	0.466019	1	0.976378	0.941558
HLA-B	0.0586592	0.112	0.179104	0.327869	0.211679	0.184932	0.230088	0.152866	0.223301	0.814815	0.88189	0.733766
MT1E	0.0614525	0.192	0.248756	0.508197	0.167883	0.431507	0.584071	0.11465	0.242718	0.759259	0.834646	0.694805
HAS1	0.047486	0.048	0.0646766	0.508197	0.386861	0.178082	0.451327	0.0636943	0.0776699	0.509259	0.787402	0.733766
MT1A	0.0027933	0	0	0.0710383	0.0145985	0	0.0353982	0	0	0.185185	0.19685	0.149351
MT1X	0.0251397	0.056	0.0845771	0.349727	0.0948905	0.123288	0.212389	0.0191083	0.0776699	0.425926	0.622047	0.519481
FKBP2	0.0586592	0.056	0.0497512	0.174863	0.0291971	0.10274	0.0442478	0.0254777	0.0970874	0.555556	0.606299	0.396104
AQP1	0.0977654	0.336	0.19403	0.502732	0.182482	0.0890411	0.442478	0.140127	0.184466	0.777778	0.952756	0.772727
FBXO2	0.0027933	0.016	0.00995025	0.0928962	0.0218978	0.0410959	0.0707965	0.0127389	0.00970874	0.324074	0.330709	0.181818
CXCL1	0.00837989	0.008	0.00995025	0.10929	0.153285	0.00684932	0.0176991	0.00636943	0	0.222222	0.220472	0.318182
CYSTM1	0.145251	0.368	0.20398	0.469945	0.270073	0.335616	0.725664	0.165605	0.38835	0.712963	0.84252	0.636364
DUSP1	0.145251	0.064	0.293532	0.836066	0.583942	0.376712	0.212389	0.146497	0.213592	0.703704	0.968504	0.88961
C1R	0.0837989	0.248	0.393035	0.546448	0.313869	0.431507	0.522124	0.248408	0.330097	0.592593	0.968504	0.915584
MGST1	0.164804	0.4	0.154229	0.459016	0.19708	0.136986	0.389381	0.0955414	0.203883	0.75	0.811024	0.623377
JUNB	0.106145	0.048	0.144279	0.52459	0.386861	0.219178	0.0619469	0.0828025	0.0194175	0.527778	0.787402	0.766234
FOS	0.195531	0.104	0.21393	0.68306	0.49635	0.40411	0.380531	0.089172	0.223301	0.712963	0.874016	0.662338
CFB	0.0195531	0.056	0.144279	0.273224	0.153285	0.130137	0.168142	0.0764331	0.145631	0.37963	0.724409	0.61039
KLF2	0.106145	0.192	0.363184	0.0819672	0.0583942	0.342466	0.911504	0.203822	0.427184	0.12963	0.23622	0.168831
SLC39A8	0.0167598	0.056	0.0995025	0.486339	0.350365	0.143836	0.0265487	0.0636943	0.0291262	0.37037	0.755906	0.616883
CALB2	0.139665	0.184	0.243781	0.284153	0.189781	0.315068	0.504425	0.152866	0.339806	0.62963	0.692913	0.441558
RARRES1	0.134078	0.216	0.243781	0.601093	0.343066	0.417808	0.238938	0.127389	0.145631	0.712963	0.889764	0.785714
SGK1	0.027933	0.032	0.0945274	0.546448	0.20438	0.150685	0.20354	0.044586	0.0679612	0.314815	0.787402	0.603896
AC006974.1	0	0	0	0.180328	0.080292	0	0	0	0	0.00925926	0.212598	0.285714
CLIC3	0.248603	0.4	0.402985	0.0273224	0.0145985	0.479452	0.955752	0.254777	0.398058	0.287037	0.149606	0.038961
HLA-A	0.117318	0.208	0.298507	0.333333	0.138686	0.280822	0.336283	0.197452	0.436893	0.722222	0.755906	0.551948
SOD2	0.0167598	0.08	0.0646766	0.218579	0.138686	0.0479452	0.0353982	0.0191083	0.00970874	0.296296	0.307087	0.25974
C15orf48	0	0	0	0.131148	0.0583942	0.00684932	0	0.0127389	0	0.175926	0.212598	0.103896
ZC3H12A	0.0027933	0	0	0.0601093	0.0437956	0	0.00884956	0.00636943	0	0.0555556	0.125984	0.181818
CCL2	0.0167598	0.024	0.0497512	0.262295	0.233577	0.0684932	0.0707965	0.0636943	0.0194175	0.287037	0.448819	0.487013
NAMPT	0.0307263	0.064	0.0696517	0.704918	0.547445	0.0821918	0.0707965	0.0318471	0.0679612	0.25	0.771654	0.733766
SAT1	0.410615	0.504	0.487562	0.939891	0.773723	0.671233	0.80531	0.394904	0.543689	0.907407	0.992126	0.961039
ADH1B	0	0	0.00497512	0.169399	0.0437956	0.00684932	0	0	0	0.259259	0.204724	0.175325
KRT7	0.027933	0.048	0.0646766	0.125683	0.0656934	0.157534	0.265487	0.0254777	0.0679612	0.416667	0.425197	0.311688
LINC00842	0	0	0	0.174863	0.145985	0	0	0	0	0.12037	0.370079	0.220779
CPA4	0.00837989	0.064	0.0447761	0.196721	0.20438	0.0547945	0.327434	0.0700637	0.0582524	0.212963	0.370079	0.266234
ALOX15	0.0027933	0.008	0.0199005	0.245902	0.0875912	0.0205479	0	0.0191083	0.00970874	0.185185	0.425197	0.233766
AL117339.5	0	0	0	0.163934	0.0656934	0	0	0	0	0.0185185	0.23622	0.155844
S100A6	0.603352	0.704	0.771144	0.666667	0.343066	0.890411	0.973451	0.624204	0.776699	0.972222	1	0.88961
PHYHIP	0.0139665	0.04	0.0497512	0.191257	0.0656934	0.0890411	0.238938	0.0382166	0.0485437	0.212963	0.535433	0.253247
EFEMP1	0.139665	0.376	0.268657	0.437158	0.182482	0.321918	0.40708	0.184713	0.203883	0.62037	0.913386	0.642857
GFPT2	0.00837989	0.08	0.0149254	0.639344	0.50365	0.0273973	0.238938	0.0509554	0.0194175	0.240741	0.677165	0.785714
BIRC3	0.0027933	0.016	0.00497512	0.26776	0.109489	0	0.0176991	0	0	0.0740741	0.330709	0.311688
ZFP36	0.0558659	0.056	0.0995025	0.688525	0.49635	0.136986	0.0530973	0.0764331	0.0679612	0.351852	0.850394	0.616883
VSIG2	0	0	0	0.0546448	0.0218978	0	0	0	0	0.12037	0.19685	0.0844156
SERPING1	0.326816	0.44	0.482587	0.442623	0.20438	0.636986	0.504425	0.299363	0.349515	0.87963	0.96063	0.811688
C1S	0.0586592	0.136	0.228856	0.459016	0.19708	0.342466	0.300885	0.184713	0.223301	0.444444	0.929134	0.746753
MUC20-OT1	0	0	0	0.262295	0.160584	0	0	0	0	0.0277778	0.23622	0.25974
TNXB	0.0111732	0.056	0.079602	0.387978	0.233577	0.0890411	0.283186	0.089172	0.0485437	0.212963	0.740157	0.571429
PTGIS	0.0670391	0.136	0.208955	0.562842	0.372263	0.30137	0.39823	0.146497	0.242718	0.305556	0.80315	0.779221
VIPR2	0	0	0	0.136612	0.0583942	0.00684932	0	0	0	0.0925926	0.220472	0.201299
CD55	0.0139665	0.032	0.104478	0.311475	0.233577	0.130137	0.380531	0.0764331	0.0776699	0.12037	0.385827	0.415584
CYP51A1	0.0530726	0.096	0.124378	0.00546448	0	0.273973	0.522124	0.0509554	0.106796	0.00925926	0	0
CFAP69	0	0	0	0.20765	0.131387	0	0	0.00636943	0	0.00925926	0.181102	0.324675
GBP2	0	0	0.00995025	0.0601093	0.0291971	0	0	0.0127389	0	0.101852	0.165354	0.162338
ITLN1	0.578212	0.872	0.492537	0.912568	0.569343	0.390411	0.80531	0.43949	0.524272	1	1	1
SPACA6	0	0	0	0.15847	0.306569	0	0	0	0	0.0185185	0.110236	0.175325
CA12	0.00558659	0	0.00995025	0.256831	0.124088	0.0136986	0	0	0.00970874	0.0833333	0.448819	0.350649
PSMB9	0.0027933	0.024	0.00995025	0.0765027	0.0291971	0.0273973	0.00884956	0.00636943	0.0485437	0.175926	0.220472	0.0779221
HBB	0.25419	0.424	0.845771	0.010929	0.00729927	0.732877	0.893805	0.808917	0.776699	0.0925926	0.023622	0
AC027288.3	0	0	0	0.393443	0.218978	0	0	0	0	0.0185185	0.433071	0.350649
S100A11	0.530726	0.64	0.61194	0.114754	0.0364964	0.808219	0.964602	0.503185	0.796117	0.62963	0.606299	0.344156
UNC5B-AS1	0.111732	0.312	0.124378	0.010929	0	0.150685	0.637168	0.101911	0.174757	0.0555556	0.0866142	0.025974
SH3BGRL3	0.324022	0.504	0.38806	0.0273224	0	0.684932	0.814159	0.235669	0.466019	0.305556	0.220472	0.11039
CDKN1A	0.00837989	0.024	0.00995025	0.147541	0.0948905	0.0136986	0.0176991	0.0127389	0.00970874	0.111111	0.267717	0.175325
CLIC1	0.371508	0.48	0.427861	0.0491803	0.0218978	0.726027	0.840708	0.273885	0.601942	0.472222	0.354331	0.175325
SLC39A14	0	0.016	0.00995025	0.0983607	0.080292	0.0136986	0.0265487	0	0	0.0555556	0.173228	0.214286
MSMO1	0.0810056	0.216	0.18408	0.010929	0.0145985	0.315068	0.557522	0.10828	0.15534	0.037037	0.0629921	0.0519481
NFKBIZ	0.0167598	0.072	0.0696517	0.590164	0.489051	0.0821918	0.0442478	0.0254777	0.00970874	0.231481	0.653543	0.545455
TIMP1	0.751397	0.872	0.855721	0.770492	0.372263	0.931507	1	0.681529	0.883495	1	1	0.993506
B2M	0.734637	0.816	0.910448	0.79235	0.59854	0.945205	0.982301	0.719745	0.932039	0.981481	1	1
ALDH1A3	0.0027933	0.008	0.00497512	0.103825	0.0437956	0.00684932	0.00884956	0	0	0.037037	0.11811	0.201299
IER2	0.201117	0.112	0.208955	0.322404	0.467153	0.40411	0.115044	0.121019	0.106796	0.388889	0.433071	0.441558
AADAC	0	0	0.00497512	0.0546448	0.0218978	0	0.0176991	0.00636943	0.00970874	0.101852	0.409449	0.168831
NPPB	0.0027933	0.016	0.0199005	0.120219	0.080292	0	0.0176991	0	0	0.101852	0.220472	0.155844
HLA-F	0	0	0.00497512	0.0601093	0.0145985	0	0	0.0127389	0	0.111111	0.133858	0.116883
KLF6	0.167598	0.248	0.333333	0.677596	0.547445	0.431507	0.522124	0.171975	0.349515	0.472222	0.866142	0.649351
SLC28A3	0	0	0.00497512	0.10929	0.0656934	0	0.00884956	0	0	0.0277778	0.149606	0.142857
CFH	0.22905	0.216	0.442786	0.73224	0.525547	0.493151	0.230088	0.248408	0.456311	0.666667	0.96063	0.831169
SPON2	0.0782123	0.072	0.0945274	0.010929	0.0437956	0.10274	0.495575	0.0828025	0.0679612	0.037037	0.0629921	0.0324675
IER3	0.0642458	0.096	0.0945274	0.26776	0.182482	0.19863	0.185841	0.0573248	0.165049	0.25	0.425197	0.402597
IL6	0.00837989	0.04	0.00497512	0.0655738	0.0729927	0	0.0442478	0.0127389	0	0.0277778	0.110236	0.298701
YWHAH	0.139665	0.224	0.253731	0.0218579	0.0145985	0.349315	0.654867	0.133758	0.359223	0.101852	0.15748	0.12987
F5	0	0	0	0.0491803	0.0583942	0	0	0.00636943	0	0.0277778	0.133858	0.168831
AC139491.7	0	0	0	0.486339	0.248175	0	0	0	0	0.037037	0.480315	0.37013
CRABP2	0.256983	0.2	0.243781	0.00546448	0	0.321918	0.646018	0.178344	0.281553	0.00925926	0	0
NFKBIA	0.0810056	0.2	0.179104	0.497268	0.386861	0.226027	0.159292	0.0700637	0.145631	0.287037	0.716535	0.688312
CEBPB	0.170391	0.304	0.21393	0.502732	0.233577	0.356164	0.327434	0.0955414	0.213592	0.462963	0.834646	0.727273
IL6R	0	0	0	0.136612	0.0875912	0.0136986	0	0.00636943	0	0.0277778	0.228346	0.168831
LRRFIP1	0.106145	0.296	0.208955	0.513661	0.321168	0.232877	0.557522	0.101911	0.116505	0.25	0.614173	0.584416
BAIAP2L1	0	0.008	0.00995025	0.26776	0.124088	0.00684932	0	0.0127389	0	0.0185185	0.858268	0.493506
CLDN1	0.027933	0.016	0.0696517	0.240437	0.189781	0.136986	0.0176991	0.0573248	0.00970874	0.157407	0.346457	0.298701
SEMA3C	0.0810056	0.352	0.218905	0.557377	0.445255	0.287671	0.513274	0.22293	0.194175	0.148148	0.692913	0.61039
TINAGL1	0.0642458	0.112	0.199005	0.0327869	0.00729927	0.321918	0.362832	0.159236	0.116505	0	0.0629921	0.0324675
MB	0	0.008	0.0348259	0.20765	0.20438	0.0136986	0.00884956	0.0191083	0	0.0277778	0.440945	0.233766
GPX3	0.0027933	0	0.00497512	0.125683	0.0218978	0	0	0	0	0.0740741	0.291339	0.123377
FAS	0.00558659	0.016	0.0199005	0.114754	0.0437956	0.0273973	0.0265487	0	0.00970874	0.0648148	0.204724	0.181818
TCAP	0.00558659	0.016	0.0248756	0.382514	0.19708	0.0136986	0.00884956	0.0254777	0	0.12037	0.511811	0.279221
LINC00578	0	0	0.00497512	0.191257	0.145985	0	0	0	0	0	0.19685	0.142857
S100A16	0.391061	0.536	0.358209	0.0437158	0.0291971	0.486301	0.734513	0.254777	0.456311	0.25	0.220472	0.155844
PGAM2	0	0	0.0298507	0.0983607	0.0656934	0.0273973	0	0.0127389	0.0194175	0.037037	0.188976	0.0649351
PLIN2	0.047486	0.072	0.0547264	0.311475	0.116788	0.136986	0.0884956	0.0254777	0.0873786	0.203704	0.448819	0.25974
FMN2	0	0.008	0.00497512	0.136612	0.0875912	0	0	0.00636943	0	0	0.125984	0.12987
STEAP2	0.00558659	0.024	0.0348259	0.398907	0.189781	0.0205479	0.0176991	0.0191083	0.00970874	0.0925926	0.417323	0.474026
DSCAML1	0	0.008	0.00497512	0.256831	0.124088	0	0	0	0	0.0277778	0.291339	0.194805
FDPS	0.167598	0.256	0.19403	0.0437158	0.0291971	0.383562	0.557522	0.089172	0.330097	0.101852	0.181102	0.116883
AL138828.1	0.0027933	0.008	0.0149254	0.306011	0.233577	0.0136986	0	0.0127389	0	0.0277778	0.299213	0.344156
DEGS1	0.0782123	0.232	0.248756	0.0546448	0.00729927	0.342466	0.460177	0.152866	0.252427	0.12963	0.204724	0.0519481
MYOZ2	0.0027933	0.008	0.0199005	0.0710383	0.0364964	0.00684932	0.00884956	0.0318471	0	0.037037	0.23622	0.116883
BHLHE40	0.0139665	0.016	0.039801	0.256831	0.124088	0.10274	0.0884956	0.044586	0.0582524	0.0648148	0.535433	0.38961
PCOLCE2	0.0502793	0.032	0.149254	0.229508	0.145985	0.232877	0.0353982	0.044586	0.0582524	0.268519	0.480315	0.37013
EMP3	0.550279	0.608	0.567164	0.103825	0.0364964	0.821918	0.893805	0.382166	0.757282	0.407407	0.377953	0.168831
RUNX1	0	0	0.00497512	0.185792	0.109489	0.0136986	0	0	0	0.0185185	0.181102	0.344156
CA1	0.0027933	0	0	0.20765	0.160584	0.00684932	0	0	0	0	0.251969	0.233766
RNASE4	0.0363128	0.16	0.19403	0.0218579	0	0.267123	0.309735	0.101911	0.15534	0	0.110236	0.0324675
CD14	0	0.008	0.0497512	0.0874317	0.0510949	0.0684932	0.00884956	0.0254777	0.00970874	0.12037	0.354331	0.253247
SLC4A4	0.0139665	0.12	0.104478	0.584699	0.437956	0.0821918	0.115044	0.089172	0.0679612	0.222222	0.629921	0.61039
CKB	0.226257	0.296	0.21393	0.0601093	0.0145985	0.321918	0.557522	0.140127	0.174757	0.0925926	0.165354	0.038961
DBI	0.26257	0.504	0.328358	0.0601093	0.0218978	0.445205	0.707965	0.191083	0.466019	0.314815	0.212598	0.11039
DUSP6	0.00837989	0.008	0.0248756	0.10929	0.0437956	0.0479452	0	0.0254777	0.0291262	0.0648148	0.212598	0.253247
KLF9	0.00837989	0.032	0.0149254	0.153005	0.0875912	0.0342466	0.0176991	0.00636943	0.00970874	0.0555556	0.275591	0.201299
FAM153B	0	0	0.00995025	0.240437	0.138686	0	0.00884956	0	0.00970874	0.037037	0.267717	0.253247
MAP1B	0.173184	0.344	0.283582	0.120219	0.0729927	0.39726	0.513274	0.312102	0.359223	0.0740741	0.204724	0.136364
CALM1	0.385475	0.6	0.497512	0.0327869	0.0218978	0.657534	0.743363	0.292994	0.640777	0.203704	0.173228	0.0909091
MAP7	0	0	0.00497512	0.0928962	0.0583942	0.00684932	0	0.00636943	0	0.0185185	0.141732	0.155844
CAVIN3	0.27933	0.488	0.343284	0.0491803	0.0218978	0.630137	0.637168	0.248408	0.475728	0.342593	0.401575	0.149351
MAK	0	0	0	0.163934	0.0583942	0.00684932	0.00884956	0	0.00970874	0.00925926	0.15748	0.175325
IL1R1	0.027933	0.128	0.154229	0.344262	0.160584	0.123288	0.185841	0.101911	0.0873786	0.203704	0.464567	0.519481
ANKS1B	0.0027933	0.016	0.0298507	0.349727	0.335766	0.0205479	0.00884956	0.00636943	0.0194175	0.037037	0.307087	0.331169
HRH1	0	0	0.00497512	0.169399	0.0729927	0	0.00884956	0.00636943	0	0.00925926	0.102362	0.227273
MCTP2	0.0027933	0.008	0.0248756	0.551913	0.40146	0.0273973	0	0.0127389	0.00970874	0.0277778	0.488189	0.584416
BTBD9	0.00558659	0.008	0.0348259	0.327869	0.175182	0	0	0.0127389	0.00970874	0.0185185	0.370079	0.324675
JUND	0.581006	0.552	0.587065	0.153005	0.0875912	0.828767	0.920354	0.382166	0.699029	0.240741	0.370079	0.279221
PCNX2	0.0111732	0.024	0.0149254	0.284153	0.138686	0.00684932	0	0.0127389	0	0.0185185	0.19685	0.188312
UBAP1	0.0027933	0.04	0.0298507	0.213115	0.153285	0.0479452	0.0176991	0.0191083	0.0194175	0.037037	0.23622	0.246753
RIC3	0.00837989	0.024	0.0199005	0.20765	0.10219	0.0547945	0	0.00636943	0	0.0555556	0.299213	0.246753
NSG1	0.187151	0.288	0.273632	0.0819672	0.0291971	0.376712	0.477876	0.178344	0.349515	0.157407	0.244094	0.0844156
ULK4	0.0027933	0.016	0.00995025	0.224044	0.145985	0.00684932	0	0.00636943	0	0.0185185	0.212598	0.227273
PLN	0.00837989	0.056	0.0646766	0.213115	0.182482	0.0205479	0.0176991	0.0573248	0.00970874	0.037037	0.488189	0.188312
IL4R	0	0	0.0199005	0.169399	0.10219	0	0.0265487	0.0254777	0.00970874	0.00925926	0.251969	0.272727
RAB11FIP3	0.00558659	0.024	0.00497512	0.218579	0.0875912	0.00684932	0.00884956	0.0191083	0.0194175	0.00925926	0.212598	0.155844
AC023590.1	0.0027933	0.008	0.00995025	0.10929	0.0364964	0.00684932	0	0.0127389	0.00970874	0.0185185	0.212598	0.11039
AC104126.1	0	0	0.00497512	0.153005	0.0656934	0	0	0	0	0.00925926	0.165354	0.116883
RAB31	0.00558659	0.04	0.0447761	0.20765	0.175182	0.0890411	0.0265487	0.0254777	0.0679612	0.0833333	0.362205	0.272727
LEPROTL1	0.164804	0.376	0.119403	0.0437158	0.0218978	0.342466	0.460177	0.101911	0.203883	0.101852	0.15748	0.0454545
SLC47A1	0	0.008	0.00497512	0.180328	0.0437956	0	0	0	0	0.00925926	0.645669	0.305195
DPYD	0.0167598	0.12	0.0945274	0.737705	0.569343	0.0342466	0.0353982	0.00636943	0.0291262	0.0277778	0.771654	0.707792
ARHGAP18	0.0418994	0.112	0.0597015	0.437158	0.313869	0.136986	0.0619469	0.0318471	0.0485437	0.203704	0.535433	0.376623
KCNT2	0.0027933	0.04	0.039801	0.857923	0.79562	0.0273973	0.00884956	0.0191083	0.00970874	0.0833333	0.850394	0.720779
NLGN1	0.0027933	0	0.0149254	0.420765	0.248175	0.0136986	0	0.0127389	0.00970874	0.00925926	0.417323	0.467532
ERRFI1	0.0027933	0.016	0.039801	0.409836	0.270073	0.0958904	0.123894	0.0382166	0.038835	0.0555556	0.629921	0.402597
TSC22D3	0.00837989	0.024	0.104478	0.245902	0.109489	0.0821918	0.0530973	0.0318471	0.0485437	0.101852	0.433071	0.214286
SLC41A2	0.00837989	0.032	0.0547264	0.333333	0.240876	0.0479452	0	0	0.00970874	0.0555556	0.330709	0.344156
GRIN2A	0.0139665	0.008	0.0199005	0.174863	0.182482	0.0273973	0.00884956	0.0191083	0.00970874	0.00925926	0.173228	0.201299
SLC7A2	0.00837989	0.016	0.0149254	0.196721	0.0875912	0.0273973	0	0.0127389	0.0194175	0.0555556	0.322835	0.337662
KANSL1L	0.0027933	0.016	0.0199005	0.15847	0.10219	0.0342466	0	0.0127389	0	0	0.181102	0.305195
SAMD4A	0.00558659	0.024	0.0597015	0.289617	0.19708	0.0547945	0.0176991	0.044586	0	0.0185185	0.314961	0.396104
ZHX2	0.0111732	0.04	0	0.245902	0.124088	0.00684932	0.0176991	0.00636943	0	0.0185185	0.244094	0.233766
MARCH3	0.00837989	0.024	0.0298507	0.469945	0.270073	0.0342466	0.0353982	0	0	0.037037	0.440945	0.61039
VDAC1	0.282123	0.392	0.308458	0.0710383	0	0.493151	0.513274	0.121019	0.38835	0.148148	0.299213	0.162338
C1QL1	0.162011	0.456	0.164179	0	0	0.308219	0.39823	0.140127	0.368932	0.0277778	0.015748	0.0194805
MIR924HG	0.0027933	0.008	0.00497512	0.169399	0.10219	0.0205479	0	0.0191083	0.038835	0	0.354331	0.12987
FBXO32	0.0139665	0.04	0.00995025	0.213115	0.131387	0.0342466	0	0.0191083	0	0.037037	0.322835	0.188312

## Sheet: module_B_state_expression
gene	1	2	3	4	5	6	7	8	9	10	11	12
UBE2C	0.00558659	0.048	0.0149254	0	0	0.0342466	0.00884956	0.00636943	0.747573	0	0	0
CENPF	0.0167598	0.112	0.0746269	0	0	0.109589	0	0.044586	0.776699	0	0	0
TOP2A	0.0111732	0.032	0.0199005	0	0	0.0547945	0.00884956	0.044586	0.650485	0	0	0.012987
NUSAP1	0	0.04	0.039801	0.00546448	0	0.0479452	0.00884956	0.0191083	0.640777	0	0.015748	0.012987
PTTG1	0.0391061	0.136	0.0199005	0	0.00729927	0.116438	0.0176991	0.0382166	0.68932	0.037037	0.0314961	0.012987
CKS2	0.0335196	0.104	0.0497512	0	0	0.116438	0.0176991	0.0318471	0.650485	0.0277778	0.023622	0.00649351
HMGB2	0.226257	0.408	0.233831	0.0273224	0.00729927	0.363014	0.123894	0.10828	0.893204	0.0462963	0.125984	0.0324675
KPNA2	0.0502793	0.048	0.0696517	0.0163934	0.0145985	0.0958904	0.0353982	0.0700637	0.524272	0.00925926	0.023622	0.0194805
UBE2S	0.106145	0.296	0.159204	0.00546448	0	0.294521	0.176991	0.0764331	0.669903	0.00925926	0.00787402	0.0194805
PCLAF	0.0586592	0.064	0.0696517	0	0	0.164384	0	0.0254777	0.38835	0	0	0
ARL6IP1	0.148045	0.36	0.298507	0	0	0.39726	0.247788	0.10828	0.825243	0.0648148	0	0
NMU	0.0446927	0.176	0.114428	0.0273224	0	0.19863	0.19469	0.0573248	0.533981	0.037037	0.0629921	0.0519481
CKS1B	0.148045	0.328	0.124378	0.0163934	0.00729927	0.335616	0.0619469	0.089172	0.61165	0.157407	0.102362	0.025974
JPT1	0.223464	0.36	0.169154	0.0163934	0.0218978	0.356164	0.469027	0.121019	0.669903	0.111111	0.0629921	0.0584416
H2AFV	0.173184	0.336	0.20398	0.0437158	0.00729927	0.363014	0.168142	0.133758	0.61165	0.101852	0.173228	0.0909091
H2AFZ	0.50838	0.68	0.477612	0.0655738	0.0145985	0.767123	0.548673	0.254777	0.92233	0.296296	0.307087	0.12987
ABI3BP	0.0167598	0	0.0199005	0.453552	0.445255	0.0410959	0	0.0127389	0.165049	0.0648148	0.464567	0.564935
HIST1H1D	0.0558659	0.096	0.124378	0	0	0.212329	0	0.0573248	0.417476	0	0	0
TMPO	0.106145	0.432	0.169154	0.0218579	0.0218978	0.246575	0.0442478	0.0955414	0.475728	0	0.0551181	0.025974
HIST1H4C	0.136872	0.272	0.189055	0.00546448	0	0.315068	0.0973451	0.089172	0.446602	0.12037	0.015748	0.0194805
LMNB1	0.0614525	0.184	0.109453	0.0163934	0	0.171233	0.0265487	0.0382166	0.31068	0	0.00787402	0.0324675
LSM5	0.284916	0.48	0.318408	0.0491803	0.00729927	0.616438	0.274336	0.159236	0.582524	0.166667	0.212598	0.0714286
POLR2I	0.307263	0.496	0.253731	0.0163934	0.00729927	0.589041	0.371681	0.11465	0.349515	0.296296	0.125984	0.0324675

## Sheet: module_C_state_expression
gene	1	2	3	4	5	6	7	8	9	10	11	12
TNNT1	0.932961	0.944	0.626866	0.010929	0.0145985	0.917808	0.920354	0.464968	0.728155	0.0555556	0.0393701	0.012987
SEPTIN7	0.949721	0.976	0.781095	0.256831	0.124088	0.924658	0.893805	0.566879	0.873786	0.268519	0.464567	0.363636
EIF4A1	0.935754	0.928	0.756219	0.142077	0.0291971	0.952055	0.955752	0.44586	0.796117	0.333333	0.307087	0.214286
SPARC	0.994413	1	0.995025	0.131148	0.0729927	1	0.982301	0.923567	0.961165	0.351852	0.535433	0.24026
CD81	0.907821	0.96	0.880597	0.0928962	0.00729927	0.972603	0.973451	0.66242	0.893204	0.231481	0.362205	0.207792
LDHB	0.882682	0.912	0.562189	0.125683	0.0656934	0.89726	0.707965	0.312102	0.669903	0.444444	0.503937	0.214286
NCL	0.868715	0.936	0.696517	0.0382514	0.0291971	0.89726	0.867257	0.382166	0.728155	0.388889	0.220472	0.123377
HSPD1	0.723464	0.856	0.537313	0.0819672	0.0291971	0.80137	0.79646	0.254777	0.61165	0.166667	0.275591	0.214286
BEX3	0.949721	0.984	0.716418	0.15847	0.0729927	0.938356	0.831858	0.509554	0.825243	0.537037	0.496063	0.279221
OSTC	0.857542	0.928	0.706468	0.114754	0.0364964	0.883562	0.849558	0.414013	0.728155	0.37963	0.472441	0.194805
HMGB1	0.96648	0.976	0.865672	0.262295	0.167883	0.979452	0.920354	0.56051	0.980583	0.564815	0.559055	0.422078
MGP	0.980447	1	1	0.273224	0.116788	0.979452	1	0.910828	0.980583	0.407407	0.653543	0.38961
HMGN1	0.896648	0.92	0.731343	0.0983607	0.0656934	0.910959	0.80531	0.414013	0.84466	0.407407	0.409449	0.207792
EEF2	0.980447	0.992	0.860697	0.229508	0.10219	0.979452	0.938053	0.624204	0.796117	0.564815	0.755906	0.487013
CDKN1C	0.717877	0.728	0.532338	0.0163934	0.0145985	0.787671	0.654867	0.280255	0.504854	0.0555556	0.0708661	0.0194805
PPIB	0.977654	0.984	0.865672	0.142077	0.0510949	0.952055	0.964602	0.694268	0.854369	0.583333	0.677165	0.409091
KCNQ1OT1	0.824022	0.896	0.751244	0.273224	0.20438	0.794521	0.654867	0.541401	0.553398	0.0833333	0.299213	0.253247
NAP1L1	0.927374	0.984	0.681592	0.191257	0.138686	0.869863	0.814159	0.522293	0.718447	0.444444	0.393701	0.292208
CIRBP	0.924581	0.88	0.78607	0.306011	0.145985	0.890411	0.610619	0.433121	0.621359	0.444444	0.582677	0.331169
ALKBH7	0.798883	0.808	0.557214	0.0218579	0	0.80137	0.557522	0.280255	0.533981	0.268519	0.212598	0.0714286
LY6H	0.578212	0.704	0.447761	0	0	0.616438	0.123894	0.178344	0.262136	0.0277778	0	0
APOE	0.653631	0.64	0.40796	0.0546448	0.0218978	0.575342	0.106195	0.292994	0.252427	0	0.0708661	0.0714286
COL9A3	0.72905	0.728	0.517413	0	0	0.732877	0.566372	0.401274	0.592233	0.00925926	0	0
ZNF428	0.678771	0.744	0.358209	0.0491803	0.00729927	0.582192	0.433628	0.203822	0.378641	0.0648148	0.212598	0.103896
TMEM141	0.695531	0.808	0.422886	0	0	0.726027	0.469027	0.184713	0.495146	0.175926	0	0
ITM2C	0.703911	0.856	0.482587	0.010929	0.0145985	0.5	0.318584	0.305732	0.446602	0.0185185	0.0708661	0.038961
PRSS35	0.603352	0.824	0.512438	0.00546448	0	0.493151	0.150442	0.22293	0.349515	0	0.00787402	0
NREP	0.642458	0.776	0.567164	0.0218579	0.0145985	0.684932	0.415929	0.286624	0.485437	0.00925926	0.0314961	0.025974
PSMA2	0.675978	0.76	0.467662	0	0	0.753425	0.584071	0.203822	0.582524	0.212963	0.015748	0.00649351
APLP2	0.717877	0.912	0.706468	0.120219	0.080292	0.883562	0.734513	0.414013	0.699029	0.222222	0.535433	0.292208
MYL9	0.902235	0.92	0.726368	0.262295	0.0948905	0.869863	0.778761	0.541401	0.631068	0.425926	0.566929	0.246753
SNHG7	0.541899	0.736	0.303483	0.0655738	0.0218978	0.472603	0.238938	0.11465	0.242718	0.0833333	0.19685	0.136364
EIF3F	0.815642	0.84	0.567164	0.0819672	0.0364964	0.732877	0.610619	0.343949	0.660194	0.296296	0.307087	0.181818
ATP5MC2	0.972067	0.984	0.771144	0.174863	0.0729927	0.965753	0.876106	0.592357	0.815534	0.657407	0.669291	0.311688
ISYNA1	0.522346	0.6	0.263682	0.0218579	0.0437956	0.424658	0.0973451	0.165605	0.262136	0.037037	0.15748	0.0844156
ODC1	0.502793	0.728	0.318408	0.0491803	0.0364964	0.472603	0.522124	0.101911	0.417476	0.0555556	0.0787402	0.0974026
ST13	0.703911	0.8	0.472637	0.10929	0.0218978	0.753425	0.522124	0.254777	0.553398	0.259259	0.283465	0.149351
TPM2	0.941341	0.968	0.830846	0.202186	0.116788	0.924658	0.858407	0.611465	0.805825	0.583333	0.409449	0.24026
SSR2	0.896648	0.936	0.736318	0.131148	0.0291971	0.89726	0.778761	0.452229	0.76699	0.546296	0.496063	0.292208
IGFBP4	0.821229	0.904	0.78607	0.125683	0.0583942	0.958904	0.902655	0.579618	0.84466	0.314815	0.519685	0.402597
EIF4EBP1	0.572626	0.672	0.358209	0.0546448	0.0218978	0.609589	0.318584	0.171975	0.349515	0.0740741	0.102362	0.0454545
TNNI1	0.488827	0.672	0.149254	0.00546448	0	0.150685	0.0442478	0.11465	0.15534	0.00925926	0.023622	0.00649351
SET	0.790503	0.904	0.751244	0.114754	0.0291971	0.815068	0.80531	0.394904	0.825243	0.277778	0.362205	0.233766
H1FX	0.656425	0.848	0.497512	0.0710383	0.00729927	0.746575	0.628319	0.33758	0.757282	0.0833333	0.141732	0.0779221
EIF4A2	0.787709	0.824	0.572139	0.213115	0.145985	0.760274	0.504425	0.305732	0.514563	0.324074	0.551181	0.396104
KDELR1	0.597765	0.68	0.457711	0.0491803	0.0218978	0.753425	0.495575	0.242038	0.485437	0.166667	0.23622	0.123377
GAS6	0.631285	0.832	0.562189	0.131148	0.0437956	0.794521	0.575221	0.414013	0.582524	0.157407	0.377953	0.220779
HSP90B1	0.902235	0.968	0.850746	0.174863	0.0583942	0.958904	0.911504	0.726115	0.980583	0.481481	0.677165	0.428571
SFRP2	0.659218	0.808	0.447761	0	0	0.438356	0.309735	0.414013	0.368932	0	0	0
EIF3M	0.743017	0.864	0.427861	0.256831	0.131387	0.760274	0.619469	0.356688	0.495146	0.324074	0.393701	0.272727
CALD1	0.97486	0.984	0.935323	0.677596	0.532847	0.979452	0.955752	0.770701	0.864078	0.648148	0.850394	0.675325
CALR	0.865922	0.984	0.890547	0.0928962	0.0583942	0.986301	0.938053	0.675159	0.941748	0.462963	0.582677	0.272727
SERBP1	0.723464	0.848	0.557214	0.0765027	0.0364964	0.760274	0.654867	0.350318	0.708738	0.268519	0.275591	0.142857
HNRNPA2B1	0.840782	0.912	0.701493	0.273224	0.160584	0.856164	0.840708	0.477707	0.902913	0.490741	0.724409	0.474026
CLTA	0.667598	0.712	0.39801	0.0710383	0.0729927	0.753425	0.610619	0.248408	0.553398	0.231481	0.299213	0.227273
SELENOH	0.645251	0.76	0.487562	0	0	0.691781	0.663717	0.267516	0.466019	0.231481	0.00787402	0
AKAP12	0.631285	0.688	0.61194	0.0327869	0.0437956	0.732877	0.451327	0.356688	0.592233	0	0.141732	0.0974026
MRPS24	0.405028	0.528	0.288557	0	0	0.534247	0.327434	0.101911	0.291262	0	0	0
SRP9	0.653631	0.784	0.427861	0.131148	0.0364964	0.705479	0.486726	0.261146	0.640777	0.296296	0.251969	0.123377
EIF3H	0.706704	0.68	0.39801	0.10929	0.0656934	0.664384	0.460177	0.22293	0.436893	0.37963	0.275591	0.136364
SRRM2	0.695531	0.816	0.61194	0.147541	0.167883	0.746575	0.646018	0.433121	0.553398	0.231481	0.338583	0.188312
BASP1	0.530726	0.672	0.323383	0.0437158	0.0291971	0.417808	0.371681	0.171975	0.436893	0.0277778	0.0393701	0.0519481
CD151	0.76257	0.912	0.621891	0.163934	0.10219	0.849315	0.849558	0.433121	0.757282	0.472222	0.700787	0.376623
SERPINH1	0.656425	0.752	0.636816	0.0437158	0.0291971	0.780822	0.646018	0.414013	0.601942	0.111111	0.291339	0.188312
BTG1	0.620112	0.672	0.482587	0.153005	0.0437956	0.657534	0.256637	0.216561	0.514563	0.222222	0.385827	0.220779
TPM4	0.75419	0.888	0.701493	0.131148	0.080292	0.842466	0.911504	0.585987	0.825243	0.185185	0.322835	0.207792
NUCKS1	0.740223	0.864	0.616915	0.174863	0.10219	0.80137	0.663717	0.369427	0.84466	0.324074	0.519685	0.292208
PDIA3	0.756983	0.84	0.781095	0.15847	0.0583942	0.869863	0.867257	0.541401	0.815534	0.37037	0.629921	0.538961
ATP6V1G1	0.628492	0.696	0.452736	0.0983607	0.0364964	0.59589	0.530973	0.165605	0.398058	0.268519	0.440945	0.253247
RCN2	0.536313	0.632	0.447761	0.0382514	0.0218978	0.643836	0.39823	0.235669	0.514563	0.0740741	0.188976	0.0909091
APEX1	0.539106	0.64	0.373134	0.0765027	0.0510949	0.575342	0.353982	0.121019	0.223301	0.194444	0.275591	0.0714286
TMEM98	0.692737	0.768	0.462687	0.103825	0.0364964	0.739726	0.530973	0.363057	0.572816	0.37963	0.488189	0.194805
PRMT1	0.522346	0.68	0.333333	0.0546448	0.0583942	0.575342	0.433628	0.165605	0.456311	0.12037	0.251969	0.103896
PGRMC1	0.522346	0.608	0.422886	0.0327869	0.00729927	0.636986	0.40708	0.235669	0.368932	0.148148	0.385827	0.0779221
MMP23B	0.628492	0.72	0.527363	0.0437158	0.0291971	0.643836	0.389381	0.343949	0.271845	0.0925926	0.11811	0.0974026
SRSF9	0.642458	0.752	0.457711	0.0163934	0.0145985	0.643836	0.584071	0.242038	0.485437	0.240741	0.228346	0.0714286
NME4	0.569832	0.656	0.288557	0.0601093	0	0.513699	0.176991	0.178344	0.339806	0.175926	0.133858	0.0454545
HSPA5	0.743017	0.888	0.810945	0.169399	0.080292	0.890411	0.840708	0.535032	0.747573	0.361111	0.653543	0.376623
SF3B6	0.614525	0.688	0.39801	0.0382514	0.0145985	0.678082	0.460177	0.235669	0.456311	0.231481	0.299213	0.0974026
MAGED2	0.645251	0.696	0.547264	0.0601093	0.0145985	0.650685	0.504425	0.369427	0.466019	0.0925926	0.244094	0.0844156
CCNI	0.756983	0.784	0.587065	0.147541	0.131387	0.821918	0.60177	0.382166	0.679612	0.351852	0.409449	0.305195
IGFBP5	0.935754	1	0.890547	0.196721	0.0729927	0.938356	1	0.764331	0.815534	0.527778	0.456693	0.292208
TIMM13	0.569832	0.688	0.39801	0.0819672	0.0218978	0.691781	0.522124	0.159236	0.38835	0.240741	0.299213	0.123377
C11orf58	0.687151	0.768	0.547264	0.240437	0.138686	0.726027	0.619469	0.305732	0.631068	0.333333	0.433071	0.272727
OLFML3	0.430168	0.544	0.298507	0.00546448	0.00729927	0.452055	0.0973451	0.178344	0.320388	0.00925926	0.015748	0.012987
COL14A1	0.463687	0.744	0.517413	0.0601093	0.0218978	0.787671	0.433628	0.382166	0.466019	0	0.0944882	0.0649351
BANF1	0.628492	0.768	0.39801	0.0819672	0.0437956	0.821918	0.557522	0.343949	0.631068	0.212963	0.228346	0.149351
ERP29	0.656425	0.672	0.442786	0.0437158	0.0291971	0.691781	0.477876	0.273885	0.485437	0.305556	0.338583	0.168831
TOMM5	0.424581	0.632	0.328358	0	0	0.616438	0.486726	0.197452	0.485437	0.0555556	0	0
BSG	0.860335	0.936	0.711443	0.213115	0.0948905	0.938356	0.920354	0.541401	0.718447	0.592593	0.811024	0.428571
XRCC5	0.581006	0.768	0.412935	0.120219	0.0948905	0.616438	0.557522	0.286624	0.582524	0.111111	0.275591	0.194805
SNHG8	0.664804	0.768	0.442786	0.180328	0.0729927	0.691781	0.353982	0.242038	0.368932	0.351852	0.330709	0.194805
LSM7	0.52514	0.68	0.283582	0.0382514	0.00729927	0.60274	0.460177	0.203822	0.320388	0.157407	0.267717	0.103896
BRI3	0.53352	0.696	0.333333	0.0655738	0.0437956	0.616438	0.486726	0.178344	0.417476	0.148148	0.15748	0.0844156
SEC11A	0.765363	0.824	0.60199	0.0655738	0.0218978	0.835616	0.752212	0.363057	0.776699	0.462963	0.314961	0.194805
LMO4	0.617318	0.808	0.547264	0.0491803	0.0437956	0.767123	0.39823	0.318471	0.524272	0.240741	0.181102	0.123377
C1orf122	0.611732	0.736	0.38806	0.0382514	0.00729927	0.616438	0.575221	0.267516	0.407767	0.157407	0.11811	0.0974026
QPRT	0.368715	0.424	0.218905	0.0218579	0.0218978	0.458904	0.0973451	0.171975	0.184466	0.0462963	0.0787402	0.0194805
MFAP2	0.550279	0.68	0.517413	0.0327869	0.0145985	0.719178	0.504425	0.363057	0.514563	0.0555556	0.110236	0.0584416
TSPAN3	0.569832	0.784	0.497512	0.0819672	0.0656934	0.650685	0.59292	0.292994	0.466019	0.194444	0.19685	0.103896
COL6A1	0.614525	0.792	0.661692	0.131148	0.19708	0.808219	0.893805	0.528662	0.533981	0.175926	0.425197	0.298701
RBP7	0.379888	0.672	0.223881	0	0.00729927	0.479452	0.238938	0.11465	0.368932	0.0462963	0.0314961	0.012987
ATP5IF1	0.555866	0.736	0.427861	0.0874317	0.0875912	0.664384	0.442478	0.197452	0.582524	0.277778	0.417323	0.155844
PDIA6	0.664804	0.824	0.572139	0.10929	0.0510949	0.794521	0.654867	0.388535	0.718447	0.361111	0.566929	0.201299
PTN	0.51676	0.528	0.502488	0.0218579	0	0.671233	0.168142	0.350318	0.699029	0.00925926	0.023622	0.0324675
PHB2	0.497207	0.64	0.333333	0.0437158	0.0291971	0.554795	0.309735	0.140127	0.398058	0.138889	0.23622	0.136364
ATP6V0C	0.49162	0.616	0.577114	0	0	0.69863	0.716814	0.324841	0.553398	0.00925926	0	0
PPP1R14B	0.449721	0.576	0.41791	0	0	0.636986	0.707965	0.22293	0.475728	0.0833333	0.0472441	0.0324675
ANP32B	0.581006	0.672	0.447761	0.0491803	0.0291971	0.712329	0.424779	0.305732	0.572816	0.138889	0.188976	0.0844156
COL18A1	0.636872	0.736	0.517413	0.0601093	0.0583942	0.691781	0.637168	0.401274	0.601942	0.0555556	0.259843	0.142857
CCT8	0.430168	0.544	0.313433	0.0273224	0	0.452055	0.327434	0.121019	0.262136	0.0555556	0.220472	0.0974026
BCAM	0.687151	0.896	0.616915	0.10929	0.0729927	0.643836	0.699115	0.388535	0.660194	0.305556	0.401575	0.181818
DHRS3	0.365922	0.536	0.308458	0.136612	0.0510949	0.342466	0.115044	0.146497	0.252427	0.0185185	0.165354	0.0649351
DDAH2	0.480447	0.568	0.38806	0.0601093	0.0218978	0.630137	0.548673	0.216561	0.436893	0.111111	0.228346	0.103896
EFNB2	0.444134	0.688	0.363184	0.10929	0.0875912	0.506849	0.415929	0.299363	0.271845	0.0462963	0.188976	0.11039
TOMM6	0.47486	0.552	0.368159	0	0	0.616438	0.469027	0.210191	0.436893	0.00925926	0	0
TMEM88	0.296089	0.568	0.154229	0.010929	0.00729927	0.390411	0.176991	0.11465	0.252427	0	0.015748	0.0454545
CDV3	0.326816	0.72	0.358209	0.0710383	0.0291971	0.568493	0.681416	0.261146	0.368932	0.0462963	0.102362	0.0649351
CSRP2	0.315642	0.472	0.199005	0.0218579	0.00729927	0.328767	0.0530973	0.10828	0.126214	0.0462963	0.0314961	0.00649351
RAB34	0.441341	0.528	0.268657	0.0382514	0.0218978	0.554795	0.39823	0.146497	0.349515	0.12963	0.307087	0.155844
CPXM1	0.329609	0.496	0.313433	0.0273224	0.0145985	0.458904	0.115044	0.11465	0.320388	0.0277778	0.102362	0.0714286
NDUFB11	0.567039	0.76	0.442786	0.0437158	0.0145985	0.650685	0.699115	0.248408	0.456311	0.324074	0.259843	0.0974026
PTGES3	0.589385	0.664	0.497512	0.153005	0.0510949	0.671233	0.734513	0.299363	0.61165	0.240741	0.425197	0.194805
HCFC1R1	0.553073	0.672	0.38806	0.0491803	0.0437956	0.767123	0.345133	0.235669	0.601942	0.25	0.283465	0.0779221
ITGB1	0.527933	0.752	0.631841	0.191257	0.10219	0.746575	0.654867	0.477707	0.708738	0.185185	0.409449	0.279221
PNN	0.435754	0.664	0.39801	0.0928962	0.0729927	0.561644	0.380531	0.197452	0.407767	0.0740741	0.220472	0.181818
NDN	0.48324	0.64	0.378109	0.0437158	0.00729927	0.534247	0.415929	0.197452	0.38835	0.157407	0.283465	0.0844156
PGLS	0.530726	0.6	0.343284	0.0163934	0.00729927	0.609589	0.451327	0.216561	0.31068	0.0925926	0.110236	0.0844156
APP	0.522346	0.696	0.616915	0.196721	0.0948905	0.575342	0.39823	0.343949	0.427184	0.101852	0.409449	0.24026
RAB13	0.536313	0.688	0.412935	0.0765027	0.00729927	0.664384	0.557522	0.235669	0.504854	0.268519	0.314961	0.12987
BRK1	0.617318	0.72	0.39801	0.0710383	0.0291971	0.616438	0.504425	0.229299	0.427184	0.425926	0.283465	0.0844156
COL6A2	0.670391	0.8	0.771144	0.251366	0.189781	0.80137	0.911504	0.611465	0.660194	0.259259	0.543307	0.383117
HSPA8	0.581006	0.624	0.532338	0.0874317	0.0656934	0.773973	0.752212	0.312102	0.747573	0.351852	0.393701	0.246753
RSL24D1	0.53352	0.632	0.368159	0.0491803	0.00729927	0.575342	0.424779	0.242038	0.300971	0.231481	0.188976	0.123377
EVA1B	0.284916	0.352	0.18408	0	0	0.369863	0.0353982	0.133758	0.135922	0	0	0.00649351
UFC1	0.502793	0.616	0.40796	0.0273224	0.0437956	0.520548	0.336283	0.140127	0.330097	0.305556	0.244094	0.0909091
CCT3	0.477654	0.688	0.422886	0.0983607	0.0364964	0.479452	0.646018	0.165605	0.417476	0.138889	0.19685	0.136364
GNAI2	0.444134	0.648	0.547264	0.0437158	0.0145985	0.712329	0.699115	0.286624	0.572816	0.0925926	0.165354	0.0844156
MT-ND5	0.980447	0.992	0.960199	0.131148	0.0437956	0.993151	0.982301	0.840764	0.932039	0.796296	0.401575	0.363636
HNRNPA0	0.550279	0.672	0.303483	0.0655738	0.0510949	0.465753	0.362832	0.210191	0.524272	0.259259	0.267717	0.227273
NSA2	0.614525	0.744	0.522388	0.010929	0.0145985	0.732877	0.495575	0.254777	0.572816	0.277778	0.0708661	0.0194805
COX5A	0.360335	0.632	0.313433	0.0710383	0.00729927	0.554795	0.513274	0.11465	0.38835	0.268519	0.346457	0.142857
RCN1	0.455307	0.512	0.477612	0.0273224	0.0218978	0.684932	0.327434	0.292994	0.398058	0.0833333	0.220472	0.0844156
GNG10	0.332402	0.592	0.283582	0	0	0.438356	0.442478	0.11465	0.320388	0	0	0
MDH1	0.432961	0.552	0.358209	0.131148	0.0437956	0.643836	0.300885	0.152866	0.417476	0.185185	0.433071	0.194805
SSR3	0.477654	0.624	0.38806	0.0437158	0.0145985	0.59589	0.451327	0.197452	0.38835	0.25	0.19685	0.0714286
UBE2I	0.444134	0.624	0.422886	0.125683	0.0583942	0.643836	0.362832	0.191083	0.466019	0.157407	0.299213	0.0974026
HNRNPD	0.430168	0.608	0.358209	0.125683	0.116788	0.684932	0.380531	0.184713	0.446602	0.166667	0.220472	0.181818
PSMB5	0.502793	0.56	0.338308	0.0710383	0.0510949	0.650685	0.39823	0.197452	0.417476	0.305556	0.291339	0.181818
HNRNPA3	0.513966	0.584	0.422886	0.147541	0.0583942	0.650685	0.566372	0.261146	0.543689	0.194444	0.401575	0.318182
UBE2E3	0.410615	0.496	0.258706	0.0983607	0.0729927	0.486301	0.221239	0.152866	0.339806	0.0740741	0.244094	0.103896
DDX39B	0.399441	0.4	0.383085	0	0	0.534247	0.336283	0.184713	0.417476	0.00925926	0	0
MRFAP1	0.463687	0.576	0.353234	0.0327869	0.0510949	0.643836	0.353982	0.127389	0.466019	0.259259	0.244094	0.123377
CAVIN1	0.477654	0.672	0.60199	0.0983607	0.0510949	0.732877	0.699115	0.350318	0.563107	0.194444	0.425197	0.233766
MAP1LC3A	0.332402	0.432	0.233831	0.0546448	0.0729927	0.390411	0.132743	0.10828	0.116505	0.037037	0.125984	0.0844156
GTF2H5	0.368715	0.464	0.313433	0.0163934	0	0.636986	0.345133	0.127389	0.31068	0.175926	0.149606	0.0844156
PABPN1	0.318436	0.496	0.333333	0.0437158	0.0291971	0.465753	0.19469	0.152866	0.281553	0.037037	0.0787402	0.0519481
GPX4	0.561453	0.648	0.467662	0.0819672	0.0291971	0.671233	0.424779	0.254777	0.553398	0.425926	0.370079	0.201299
TPR	0.351955	0.616	0.402985	0.147541	0.0875912	0.458904	0.309735	0.216561	0.349515	0.0555556	0.244094	0.149351
IL11RA	0.335196	0.496	0.338308	0.0382514	0.0218978	0.479452	0.256637	0.184713	0.291262	0.0555556	0.110236	0.0454545
TRAPPC5	0.349162	0.528	0.39801	0.00546448	0	0.513699	0.610619	0.203822	0.349515	0.0185185	0	0.00649351
PLD3	0.379888	0.528	0.308458	0.0765027	0.0656934	0.458904	0.292035	0.216561	0.262136	0.0462963	0.181102	0.0909091
COL5A2	0.282123	0.592	0.532338	0.103825	0.0948905	0.582192	0.371681	0.369427	0.378641	0.00925926	0.220472	0.181818
ESD	0.494413	0.6	0.373134	0.0327869	0.0510949	0.616438	0.371681	0.197452	0.320388	0.231481	0.204724	0.12987
TMED9	0.544693	0.728	0.532338	0.125683	0.0583942	0.753425	0.734513	0.33758	0.504854	0.361111	0.551181	0.324675
DDIT4	0.385475	0.52	0.358209	0.278689	0.10219	0.410959	0.584071	0.171975	0.514563	0.0462963	0.503937	0.220779
PLS3	0.310056	0.48	0.323383	0.0819672	0.0875912	0.5	0.230088	0.159236	0.281553	0.0462963	0.15748	0.116883
TRAPPC2L	0.407821	0.512	0.18408	0.0437158	0	0.506849	0.309735	0.152866	0.378641	0.25	0.220472	0.116883
DCTN3	0.324022	0.568	0.303483	0.0382514	0.0145985	0.479452	0.265487	0.11465	0.504854	0.212963	0.188976	0.0519481
ILF2	0.332402	0.56	0.288557	0.0546448	0.0364964	0.458904	0.274336	0.0955414	0.436893	0.111111	0.173228	0.0584416
LMAN1	0.438547	0.616	0.527363	0.142077	0.0656934	0.636986	0.415929	0.305732	0.495146	0.194444	0.228346	0.220779
PAFAH1B3	0.293296	0.4	0.154229	0.0218579	0.00729927	0.383562	0.141593	0.0700637	0.291262	0.0833333	0.0629921	0.0519481
HES4	0.276536	0.28	0.164179	0.0163934	0.0364964	0.226027	0.115044	0.11465	0.165049	0	0.0393701	0.0324675
LSM4	0.368715	0.512	0.303483	0.0273224	0.0218978	0.390411	0.433628	0.146497	0.543689	0.203704	0.188976	0.0779221
CLEC11A	0.284916	0.48	0.218905	0.0273224	0.0437956	0.321918	0.123894	0.10828	0.15534	0.00925926	0.0708661	0.0194805
TOMM20	0.460894	0.536	0.318408	0.0601093	0.0291971	0.534247	0.371681	0.159236	0.320388	0.194444	0.244094	0.12987
SPATS2L	0.47486	0.592	0.39801	0.191257	0.109489	0.589041	0.424779	0.171975	0.31068	0.185185	0.228346	0.162338
ARF1	0.558659	0.648	0.487562	0.131148	0.0437956	0.691781	0.654867	0.343949	0.601942	0.314815	0.440945	0.337662
VASN	0.248603	0.592	0.318408	0.0546448	0.0145985	0.445205	0.230088	0.165605	0.339806	0.0555556	0.220472	0.0909091
RANBP1	0.469274	0.52	0.343284	0.0546448	0.0145985	0.575342	0.424779	0.197452	0.475728	0.212963	0.314961	0.0779221
TXNDC17	0.407821	0.552	0.278607	0.0327869	0.00729927	0.479452	0.469027	0.133758	0.330097	0.222222	0.141732	0.0454545
EIF3G	0.53352	0.656	0.368159	0.0382514	0.00729927	0.534247	0.345133	0.184713	0.349515	0.324074	0.149606	0.0779221
CACYBP	0.324022	0.504	0.248756	0.0163934	0	0.335616	0.159292	0.0509554	0.349515	0.0925926	0.0787402	0.0714286
CDC42EP5	0.192737	0.264	0.18408	0	0.00729927	0.335616	0.0973451	0.0828025	0.106796	0	0	0.0324675
DNAJC8	0.360335	0.52	0.263682	0.0491803	0.00729927	0.493151	0.380531	0.089172	0.398058	0.212963	0.188976	0.0779221
MEIS2	0.421788	0.464	0.39801	0.721311	0.49635	0.493151	0.123894	0.191083	0.398058	0.25	0.748031	0.571429
IMPDH2	0.427374	0.472	0.348259	0.0437158	0.00729927	0.513699	0.247788	0.210191	0.378641	0.157407	0.267717	0.123377
LAMTOR1	0.399441	0.576	0.263682	0.0327869	0	0.5	0.345133	0.121019	0.252427	0.231481	0.291339	0.12987
TMEM132A	0.206704	0.384	0.233831	0.010929	0	0.30137	0.150442	0.11465	0.194175	0.00925926	0.015748	0.0454545
SCAND1	0.424581	0.576	0.298507	0.0437158	0.0291971	0.5	0.362832	0.127389	0.339806	0.12037	0.244094	0.11039
CALU	0.382682	0.504	0.457711	0.120219	0.0875912	0.616438	0.486726	0.235669	0.417476	0.101852	0.299213	0.24026
PRDX4	0.388268	0.488	0.298507	0.0491803	0.0218978	0.561644	0.292035	0.184713	0.349515	0.148148	0.188976	0.11039
SNRPN	0.435754	0.528	0.278607	0.010929	0.0145985	0.424658	0.185841	0.159236	0.223301	0.175926	0.0314961	0.025974
MEST	0.592179	0.664	0.532338	0.169399	0.0364964	0.650685	0.79646	0.528662	0.504854	0.12963	0.464567	0.24026
RBM4	0.234637	0.496	0.258706	0	0.0218978	0.349315	0.19469	0.121019	0.174757	0.0277778	0.00787402	0.0194805
SH3BP5	0.212291	0.352	0.19403	0.0382514	0.0145985	0.390411	0.0973451	0.0636943	0.184466	0.0185185	0.0629921	0.0454545
MESD	0.324022	0.512	0.268657	0.0819672	0.0145985	0.534247	0.40708	0.10828	0.320388	0.138889	0.275591	0.0844156
EIF3I	0.416201	0.512	0.258706	0.0491803	0.0291971	0.527397	0.39823	0.146497	0.271845	0.25	0.173228	0.0584416
WASF2	0.340782	0.52	0.323383	0.0983607	0.0510949	0.472603	0.40708	0.184713	0.378641	0.0740741	0.149606	0.162338
MAP2K2	0.315642	0.512	0.303483	0.0655738	0.0291971	0.472603	0.309735	0.140127	0.378641	0.0462963	0.0866142	0.0779221
BEX1	0.234637	0.264	0.104478	0	0	0.212329	0.123894	0.0828025	0.184466	0.0277778	0.00787402	0.00649351
HNRNPR	0.374302	0.568	0.348259	0.136612	0.0729927	0.527397	0.424779	0.229299	0.514563	0.101852	0.220472	0.181818
MYL6B	0.349162	0.4	0.20398	0.0273224	0.0145985	0.369863	0.132743	0.152866	0.271845	0.0833333	0.0708661	0.0324675
MRPS34	0.293296	0.496	0.21393	0.0163934	0.0218978	0.479452	0.238938	0.089172	0.349515	0.175926	0.19685	0.0714286
CALM3	0.393855	0.504	0.353234	0.0163934	0.0145985	0.575342	0.460177	0.254777	0.543689	0.037037	0.11811	0.038961
SMARCE1	0.27095	0.536	0.303483	0.00546448	0	0.438356	0.221239	0.165605	0.339806	0.0555556	0	0.00649351
SPCS1	0.511173	0.584	0.447761	0.0874317	0.0291971	0.609589	0.548673	0.248408	0.456311	0.37963	0.393701	0.155844
CYBA	0.494413	0.568	0.457711	0.0819672	0.0364964	0.705479	0.442478	0.210191	0.407767	0.314815	0.299213	0.207792
TLE5	0.432961	0.6	0.41791	0.0874317	0.0583942	0.547945	0.530973	0.216561	0.38835	0.203704	0.204724	0.0714286
PA2G4	0.293296	0.568	0.278607	0.010929	0.0145985	0.5	0.460177	0.121019	0.378641	0.240741	0.173228	0.0909091
N4BP2L2	0.460894	0.56	0.542289	0.672131	0.525547	0.664384	0.362832	0.363057	0.359223	0.259259	0.76378	0.766234
METRN	0.25419	0.312	0.223881	0.0273224	0.0291971	0.479452	0.300885	0.10828	0.145631	0.00925926	0.0393701	0.0324675
FXR1	0.349162	0.536	0.338308	0.0928962	0.0510949	0.458904	0.327434	0.165605	0.378641	0.111111	0.133858	0.142857
ACP1	0.374302	0.552	0.288557	0.0327869	0.0145985	0.472603	0.327434	0.184713	0.339806	0.138889	0.19685	0.103896
HHIP-AS1	0.156425	0.432	0.134328	0.00546448	0	0.294521	0.0973451	0.089172	0.145631	0.0185185	0.023622	0.00649351
CBX1	0.276536	0.48	0.308458	0.0437158	0.0218978	0.410959	0.238938	0.101911	0.368932	0.0740741	0.0787402	0.0324675
CD99	0.670391	0.76	0.656716	0.147541	0.116788	0.80137	0.575221	0.471338	0.660194	0.388889	0.472441	0.24026
LSM2	0.25419	0.344	0.223881	0.0273224	0.0145985	0.356164	0.168142	0.0764331	0.252427	0.0462963	0.0787402	0.025974
CBX3	0.449721	0.584	0.363184	0.0710383	0.0437956	0.5	0.380531	0.203822	0.61165	0.212963	0.244094	0.188312
MSRB2	0.368715	0.608	0.328358	0.0273224	0.0218978	0.493151	0.256637	0.133758	0.330097	0.148148	0.165354	0.11039
PRELID1	0.424581	0.592	0.353234	0.0437158	0.0218978	0.465753	0.486726	0.229299	0.339806	0.212963	0.283465	0.123377
NDUFAF3	0.315642	0.52	0.248756	0.0546448	0.0218978	0.465753	0.265487	0.11465	0.339806	0.203704	0.251969	0.123377
UBE2M	0.223464	0.408	0.20398	0.0273224	0.00729927	0.376712	0.247788	0.0955414	0.281553	0.037037	0.0314961	0.00649351
RRBP1	0.494413	0.632	0.58209	0.0874317	0.0875912	0.678082	0.761062	0.343949	0.485437	0.351852	0.283465	0.214286
GPX8	0.27933	0.432	0.318408	0.0218579	0.00729927	0.363014	0.238938	0.133758	0.349515	0.0462963	0.165354	0.0714286
TLN1	0.304469	0.568	0.41791	0.0546448	0.0145985	0.60274	0.539823	0.184713	0.398058	0.12037	0.212598	0.149351
RSL1D1	0.382682	0.536	0.268657	0.0491803	0.0218978	0.431507	0.274336	0.121019	0.223301	0.12037	0.133858	0.0974026
COL26A1	0.136872	0.28	0.124378	0.0382514	0.0291971	0.205479	0.0265487	0.101911	0.145631	0	0.023622	0.012987
PARP1	0.282123	0.432	0.189055	0.00546448	0.00729927	0.376712	0.159292	0.127389	0.31068	0.037037	0.0787402	0.0454545
PDLIM2	0.164804	0.344	0.144279	0	0	0.30137	0.0619469	0.0318471	0.116505	0.0555556	0.023622	0
TXNL1	0.332402	0.4	0.283582	0.0928962	0.0583942	0.431507	0.265487	0.11465	0.31068	0.0833333	0.212598	0.0974026
SFPQ	0.444134	0.48	0.402985	0.10929	0.0656934	0.534247	0.389381	0.261146	0.621359	0.203704	0.314961	0.207792
ZNF580	0.215084	0.312	0.144279	0	0	0.321918	0.168142	0.10828	0.126214	0.0462963	0	0
PSMA6	0.268156	0.384	0.228856	0	0	0.363014	0.300885	0.146497	0.349515	0.037037	0	0
MPST	0.268156	0.48	0.233831	0.0327869	0.0218978	0.410959	0.283186	0.121019	0.223301	0.12963	0.15748	0.0519481
BEX4	0.357542	0.48	0.313433	0.0491803	0.00729927	0.438356	0.185841	0.159236	0.23301	0.111111	0.244094	0.116883
PKHD1L1	0.0921788	0.288	0.343284	0.825137	0.642336	0.363014	0.115044	0.140127	0.165049	0.0555556	0.866142	0.707792
CTSL	0.360335	0.512	0.328358	0.0655738	0.0437956	0.39726	0.168142	0.184713	0.31068	0.0648148	0.283465	0.136364
NASP	0.296089	0.424	0.373134	0.103825	0.0510949	0.452055	0.221239	0.133758	0.349515	0.0462963	0.133858	0.0519481
CSNK2B	0.416201	0.496	0.338308	0	0	0.479452	0.415929	0.197452	0.349515	0.185185	0.0314961	0.00649351
ATOX1	0.388268	0.616	0.40796	0.0273224	0.0218978	0.616438	0.442478	0.203822	0.466019	0.305556	0.354331	0.0909091
CDK2AP1	0.22067	0.344	0.243781	0	0	0.410959	0.300885	0.11465	0.213592	0	0	0
SARNP	0.273743	0.32	0.263682	0.0163934	0.00729927	0.349315	0.336283	0.121019	0.281553	0	0.0314961	0.0194805
STMP1	0.337989	0.56	0.313433	0.0765027	0.0583942	0.445205	0.283186	0.127389	0.339806	0.12963	0.322835	0.142857
MRPL11	0.240223	0.408	0.114428	0.0218579	0.0145985	0.369863	0.141593	0.0636943	0.23301	0.101852	0.0787402	0.0454545
MCRIP1	0.301676	0.4	0.253731	0.0327869	0.0291971	0.541096	0.389381	0.140127	0.339806	0.0925926	0.244094	0.0779221
NDUFB5	0.312849	0.464	0.308458	0.0491803	0.0218978	0.472603	0.265487	0.127389	0.31068	0.166667	0.133858	0.0454545
HNRNPAB	0.170391	0.36	0.253731	0.0273224	0	0.452055	0.469027	0.121019	0.291262	0.0740741	0.102362	0.0454545
DDX46	0.310056	0.576	0.353234	0.0765027	0.0729927	0.39726	0.371681	0.210191	0.417476	0.111111	0.173228	0.175325
COPZ1	0.371508	0.48	0.308458	0.0491803	0.0583942	0.506849	0.336283	0.133758	0.349515	0.166667	0.251969	0.116883
SLC39A10	0.268156	0.448	0.293532	0.0710383	0.0510949	0.39726	0.309735	0.171975	0.339806	0.037037	0.110236	0.0714286
PPIC	0.301676	0.504	0.402985	0.0437158	0.00729927	0.424658	0.345133	0.197452	0.213592	0.0648148	0.19685	0.11039
IER5L	0.192737	0.288	0.174129	0.0546448	0.0145985	0.273973	0.292035	0.044586	0.252427	0.0185185	0.11811	0.0519481
FXYD1	0.287709	0.408	0.293532	0.0437158	0.0145985	0.506849	0.132743	0.127389	0.184466	0.194444	0.0866142	0.038961
CCT4	0.284916	0.432	0.243781	0.0601093	0.0364964	0.363014	0.309735	0.184713	0.281553	0.0277778	0.212598	0.11039
GRHPR	0.284916	0.448	0.20398	0.0491803	0.0437956	0.369863	0.20354	0.146497	0.184466	0.12963	0.133858	0.0974026
FAM171A2	0.128492	0.288	0.189055	0	0	0.212329	0.0973451	0.0828025	0.0873786	0	0	0
PBX1	0.287709	0.376	0.238806	0.540984	0.452555	0.335616	0.0265487	0.171975	0.15534	0.175926	0.606299	0.467532
H2AFY	0.405028	0.552	0.238806	0.0491803	0.0510949	0.452055	0.477876	0.197452	0.485437	0.0925926	0.23622	0.149351
TMED4	0.24581	0.592	0.353234	0.0601093	0.0437956	0.424658	0.176991	0.159236	0.281553	0.12037	0.212598	0.0714286
NIPSNAP1	0.192737	0.32	0.164179	0.00546448	0.00729927	0.246575	0.0619469	0.0573248	0.0873786	0.00925926	0.015748	0.012987
COX7A2L	0.444134	0.552	0.368159	0.0655738	0.00729927	0.479452	0.300885	0.197452	0.359223	0.305556	0.188976	0.0519481
TCEA2	0.170391	0.312	0.149254	0.0327869	0.00729927	0.267123	0.0442478	0.0636943	0.184466	0.0462963	0.0787402	0.0519481
TRNP1	0.117318	0.272	0.124378	0.0163934	0.00729927	0.287671	0.123894	0.0828025	0.106796	0	0.015748	0.0194805
SYPL1	0.360335	0.568	0.338308	0.0601093	0.00729927	0.383562	0.380531	0.210191	0.320388	0.111111	0.283465	0.12987
SNRPF	0.385475	0.52	0.268657	0.0273224	0.00729927	0.520548	0.415929	0.140127	0.446602	0.296296	0.141732	0.0844156
CHMP5	0.287709	0.456	0.233831	0.0382514	0.0291971	0.458904	0.318584	0.121019	0.320388	0.175926	0.220472	0.0714286
DMAC1	0.335196	0.44	0.308458	0.0382514	0.0218978	0.438356	0.185841	0.121019	0.300971	0.231481	0.125984	0.0584416
UBXN1	0.346369	0.432	0.238806	0.0327869	0.0218978	0.417808	0.185841	0.089172	0.252427	0.203704	0.188976	0.0519481

## Sheet: module_D_state_expression
gene	1	2	3	4	5	6	7	8	9	10	11	12
POSTN	0.212291	0.224	0.626866	0.010929	0.00729927	0.643836	0.132743	0.350318	0.563107	0	0.015748	0.025974
OGN	0.282123	0.096	0.567164	0.0437158	0.0291971	0.684932	0.106195	0.369427	0.320388	0.259259	0.133858	0.038961
GPC3	0.354749	0.216	0.442786	0.0437158	0.0218978	0.657534	0.079646	0.273885	0.213592	0.0277778	0.0866142	0.038961
DCN	0.505587	0.592	0.616915	0.202186	0.124088	0.753425	0.168142	0.496815	0.533981	0.0925926	0.448819	0.227273
ELN	0.22067	0.328	0.60199	0.0874317	0.0875912	0.636986	0.362832	0.56051	0.572816	0.0555556	0.165354	0.116883
SFRP1	0.24581	0.128	0.298507	0	0.00729927	0.369863	0.0442478	0.229299	0.135922	0.00925926	0.00787402	0.025974
PMP22	0.326816	0.392	0.517413	0.131148	0.0948905	0.739726	0.548673	0.254777	0.398058	0.12037	0.314961	0.149351
TFPI2	0.488827	0.472	0.726368	0.010929	0.00729927	0.890411	0.743363	0.617834	0.640777	0.0277778	0.0708661	0.025974
OSR1	0.234637	0.248	0.273632	0.0163934	0.0145985	0.486301	0.0176991	0.121019	0.126214	0.0185185	0.102362	0.0714286
CPB1	0.0837989	0.08	0.174129	0.00546448	0	0.369863	0.0176991	0.0955414	0.174757	0.12037	0.015748	0.025974
CPE	0.594972	0.48	0.606965	0.147541	0.138686	0.849315	0.20354	0.452229	0.621359	0.333333	0.559055	0.38961
SEMA3D	0.170391	0.072	0.208955	0.0491803	0.0291971	0.438356	0.0353982	0.121019	0.0970874	0.00925926	0.0551181	0.0324675
HBM	0.0977654	0.16	0.393035	0	0	0.410959	0.238938	0.318471	0.330097	0.00925926	0	0
SLC25A37	0.111732	0.168	0.542289	0.196721	0.109489	0.390411	0.362832	0.369427	0.330097	0.0740741	0.212598	0.220779
AHSP	0.0670391	0.144	0.338308	0	0	0.328767	0.221239	0.292994	0.242718	0	0	0
ASPN	0.0698324	0.032	0.20398	0.0273224	0.00729927	0.212329	0.0176991	0.121019	0.174757	0	0.0551181	0.0324675
FNDC1	0.100559	0.248	0.21393	0.00546448	0	0.321918	0.00884956	0.121019	0.165049	0	0	0.00649351
CA9	0.195531	0.328	0.343284	0.0655738	0.0364964	0.493151	0.442478	0.184713	0.436893	0.12037	0.220472	0.0584416
FBLN5	0.0446927	0.064	0.228856	0.0382514	0.00729927	0.287671	0.0265487	0.197452	0.23301	0.0185185	0.0708661	0.038961
TWIST1	0.167598	0.328	0.298507	0.0327869	0.00729927	0.486301	0.123894	0.171975	0.184466	0.00925926	0.0551181	0.025974
LRRC75A	0.0921788	0.224	0.412935	0.0163934	0	0.239726	0.176991	0.22293	0.349515	0.0555556	0.0551181	0.038961
BMP4	0.128492	0.2	0.233831	0.0382514	0.0145985	0.342466	0.0353982	0.0636943	0.0970874	0.037037	0.0866142	0.0454545
RNASE1	0.0335196	0.072	0.20398	0.010929	0.0218978	0.184932	0.0707965	0.191083	0.291262	0.0277778	0.0472441	0.038961
CST6	0.0893855	0.12	0.164179	0	0	0.335616	0.20354	0.101911	0.0776699	0.0740741	0.015748	0.012987
CCN2	0.27933	0.336	0.422886	0.0765027	0.0656934	0.486301	0.106195	0.318471	0.38835	0.111111	0.244094	0.149351
MFAP4	0.296089	0.304	0.39801	0.0218579	0.0218978	0.363014	0.106195	0.305732	0.330097	0	0.0314961	0.025974
SULT1E1	0.0251397	0.056	0.169154	0	0	0.0616438	0.00884956	0.184713	0.135922	0	0	0
COL4A1	0.159218	0.168	0.368159	0.0218579	0.00729927	0.356164	0.150442	0.267516	0.213592	0.0185185	0.0393701	0.0454545
ALAS2	0.0195531	0.056	0.199005	0	0	0.109589	0.106195	0.197452	0.184466	0	0	0
LGALS1	0.656425	0.696	0.865672	0.136612	0.0218978	0.965753	0.884956	0.726115	0.932039	0.759259	0.598425	0.305195
GNG11	0.438547	0.576	0.512438	0.0382514	0.0291971	0.712329	0.557522	0.273885	0.601942	0.148148	0.15748	0.0649351
LGALS2	0.142458	0.24	0.253731	0.010929	0	0.431507	0.132743	0.089172	0.174757	0.0462963	0.0472441	0.0194805
FBN2	0.0977654	0.224	0.303483	0.0163934	0.0291971	0.321918	0	0.191083	0.106796	0	0.0393701	0.038961
SPP1	0.00837989	0.048	0.159204	0.0163934	0	0.0616438	0.132743	0.203822	0.0873786	0.00925926	0.00787402	0
VCAN	0.0530726	0.064	0.164179	0.00546448	0.0145985	0.205479	0.0619469	0.203822	0.106796	0	0.0314961	0.0649351
TAGLN	0.282123	0.272	0.512438	0.0491803	0.0291971	0.643836	0.557522	0.350318	0.359223	0.194444	0.149606	0.0909091
COL4A2	0.148045	0.152	0.378109	0.0546448	0	0.321918	0.141593	0.184713	0.242718	0.0185185	0.0787402	0.0909091
EMILIN1	0.187151	0.264	0.323383	0.010929	0.00729927	0.369863	0.0265487	0.178344	0.15534	0.0277778	0.102362	0.0454545
HBZ	0.0698324	0.208	0.328358	0	0	0.260274	0.0530973	0.165605	0.174757	0	0	0
ZNF503	0.159218	0.088	0.169154	0	0	0.363014	0.0176991	0.0636943	0.0970874	0.0277778	0.00787402	0
RAMP2	0.410615	0.488	0.457711	0.0273224	0	0.589041	0.106195	0.216561	0.417476	0.0740741	0.0393701	0.0194805
LAMA4	0.131285	0.08	0.258706	0.448087	0.328467	0.376712	0.079646	0.121019	0.15534	0.212963	0.527559	0.448052
COL6A3	0.120112	0.104	0.199005	0.0163934	0.00729927	0.136986	0.0265487	0.089172	0.0873786	0.00925926	0.0472441	0.0519481
PCOLCE	0.234637	0.36	0.303483	0.0273224	0.0364964	0.356164	0.168142	0.146497	0.252427	0.037037	0.0866142	0.0584416
RAD21	0.201117	0.32	0.298507	0.0601093	0.0364964	0.513699	0.115044	0.165605	0.466019	0.0740741	0.188976	0.0844156
GJA1	0.310056	0.536	0.477612	0.0601093	0.0729927	0.561644	0.256637	0.261146	0.407767	0.148148	0.322835	0.116883
NPW	0.184358	0.304	0.19403	0	0	0.424658	0.141593	0.133758	0.194175	0	0	0
FBLN2	0.164804	0.184	0.363184	0.0327869	0.0145985	0.417808	0.336283	0.267516	0.320388	0.0277778	0.102362	0.12987
SPRR2F	0.148045	0.104	0.179104	0.0163934	0.00729927	0.376712	0.150442	0.140127	0.23301	0.148148	0.0629921	0.0324675
BLVRB	0.184358	0.376	0.373134	0.103825	0.0510949	0.445205	0.327434	0.254777	0.359223	0.185185	0.299213	0.103896
IGFBP3	0.111732	0.232	0.298507	0.010929	0.00729927	0.383562	0.132743	0.178344	0.339806	0.0185185	0.0314961	0.0194805
ARL5A	0.27933	0.36	0.293532	0.0382514	0.0364964	0.452055	0.0884956	0.184713	0.252427	0.037037	0.283465	0.168831
AIF1	0.0642458	0.152	0.159204	0.010929	0	0.191781	0.141593	0.11465	0.0776699	0.0185185	0.00787402	0
HSPG2	0.0921788	0.2	0.303483	0.0983607	0.0364964	0.287671	0.309735	0.299363	0.417476	0.037037	0.188976	0.162338
CRIM1	0.170391	0.464	0.547264	0.639344	0.510949	0.438356	0.247788	0.324841	0.368932	0.185185	0.795276	0.62987
FOXP1	0.276536	0.464	0.462687	0.655738	0.481752	0.472603	0.212389	0.248408	0.359223	0.0462963	0.614173	0.662338
BCL7C	0.192737	0.28	0.268657	0.0163934	0.0291971	0.410959	0.132743	0.0828025	0.271845	0.037037	0.0551181	0.0454545
GSTM3	0.365922	0.576	0.432836	0.0655738	0.0218978	0.643836	0.575221	0.22293	0.407767	0.342593	0.346457	0.11039
XIST	0.354749	0.536	0.562189	0.0710383	0.109489	0.547945	0.469027	0.420382	0.349515	0.157407	0.0393701	0.0779221
GPX7	0.136872	0.168	0.228856	0.00546448	0.00729927	0.376712	0.0619469	0.146497	0.15534	0.00925926	0.0472441	0.00649351
CFI	0.388268	0.592	0.552239	0.0218579	0.00729927	0.684932	0.610619	0.299363	0.601942	0.305556	0.0314961	0
PDGFRL	0.0782123	0.16	0.218905	0.0218579	0.0145985	0.273973	0.0707965	0.10828	0.15534	0.0462963	0.0551181	0.0584416
FKBP11	0.206704	0.4	0.313433	0	0	0.59589	0.265487	0.140127	0.23301	0.351852	0.015748	0.00649351
PLCB1	0.027933	0.048	0.109453	0.497268	0.291971	0.184932	0.0265487	0.0509554	0.0291262	0.00925926	0.480315	0.512987
COL5A1	0.156425	0.28	0.38806	0.0491803	0.0510949	0.424658	0.318584	0.305732	0.242718	0.00925926	0.0629921	0.0714286
PRSS23	0.446927	0.456	0.447761	0.136612	0.0729927	0.616438	0.362832	0.267516	0.38835	0.287037	0.409449	0.233766
PDGFA	0.0139665	0.088	0.164179	0.010929	0	0.157534	0.168142	0.146497	0.174757	0.00925926	0.023622	0.00649351
EFEMP2	0.351955	0.568	0.492537	0.0491803	0.0145985	0.575342	0.327434	0.261146	0.427184	0.0740741	0.125984	0.0909091
FKBP10	0.153631	0.312	0.313433	0.0874317	0.0218978	0.445205	0.132743	0.22293	0.31068	0.0462963	0.141732	0.0584416
TMEM35B	0.0726257	0.192	0.18408	0	0	0.253425	0.0353982	0.0828025	0.106796	0	0	0
FAM210B	0.103352	0.224	0.228856	0.0163934	0.00729927	0.178082	0.132743	0.152866	0.135922	0.037037	0.0629921	0.00649351
PMF1	0.0865922	0.176	0.174129	0	0	0.328767	0.0530973	0.0573248	0.106796	0.0925926	0.00787402	0
STARD4-AS1	0.125698	0.264	0.238806	0.0382514	0.00729927	0.315068	0.0973451	0.140127	0.126214	0	0.0314961	0.025974
PEG3	0.159218	0.272	0.273632	0	0	0.349315	0.0619469	0.101911	0.165049	0	0	0
NPY	0.0391061	0.08	0.124378	0	0	0.178082	0.0530973	0.0254777	0.0873786	0	0	0
NR2F2	0.212291	0.264	0.223881	0.010929	0.00729927	0.315068	0.0442478	0.121019	0.145631	0.0277778	0.0866142	0.038961
RAMP1	0.198324	0.504	0.228856	0.0437158	0.0291971	0.321918	0.460177	0.0955414	0.223301	0.0185185	0.110236	0.0584416
MEG8	0.0614525	0.024	0.179104	0.00546448	0	0.19863	0.106195	0.10828	0.0776699	0	0	0.012987
PLAT	0.106145	0.168	0.233831	0.010929	0.0145985	0.232877	0.19469	0.152866	0.15534	0	0.0314961	0.0194805
CNN3	0.452514	0.472	0.472637	0.0765027	0.0291971	0.664384	0.221239	0.286624	0.485437	0.12037	0.244094	0.136364
MMP2	0.142458	0.128	0.313433	0.010929	0.00729927	0.280822	0.0442478	0.191083	0.23301	0.00925926	0.0629921	0.038961
GYPC	0.480447	0.592	0.512438	0.0819672	0.0291971	0.780822	0.442478	0.286624	0.514563	0.277778	0.212598	0.0909091
THY1	0.0698324	0.144	0.19403	0.00546448	0	0.246575	0.247788	0.0955414	0.174757	0	0.00787402	0
FCGRT	0.438547	0.568	0.502488	0.0327869	0.00729927	0.636986	0.300885	0.299363	0.436893	0.333333	0.330709	0.168831
SERPINE2	0.108939	0.184	0.114428	0.0163934	0.0145985	0.116438	0.0176991	0.0764331	0.213592	0	0.015748	0.00649351
KRTCAP2	0.407821	0.6	0.432836	0.010929	0	0.753425	0.654867	0.299363	0.553398	0.351852	0.0314961	0.0194805

## Sheet: module_E_state_expression
gene	1	2	3	4	5	6	7	8	9	10	11	12
SBSPON	0.589385	0.96	0.432836	0.0327869	0.0218978	0.253425	0.690265	0.292994	0.417476	0.212963	0.291339	0.116883
SFRP5	0.5	0.864	0.313433	0	0	0.143836	0.477876	0.267516	0.368932	0.00925926	0.00787402	0
RDH10	0.449721	0.776	0.447761	0.120219	0.0948905	0.472603	0.283186	0.216561	0.281553	0.0277778	0.228346	0.227273
CXCL14	0.287709	0.312	0.0945274	0	0	0.0205479	0.0619469	0.0636943	0.0873786	0	0.015748	0.00649351
SLIT3	0.418994	0.784	0.378109	0.677596	0.554745	0.356164	0.371681	0.267516	0.300971	0.12037	0.661417	0.681818
NRP2	0.48324	0.832	0.422886	0.0327869	0.00729927	0.349315	0.123894	0.254777	0.271845	0.0555556	0.0472441	0.0454545
FABP5	0.698324	0.968	0.741294	0.0546448	0.0291971	0.671233	0.955752	0.624204	0.883495	0.351852	0.330709	0.136364
HHIP	0.399441	0.712	0.412935	0.0163934	0.0145985	0.315068	0.141593	0.22293	0.330097	0	0.00787402	0.0324675
PERP	0.329609	0.672	0.323383	0.0765027	0.00729927	0.321918	0.584071	0.191083	0.31068	0.212963	0.409449	0.214286
SPINT2	0.511173	0.728	0.358209	0.00546448	0.0145985	0.410959	0.584071	0.273885	0.407767	0.12963	0.00787402	0
MIR503HG	0.217877	0.552	0.253731	0	0	0.0890411	0.265487	0.159236	0.15534	0.0185185	0.00787402	0
PLAC9	0.77933	0.96	0.726368	0.0819672	0.0583942	0.746575	0.858407	0.566879	0.572816	0.277778	0.307087	0.149351
ECRG4	0.701117	0.864	0.60199	0.0382514	0	0.636986	0.80531	0.363057	0.76699	0.296296	0.173228	0.0584416
TGFB3	0.142458	0.424	0.174129	0.00546448	0.0145985	0.123288	0.115044	0.11465	0.135922	0.00925926	0.0393701	0.012987
MME	0.103352	0.432	0.154229	0	0.00729927	0.0547945	0.0265487	0.140127	0.116505	0	0.023622	0.025974
SPOCK2	0.209497	0.632	0.333333	0.0491803	0.0218978	0.246575	0.451327	0.229299	0.281553	0.0648148	0.212598	0.116883
EMP2	0.326816	0.56	0.293532	0.0655738	0.0510949	0.39726	0.876106	0.159236	0.407767	0.0740741	0.19685	0.155844
LGALS3	0.547486	0.832	0.492537	0.125683	0.0364964	0.684932	0.955752	0.286624	0.601942	0.490741	0.519685	0.194805
UCHL1	0.385475	0.664	0.303483	0.0601093	0.0291971	0.486301	0.778761	0.216561	0.398058	0.0925926	0.141732	0.0519481
SOX6	0.187151	0.496	0.263682	0.661202	0.49635	0.164384	0.106195	0.178344	0.135922	0.0277778	0.629921	0.584416
CAV1	0.675978	0.856	0.661692	0.15847	0.0510949	0.746575	0.867257	0.388535	0.640777	0.342593	0.393701	0.168831
COL11A1	0.170391	0.504	0.268657	0.0928962	0.0218978	0.260274	0.115044	0.11465	0.194175	0.00925926	0.0629921	0.0584416
NPR3	0.181564	0.464	0.223881	0.0382514	0.00729927	0.191781	0.0265487	0.0764331	0.135922	0	0.0708661	0.0324675
SCG5	0.385475	0.624	0.233831	0.00546448	0	0.246575	0.300885	0.171975	0.165049	0.0185185	0.015748	0.0194805
MGAT4C	0.170391	0.264	0.134328	0.393443	0.240876	0.0753425	0.0530973	0.0573248	0.038835	0.00925926	0.511811	0.344156
BMP3	0.111732	0.456	0.21393	0.00546448	0	0.219178	0.0530973	0.11465	0.0970874	0.00925926	0.00787402	0.00649351
TLL1	0.0418994	0.304	0.0845771	0.464481	0.233577	0.00684932	0.0265487	0.0828025	0.00970874	0.0185185	0.456693	0.5
FSTL1	0.522346	0.76	0.537313	0.114754	0.0875912	0.493151	0.522124	0.414013	0.533981	0.12037	0.307087	0.25974
ANXA3	0.444134	0.76	0.402985	0.103825	0.0510949	0.630137	0.725664	0.286624	0.514563	0.212963	0.275591	0.162338
OLFML1	0.287709	0.6	0.318408	0.00546448	0	0.376712	0.115044	0.133758	0.23301	0.0648148	0.0393701	0
CRIP1	0.72067	0.896	0.800995	0.0437158	0.0145985	0.828767	0.99115	0.611465	0.941748	0.583333	0.267717	0.103896
ADAMTS5	0.111732	0.28	0.114428	0	0	0.0958904	0.0176991	0.0573248	0.0970874	0	0.0472441	0.012987
FXYD7	0.175978	0.384	0.139303	0.010929	0	0.0479452	0.212389	0.0573248	0.106796	0	0.015748	0
RHOA	0.581006	0.72	0.542289	0.0983607	0.0510949	0.760274	0.911504	0.356688	0.679612	0.342593	0.346457	0.201299
DAAM1	0.22905	0.552	0.278607	0.52459	0.372263	0.239726	0.265487	0.191083	0.252427	0.166667	0.732283	0.506494
KANK4	0.173184	0.424	0.243781	0.0218579	0.0145985	0.212329	0.19469	0.10828	0.15534	0.00925926	0.023622	0.012987
GPM6A	0.156425	0.48	0.189055	0.568306	0.510949	0.205479	0.079646	0.0955414	0.0776699	0.0740741	0.551181	0.519481
NXPH2	0.148045	0.456	0.208955	0.0655738	0.0145985	0.246575	0.0973451	0.133758	0.126214	0	0.0551181	0.0584416
EMILIN2	0.106145	0.4	0.228856	0.0437158	0.0218978	0.226027	0.486726	0.146497	0.165049	0.00925926	0.0472441	0.0649351
EIF5A	0.48324	0.76	0.542289	0.136612	0.0145985	0.691781	0.778761	0.324841	0.68932	0.425926	0.527559	0.220779
FABP4	0.0782123	0.312	0.243781	0.0437158	0.00729927	0.136986	0.265487	0.159236	0.135922	0.0555556	0.125984	0.0519481
SQLE	0.251397	0.536	0.243781	0.0546448	0.0291971	0.390411	0.637168	0.140127	0.271845	0.0740741	0.15748	0.0974026
H2AFJ	0.385475	0.672	0.368159	0.0437158	0.0364964	0.506849	0.380531	0.235669	0.504854	0.194444	0.212598	0.0974026
ARL4D	0.276536	0.632	0.243781	0.0273224	0.0218978	0.335616	0.504425	0.229299	0.31068	0.157407	0.299213	0.0714286
ABRACL	0.256983	0.496	0.144279	0.010929	0	0.246575	0.141593	0.0636943	0.174757	0.0740741	0.0551181	0.0324675
PRR5	0.201117	0.496	0.189055	0.00546448	0.00729927	0.205479	0.19469	0.0955414	0.116505	0.00925926	0.015748	0
SARAF	0.639665	0.744	0.58209	0.245902	0.0656934	0.739726	0.867257	0.458599	0.61165	0.388889	0.614173	0.350649
PEG10	0.324022	0.576	0.243781	0	0	0.39726	0.327434	0.165605	0.223301	0.0185185	0	0.00649351
PATJ	0.111732	0.288	0.154229	0.584699	0.364964	0.0753425	0.0973451	0.0955414	0.0970874	0.0277778	0.582677	0.512987
SMS	0.282123	0.568	0.20398	0.0437158	0.0364964	0.287671	0.39823	0.10828	0.398058	0.0833333	0.11811	0.11039
CDC42	0.51676	0.688	0.726368	0.136612	0.10219	0.780822	0.79646	0.426752	0.786408	0.259259	0.377953	0.233766
WNT2B	0.357542	0.576	0.278607	0.0273224	0.0729927	0.335616	0.345133	0.191083	0.281553	0	0.0629921	0.025974
BNIP3	0.156425	0.488	0.20398	0.0765027	0.0291971	0.273973	0.353982	0.10828	0.242718	0.0833333	0.15748	0.0779221
CAPNS1	0.326816	0.504	0.323383	0.0437158	0.0364964	0.554795	0.654867	0.152866	0.339806	0.157407	0.181102	0.0974026
NPDC1	0.377095	0.616	0.412935	0	0.00729927	0.493151	0.522124	0.197452	0.23301	0.259259	0	0.00649351
MAF	0.226257	0.472	0.328358	0.0601093	0.0364964	0.315068	0.265487	0.184713	0.271845	0.101852	0.0866142	0.0844156
PODXL	0.243017	0.4	0.223881	0.0327869	0.0583942	0.280822	0.0530973	0.191083	0.31068	0.037037	0.141732	0.0454545
HTRA1	0.424581	0.76	0.606965	0.125683	0.0437956	0.726027	0.433628	0.394904	0.446602	0.37963	0.464567	0.246753
NPNT	0.145251	0.408	0.243781	0.0546448	0.0583942	0.349315	0.150442	0.184713	0.213592	0.00925926	0.0944882	0.0974026
TXNRD1	0.0949721	0.328	0.169154	0.453552	0.167883	0.116438	0.0353982	0.044586	0.145631	0.0833333	0.937008	0.714286
COL2A1	0.111732	0.28	0.144279	0	0	0.136986	0.150442	0.089172	0.116505	0	0	0
LAPTM4B	0.284916	0.416	0.243781	0.0601093	0.0364964	0.287671	0.433628	0.133758	0.213592	0.0185185	0.141732	0.0584416
NUDC	0.312849	0.52	0.278607	0.0765027	0.0145985	0.376712	0.371681	0.101911	0.330097	0.157407	0.244094	0.0909091
YWHAB	0.449721	0.776	0.502488	0.0983607	0.0145985	0.582192	0.663717	0.235669	0.650485	0.287037	0.299213	0.123377
TTN	0.0921788	0.128	0.0845771	0.355191	0.218978	0.0410959	0.0353982	0.0955414	0.0291262	0.12037	0.503937	0.305195
CCT5	0.23743	0.448	0.154229	0.0382514	0.00729927	0.328767	0.415929	0.140127	0.320388	0.101852	0.149606	0.116883
OBSL1	0.240223	0.528	0.288557	0.103825	0.0218978	0.253425	0.221239	0.11465	0.165049	0.0648148	0.0944882	0.0844156
P4HA2	0.212291	0.4	0.278607	0.103825	0.0364964	0.376712	0.336283	0.11465	0.23301	0.0648148	0.15748	0.123377
HMGA1	0.170391	0.36	0.149254	0	0	0.136986	0.0884956	0.044586	0.262136	0.0277778	0.0551181	0.0194805
PPP1CB	0.505587	0.688	0.542289	0.0874317	0.0510949	0.616438	0.557522	0.401274	0.582524	0.240741	0.141732	0.0779221
YY1	0.273743	0.552	0.258706	0.0765027	0.0583942	0.452055	0.415929	0.203822	0.398058	0.0648148	0.19685	0.162338
FN1	0.421788	0.504	0.522388	0.0819672	0.0656934	0.342466	0.115044	0.350318	0.31068	0.0740741	0.228346	0.253247
GDI2	0.276536	0.432	0.328358	0.0710383	0.0729927	0.5	0.415929	0.127389	0.38835	0.0833333	0.244094	0.155844
TSTD1	0.310056	0.568	0.308458	0	0	0.541096	0.380531	0.133758	0.349515	0.212963	0.00787402	0
HDAC2	0.231844	0.424	0.189055	0.0491803	0.0218978	0.253425	0.20354	0.127389	0.262136	0.0185185	0.125984	0.0649351
LEPROT	0.368715	0.68	0.472637	0	0	0.60274	0.442478	0.286624	0.417476	0.203704	0.015748	0
SLC2A1	0.117318	0.264	0.129353	0.010929	0	0.178082	0.283186	0.11465	0.0970874	0.037037	0.0472441	0.038961
LINC02802	0.153631	0.384	0.228856	0.00546448	0.0145985	0.363014	0.380531	0.159236	0.184466	0.0462963	0	0
MZT2A	0.335196	0.608	0.263682	0.0437158	0.0145985	0.438356	0.247788	0.152866	0.427184	0.287037	0.23622	0.123377
C18orf32	0.243017	0.344	0.268657	0.010929	0	0.452055	0.327434	0.152866	0.194175	0.00925926	0.015748	0.038961
NME1	0.315642	0.432	0.253731	0	0	0.452055	0.451327	0.127389	0.271845	0.148148	0.00787402	0
HOXB4	0.142458	0.272	0.18408	0	0	0.178082	0.0442478	0.101911	0.135922	0.0277778	0	0
RNASEH2C	0.27095	0.424	0.228856	0.0327869	0.00729927	0.376712	0.123894	0.0764331	0.300971	0.12037	0.173228	0.0714286
PDAP1	0.284916	0.48	0.288557	0.0382514	0.0364964	0.356164	0.39823	0.140127	0.330097	0.157407	0.141732	0.0844156

## Sheet: module_F_state_expression
gene	1	2	3	4	5	6	7	8	9	10	11	12
BTF3	0.988827	1	0.880597	0.147541	0.0583942	0.993151	0.973451	0.566879	0.902913	0.675926	0.582677	0.266234
NDUFS5	0.865922	0.888	0.646766	0.125683	0.0948905	0.917808	0.893805	0.33121	0.805825	0.611111	0.393701	0.168831
MYL12B	0.949721	0.992	0.800995	0.136612	0.0364964	0.965753	0.99115	0.503185	0.932039	0.555556	0.645669	0.38961
SUMO2	0.944134	0.952	0.741294	0.0218579	0.0145985	0.924658	0.867257	0.382166	0.834951	0.518519	0.0944882	0.0454545
SKP1	0.921788	0.984	0.791045	0.218579	0.0948905	0.958904	0.982301	0.522293	0.873786	0.666667	0.598425	0.383117
EIF3E	0.969274	0.992	0.716418	0.234973	0.109489	0.958904	0.79646	0.44586	0.728155	0.601852	0.519685	0.298701
HINT1	0.96648	0.992	0.761194	0.120219	0.0729927	0.979452	0.964602	0.566879	0.92233	0.731481	0.566929	0.25974
SRP14	0.98324	0.984	0.835821	0.191257	0.0656934	0.972603	0.955752	0.55414	0.893204	0.759259	0.787402	0.435065
PFDN5	0.98324	1	0.845771	0.20765	0.080292	0.958904	0.920354	0.573248	0.854369	0.740741	0.614173	0.305195
CHCHD2	0.96648	0.936	0.731343	0.125683	0.0583942	0.972603	0.893805	0.503185	0.805825	0.694444	0.551181	0.24026
PPDPF	0.885475	0.952	0.726368	0.0765027	0.0291971	0.89726	0.893805	0.382166	0.796117	0.564815	0.511811	0.149351
PFN1	0.891061	0.928	0.671642	0.142077	0.0437956	0.931507	0.973451	0.464968	0.834951	0.592593	0.692913	0.311688
SLC25A6	0.949721	0.936	0.781095	0.262295	0.116788	0.952055	0.946903	0.509554	0.786408	0.731481	0.850394	0.480519
COX4I1	0.980447	0.976	0.865672	0.284153	0.080292	0.952055	0.964602	0.509554	0.864078	0.824074	0.84252	0.545455
COMMD6	0.879888	0.944	0.716418	0.120219	0.0145985	0.883562	0.840708	0.388535	0.757282	0.592593	0.472441	0.207792
TMA7	0.896648	0.872	0.751244	0.147541	0.0656934	0.945205	0.893805	0.382166	0.873786	0.638889	0.488189	0.272727
EIF1	0.997207	0.976	0.945274	0.42623	0.262774	1	0.99115	0.707006	0.970874	0.833333	0.92126	0.655844
EEF1D	0.98324	0.992	0.880597	0.185792	0.0583942	0.938356	0.982301	0.592357	0.893204	0.75	0.692913	0.435065
GSTP1	0.99162	0.992	0.875622	0.218579	0.0948905	1	0.982301	0.656051	0.951456	0.796296	0.716535	0.285714
PSMA7	0.832402	0.832	0.527363	0.218579	0.0875912	0.856164	0.831858	0.286624	0.747573	0.601852	0.582677	0.305195
RAC1	0.888268	0.92	0.666667	0.163934	0.0583942	0.910959	0.893805	0.420382	0.815534	0.481481	0.582677	0.233766
NDUFA4	0.944134	0.992	0.79602	0.26776	0.153285	0.938356	0.920354	0.452229	0.834951	0.824074	0.84252	0.435065
ATP5MG	0.899441	0.92	0.641791	0.191257	0.0875912	0.938356	0.884956	0.369427	0.757282	0.787037	0.708661	0.311688
SERF2	0.99162	1	0.970149	0.218579	0.109489	1	0.982301	0.802548	0.990291	0.796296	0.897638	0.590909
DYNLL1	0.958101	0.96	0.776119	0.0819672	0.0583942	0.924658	0.938053	0.592357	0.902913	0.62037	0.551181	0.25974
NDUFA13	0.871508	0.96	0.686567	0.010929	0.00729927	0.863014	0.79646	0.401274	0.679612	0.546296	0.00787402	0.012987
H3F3B	0.986034	0.992	0.835821	0.464481	0.248175	1	0.955752	0.630573	0.92233	0.777778	0.952756	0.792208
PPIA	0.955307	0.968	0.830846	0.0874317	0.0364964	0.958904	0.929204	0.611465	0.883495	0.546296	0.535433	0.298701
OST4	0.829609	0.896	0.726368	0.0928962	0.0291971	0.89726	0.884956	0.394904	0.796117	0.657407	0.488189	0.253247
CFL1	0.885475	0.96	0.756219	0.142077	0.0510949	0.910959	0.973451	0.541401	0.883495	0.546296	0.606299	0.272727
YBX1	0.938547	0.944	0.840796	0.131148	0.0364964	0.952055	1	0.617834	0.883495	0.722222	0.598425	0.253247
UQCRH	0.899441	0.912	0.726368	0.147541	0.0729927	0.856164	0.823009	0.382166	0.737864	0.574074	0.307087	0.24026
CUTA	0.885475	0.92	0.636816	0.114754	0.0291971	0.863014	0.80531	0.350318	0.640777	0.527778	0.503937	0.279221
SUB1	0.882682	0.896	0.701493	0.174863	0.0875912	0.863014	0.610619	0.382166	0.718447	0.518519	0.496063	0.324675
PHPT1	0.768156	0.848	0.487562	0.0874317	0.080292	0.80137	0.79646	0.312102	0.747573	0.37037	0.346457	0.246753
HSP90AA1	0.97486	1	0.835821	0.213115	0.124088	0.972603	1	0.592357	0.873786	0.703704	0.692913	0.363636
RAN	0.77095	0.8	0.482587	0.0710383	0.0291971	0.767123	0.79646	0.312102	0.834951	0.425926	0.464567	0.24026
ATP5F1E	0.963687	0.976	0.900498	0.15847	0.0729927	0.986301	0.99115	0.700637	0.941748	0.796296	0.629921	0.37013
UBB	0.958101	0.92	0.800995	0.131148	0.0656934	0.945205	0.946903	0.56051	0.902913	0.703704	0.582677	0.246753
PRDX5	0.882682	0.88	0.636816	0.114754	0.0583942	0.876712	0.946903	0.369427	0.631068	0.694444	0.629921	0.344156
RPL38	0.994413	0.992	0.955224	0.114754	0.0145985	0.986301	1	0.707006	0.961165	0.907407	0.614173	0.324675
ERH	0.790503	0.872	0.462687	0.0710383	0.0364964	0.684932	0.619469	0.292994	0.728155	0.425926	0.456693	0.246753
RPL4	0.977654	0.968	0.845771	0.191257	0.0510949	0.993151	0.929204	0.624204	0.873786	0.787037	0.748031	0.37013
TPI1	0.812849	0.888	0.641791	0.273224	0.080292	0.856164	0.929204	0.363057	0.747573	0.611111	0.779528	0.435065
COX7C	0.955307	0.976	0.860697	0.202186	0.0948905	0.986301	0.946903	0.605096	0.883495	0.87037	0.858268	0.623377
SNRPD2	0.807263	0.888	0.567164	0.114754	0.0437956	0.89726	0.672566	0.343949	0.660194	0.546296	0.409449	0.136364
FAU	1	1	0.960199	0.256831	0.0948905	1	0.99115	0.828025	0.980583	0.87037	0.826772	0.493506
ELOB	0.773743	0.848	0.59204	0.131148	0.0364964	0.863014	0.876106	0.420382	0.679612	0.648148	0.488189	0.214286
ZFAS1	0.921788	0.944	0.726368	0.169399	0.109489	0.90411	0.787611	0.44586	0.718447	0.611111	0.464567	0.25974
GNG5	0.787709	0.84	0.587065	0.120219	0.0291971	0.863014	0.814159	0.382166	0.76699	0.37037	0.543307	0.292208
PRDX1	0.751397	0.792	0.572139	0.169399	0.0364964	0.821918	0.920354	0.363057	0.728155	0.666667	0.748031	0.305195
ATP5MC3	0.782123	0.832	0.527363	0.0928962	0.0218978	0.773973	0.725664	0.299363	0.708738	0.527778	0.480315	0.227273
EDF1	0.826816	0.848	0.532338	0.0983607	0.0583942	0.835616	0.778761	0.363057	0.631068	0.564815	0.519685	0.246753
COX6A1	0.851955	0.92	0.716418	0.00546448	0	0.890411	0.911504	0.43949	0.873786	0.685185	0.0472441	0.0324675
NEDD8	0.787709	0.928	0.552239	0	0	0.821918	0.761062	0.286624	0.679612	0.583333	0.023622	0.00649351
SLC25A3	0.899441	0.904	0.656716	0.169399	0.080292	0.90411	0.884956	0.484076	0.76699	0.564815	0.637795	0.363636
RPL31	0.99162	0.992	0.895522	0.234973	0.0510949	0.993151	0.982301	0.726115	0.912621	0.935185	0.874016	0.512987
NDUFA11	0.804469	0.824	0.651741	0	0	0.828767	0.80531	0.401274	0.640777	0.472222	0.015748	0
PARK7	0.782123	0.832	0.567164	0.0983607	0.0364964	0.849315	0.716814	0.414013	0.796117	0.509259	0.472441	0.214286
MZT2B	0.849162	0.936	0.562189	0.0655738	0.0145985	0.856164	0.672566	0.394904	0.805825	0.527778	0.393701	0.103896
RPS21	0.997207	1	0.955224	0.120219	0.0145985	0.993151	0.99115	0.783439	0.970874	0.888889	0.464567	0.305195
KRT8	0.921788	0.968	0.800995	0.26776	0.124088	0.917808	1	0.566879	0.912621	0.703704	0.929134	0.746753
COX6B1	0.801676	0.856	0.59204	0.136612	0.080292	0.856164	0.876106	0.382166	0.68932	0.731481	0.606299	0.331169
EIF3K	0.821229	0.856	0.517413	0.10929	0.0656934	0.808219	0.707965	0.312102	0.582524	0.601852	0.503937	0.142857
RPS20	0.994413	1	0.940299	0.224044	0.0875912	0.986301	0.99115	0.745223	0.92233	0.898148	0.787402	0.441558
RPS11	1	1	0.965174	0.185792	0.0948905	0.993151	0.99115	0.770701	0.961165	0.907407	0.700787	0.350649
ATP5MPL	0.76257	0.84	0.606965	0.153005	0.0510949	0.856164	0.80531	0.273885	0.640777	0.685185	0.629921	0.24026
COX6C	0.812849	0.888	0.587065	0.147541	0.0948905	0.883562	0.902655	0.394904	0.805825	0.75	0.551181	0.227273
PTMS	0.837989	0.904	0.711443	0.0710383	0.0437956	0.917808	0.929204	0.541401	0.912621	0.361111	0.370079	0.266234
UQCRB	0.902235	0.872	0.80597	0.218579	0.0948905	0.917808	0.823009	0.471338	0.883495	0.759259	0.708661	0.383117
RTRAF	0.675978	0.704	0.492537	0.0546448	0.00729927	0.616438	0.60177	0.171975	0.533981	0.240741	0.283465	0.123377
RPL36AL	0.818436	0.864	0.61194	0.120219	0.0583942	0.931507	0.876106	0.401274	0.679612	0.759259	0.622047	0.383117
SELENOW	0.689944	0.808	0.547264	0.103825	0.0583942	0.746575	0.831858	0.299363	0.650485	0.212963	0.377953	0.181818
ATP5F1D	0.790503	0.864	0.626866	0.125683	0.0510949	0.828767	0.814159	0.363057	0.640777	0.564815	0.480315	0.207792
RPL36	0.997207	1	0.995025	0.234973	0.138686	1	1	0.847134	0.970874	0.925926	0.850394	0.519481
MYL12A	0.726257	0.872	0.636816	0.191257	0.116788	0.869863	0.849558	0.382166	0.796117	0.453704	0.685039	0.357143
RPS29	0.994413	1	0.9801	0.213115	0.0656934	1	1	0.847134	0.990291	0.916667	0.795276	0.435065
RPL27	1	1	0.935323	0.120219	0.0364964	1	1	0.796178	0.951456	0.916667	0.685039	0.318182
HSBP1	0.673184	0.792	0.442786	0.0601093	0.0437956	0.746575	0.672566	0.280255	0.504854	0.37963	0.283465	0.168831
HSPE1	0.614525	0.72	0.492537	0	0	0.678082	0.725664	0.191083	0.543689	0.472222	0.023622	0.012987
SEC61B	0.768156	0.824	0.58209	0.218579	0.0656934	0.760274	0.814159	0.382166	0.601942	0.518519	0.629921	0.305195
ARPC3	0.709497	0.8	0.58209	0.0928962	0.0218978	0.794521	0.823009	0.350318	0.718447	0.333333	0.393701	0.155844
FIS1	0.773743	0.848	0.562189	0.0928962	0.0291971	0.821918	0.769912	0.33121	0.61165	0.62963	0.511811	0.292208
SSR4	0.857542	0.952	0.661692	0.153005	0.0656934	0.883562	0.884956	0.464968	0.679612	0.731481	0.527559	0.25974
ATP5PF	0.807263	0.888	0.567164	0.163934	0.0875912	0.80137	0.80531	0.33121	0.640777	0.648148	0.496063	0.266234
LAPTM4A	0.824022	0.92	0.78607	0.20765	0.0656934	0.910959	0.831858	0.503185	0.786408	0.62963	0.716535	0.422078
CALM2	0.871508	0.936	0.731343	0.0163934	0	0.876712	0.99115	0.496815	0.961165	0.777778	0.0314961	0.0194805
SEC61G	0.76257	0.832	0.621891	0.0546448	0.0510949	0.856164	0.884956	0.388535	0.747573	0.731481	0.425197	0.168831
RPS16	1	1	0.960199	0.278689	0.0583942	1	1	0.834395	0.990291	0.953704	0.874016	0.532468
TBCA	0.715084	0.768	0.452736	0.153005	0.080292	0.808219	0.60177	0.261146	0.640777	0.416667	0.362205	0.266234
EID1	0.74581	0.816	0.58209	0.120219	0.0583942	0.794521	0.628319	0.299363	0.640777	0.546296	0.551181	0.298701
UBL5	0.703911	0.808	0.552239	0.0765027	0.0437956	0.773973	0.823009	0.318471	0.737864	0.62963	0.456693	0.149351
YWHAE	0.829609	0.856	0.691542	0.202186	0.175182	0.849315	0.876106	0.490446	0.84466	0.490741	0.590551	0.415584
RPLP2	1	1	0.985075	0.311475	0.131387	1	1	0.853503	0.990291	0.953704	0.968504	0.675325
C12orf57	0.751397	0.848	0.616915	0.0710383	0.0218978	0.835616	0.60177	0.33121	0.786408	0.564815	0.346457	0.175325
DYNLT1	0.592179	0.736	0.373134	0.0601093	0.0510949	0.650685	0.690265	0.165605	0.592233	0.305556	0.267717	0.214286
RPS10	0.840782	0.872	0.646766	0.010929	0	0.80137	0.725664	0.394904	0.708738	0.796296	0.015748	0
POMP	0.578212	0.584	0.432836	0.0546448	0.0510949	0.732877	0.734513	0.235669	0.601942	0.407407	0.362205	0.201299
OAZ1	0.784916	0.872	0.721393	0.010929	0	0.910959	0.920354	0.44586	0.815534	0.759259	0.0314961	0
ARPC5	0.597765	0.736	0.542289	0.163934	0.0437956	0.849315	0.823009	0.299363	0.650485	0.268519	0.543307	0.162338
ITM2B	0.921788	1	0.890547	0.371585	0.124088	0.965753	0.955752	0.681529	0.902913	0.740741	0.905512	0.727273
NDUFB10	0.572626	0.76	0.358209	0.0765027	0.0656934	0.623288	0.513274	0.171975	0.543689	0.351852	0.409449	0.175325
WDR83OS	0.723464	0.8	0.577114	0.00546448	0	0.787671	0.681416	0.312102	0.553398	0.37963	0.00787402	0
ATP5F1C	0.622905	0.736	0.368159	0.15847	0.0729927	0.678082	0.654867	0.22293	0.543689	0.268519	0.299213	0.181818
ATP5MD	0.600559	0.744	0.577114	0.0983607	0.080292	0.726027	0.831858	0.210191	0.533981	0.564815	0.433071	0.168831
RPL35	0.997207	1	0.965174	0.245902	0.116788	1	1	0.859873	0.961165	0.962963	0.905512	0.577922
HNRNPK	0.743017	0.848	0.631841	0.136612	0.0875912	0.842466	0.734513	0.312102	0.708738	0.398148	0.527559	0.25974
ARPC2	0.698324	0.728	0.60199	0.224044	0.10219	0.787671	0.876106	0.382166	0.718447	0.407407	0.543307	0.305195
RPS25	0.997207	1	0.985075	0.26776	0.080292	1	1	0.828025	0.980583	0.953704	0.92126	0.694805
ANXA5	0.592179	0.784	0.58209	0.147541	0.10219	0.815068	0.911504	0.407643	0.728155	0.268519	0.559055	0.194805
RPS28	1	1	1	0.174863	0.109489	1	1	0.917197	0.990291	0.981481	0.740157	0.512987
ACTB	0.997207	1	0.99005	0.57377	0.189781	1	1	0.929936	1	0.833333	0.992126	0.837662
UQCR10	0.712291	0.848	0.587065	0.10929	0.0145985	0.842466	0.867257	0.433121	0.660194	0.583333	0.464567	0.155844
ANXA2	0.896648	0.952	0.865672	0.278689	0.138686	0.958904	1	0.681529	0.951456	0.703704	0.787402	0.538961
NDUFC2	0.656425	0.784	0.522388	0	0	0.767123	0.672566	0.305732	0.61165	0.416667	0.00787402	0
SNX3	0.648045	0.68	0.497512	0.125683	0.0437956	0.705479	0.672566	0.235669	0.679612	0.37963	0.448819	0.194805
NDUFB7	0.594972	0.776	0.442786	0.0765027	0.0218978	0.719178	0.646018	0.216561	0.543689	0.481481	0.464567	0.207792
HSPB1	0.759777	0.848	0.661692	0.256831	0.160584	0.863014	0.938053	0.477707	0.737864	0.62963	0.669291	0.357143
RPL22L1	0.53352	0.68	0.393035	0.0327869	0.0145985	0.623288	0.752212	0.22293	0.436893	0.222222	0.267717	0.0974026
ATP5PO	0.75419	0.768	0.462687	0.00546448	0	0.780822	0.628319	0.343949	0.601942	0.481481	0.0314961	0
MYL6	0.99162	0.992	0.955224	0.333333	0.160584	1	1	0.847134	0.961165	0.861111	0.897638	0.623377
SNU13	0.578212	0.664	0.40796	0.0874317	0.0145985	0.712329	0.610619	0.178344	0.368932	0.37963	0.401575	0.142857
LDHA	0.72067	0.888	0.626866	0.256831	0.0729927	0.849315	0.99115	0.44586	0.84466	0.648148	0.818898	0.435065
C19orf53	0.600559	0.704	0.422886	0.0491803	0.0291971	0.726027	0.628319	0.261146	0.504854	0.333333	0.259843	0.123377
RHOC	0.47486	0.6	0.502488	0.0819672	0.0291971	0.835616	0.787611	0.235669	0.592233	0.231481	0.291339	0.149351
NPC2	0.74581	0.896	0.497512	0.114754	0	0.732877	0.716814	0.363057	0.747573	0.546296	0.527559	0.227273
MGST3	0.583799	0.792	0.587065	0.147541	0.080292	0.767123	0.831858	0.280255	0.699029	0.546296	0.519685	0.298701
UQCR11	0.620112	0.736	0.597015	0.00546448	0	0.808219	0.840708	0.305732	0.631068	0.648148	0.0944882	0.0324675
ATP5MF	0.614525	0.848	0.462687	0.00546448	0	0.746575	0.707965	0.292994	0.572816	0.546296	0.00787402	0
SF3B5	0.5	0.632	0.273632	0.0382514	0.0437956	0.664384	0.530973	0.178344	0.446602	0.37037	0.291339	0.0779221
RARRES2	0.879888	0.976	0.751244	0.185792	0.0437956	0.90411	0.761062	0.496815	0.786408	0.851852	0.897638	0.474026
MRPL51	0.541899	0.736	0.353234	0.0273224	0.00729927	0.59589	0.513274	0.184713	0.553398	0.342593	0.283465	0.103896
RBX1	0.592179	0.664	0.467662	0.163934	0.0510949	0.705479	0.752212	0.280255	0.601942	0.388889	0.370079	0.142857
RABAC1	0.701117	0.84	0.641791	0.103825	0.0437956	0.910959	0.893805	0.464968	0.699029	0.5	0.574803	0.25974
KRT18	0.924581	0.968	0.800995	0.338798	0.218978	0.89726	1	0.636943	0.92233	0.833333	0.913386	0.701299
RPL34	1	1	1	0.442623	0.109489	1	1	0.949045	1	0.972222	0.96063	0.792208
AP2S1	0.541899	0.552	0.363184	0.0601093	0.00729927	0.636986	0.59292	0.171975	0.61165	0.231481	0.322835	0.0844156
PSMB1	0.608939	0.704	0.472637	0.114754	0.0218978	0.732877	0.637168	0.267516	0.524272	0.518519	0.535433	0.285714
FTL	0.994413	1	0.975124	0.322404	0.131387	1	0.99115	0.910828	0.970874	0.935185	0.866142	0.545455
RPL21	1	1	0.995025	0.284153	0.145985	1	1	0.936306	1	0.990741	0.929134	0.694805
TRMT112	0.701117	0.744	0.537313	0.0983607	0.0364964	0.746575	0.734513	0.350318	0.650485	0.546296	0.622047	0.24026
SEM1	0.530726	0.648	0.412935	0.0983607	0.0583942	0.739726	0.530973	0.22293	0.601942	0.472222	0.330709	0.149351
NDUFB2	0.550279	0.728	0.467662	0.0491803	0.0437956	0.746575	0.858407	0.312102	0.572816	0.601852	0.519685	0.201299
RPS27	1	1	1	0.333333	0.138686	1	1	0.949045	1	0.981481	0.834646	0.519481
RPS19	1	1	1	0.420765	0.145985	1	1	0.949045	0.990291	0.981481	0.992126	0.811688
PSMA4	0.47486	0.592	0.368159	0.0655738	0.00729927	0.589041	0.522124	0.191083	0.446602	0.194444	0.307087	0.116883
SNRPD1	0.480447	0.608	0.303483	0.0327869	0.00729927	0.534247	0.442478	0.121019	0.563107	0.277778	0.149606	0.0844156
TMSB10	1	1	0.995025	0.311475	0.153285	1	1	0.949045	1	0.925926	0.897638	0.616883
COPE	0.553073	0.704	0.442786	0.103825	0.0291971	0.69863	0.690265	0.292994	0.601942	0.361111	0.409449	0.181818
PSMD8	0.472067	0.616	0.363184	0.0874317	0.0218978	0.630137	0.566372	0.152866	0.436893	0.287037	0.354331	0.142857
GUK1	0.662011	0.664	0.547264	0.142077	0.0656934	0.821918	0.920354	0.375796	0.640777	0.546296	0.440945	0.194805
C4orf48	0.567039	0.688	0.452736	0.0327869	0.0145985	0.616438	0.761062	0.254777	0.436893	0.296296	0.204724	0.0844156
SLC25A5	0.544693	0.576	0.39801	0.0437158	0.0145985	0.643836	0.530973	0.216561	0.582524	0.287037	0.212598	0.155844
DAD1	0.659218	0.76	0.537313	0.0601093	0.0218978	0.760274	0.690265	0.382166	0.621359	0.481481	0.401575	0.227273
TRIR	0.586592	0.688	0.452736	0.0601093	0.0364964	0.767123	0.451327	0.235669	0.631068	0.351852	0.393701	0.311688
TUBA1B	0.636872	0.56	0.587065	0.0874317	0.0437956	0.780822	0.761062	0.394904	0.941748	0.342593	0.425197	0.25974
SAP18	0.578212	0.696	0.422886	0.0491803	0.0218978	0.568493	0.575221	0.22293	0.543689	0.398148	0.448819	0.194805
RPL37A	1	1	0.995025	0.278689	0.116788	1	1	0.917197	0.990291	0.962963	0.84252	0.584416
APRT	0.530726	0.704	0.38806	0.0710383	0.0291971	0.616438	0.637168	0.184713	0.320388	0.398148	0.393701	0.12987
RPL13A	1	1	0.99005	0.540984	0.233577	1	1	0.917197	0.990291	0.990741	0.992126	0.863636
SNRPE	0.648045	0.664	0.442786	0.0382514	0	0.69863	0.513274	0.273885	0.601942	0.361111	0.165354	0.0974026
YWHAZ	0.530726	0.648	0.383085	0.163934	0.131387	0.630137	0.858407	0.235669	0.563107	0.222222	0.244094	0.194805
MRPS21	0.50838	0.688	0.353234	0.131148	0.0437956	0.575342	0.389381	0.152866	0.359223	0.361111	0.338583	0.175325
NHP2	0.458101	0.584	0.353234	0.0218579	0.0145985	0.547945	0.530973	0.152866	0.398058	0.287037	0.23622	0.0649351
SOD1	0.628492	0.64	0.402985	0.0655738	0.0291971	0.650685	0.610619	0.280255	0.601942	0.537037	0.425197	0.155844
FKBP1A	0.5	0.656	0.482587	0.00546448	0	0.630137	0.637168	0.191083	0.572816	0.407407	0.023622	0.00649351
SSBP1	0.463687	0.648	0.328358	0.0983607	0.0656934	0.589041	0.504425	0.184713	0.446602	0.268519	0.275591	0.123377
RPL41	1	1	1	0.622951	0.262774	1	1	0.987261	1	0.990741	1	0.974026
VPS28	0.550279	0.632	0.40796	0.0546448	0.0218978	0.684932	0.60177	0.299363	0.456311	0.296296	0.330709	0.0974026
ENY2	0.432961	0.664	0.393035	0.0928962	0.0729927	0.636986	0.460177	0.203822	0.621359	0.259259	0.251969	0.246753
PTMA	1	1	1	0.63388	0.306569	1	1	0.942675	1	0.962963	0.992126	0.902597
PSMA1	0.502793	0.632	0.343284	0.010929	0	0.59589	0.530973	0.197452	0.407767	0.268519	0.023622	0.025974
KRT10	0.472067	0.608	0.343284	0.0546448	0.0145985	0.657534	0.495575	0.178344	0.466019	0.435185	0.385827	0.168831
ANAPC11	0.458101	0.608	0.368159	0.0874317	0.0437956	0.609589	0.530973	0.191083	0.524272	0.435185	0.338583	0.116883
SNRPB	0.455307	0.696	0.348259	0.0437158	0.0291971	0.506849	0.522124	0.197452	0.533981	0.277778	0.291339	0.181818
YWHAQ	0.502793	0.512	0.457711	0.103825	0.0437956	0.59589	0.734513	0.22293	0.524272	0.185185	0.346457	0.207792
HIGD2A	0.530726	0.656	0.402985	0	0	0.630137	0.584071	0.22293	0.456311	0.490741	0.00787402	0
NDUFS8	0.424581	0.632	0.353234	0.0819672	0.0364964	0.561644	0.610619	0.229299	0.456311	0.37037	0.393701	0.181818
SIVA1	0.388268	0.544	0.223881	0.0382514	0.00729927	0.513699	0.389381	0.146497	0.407767	0.277778	0.251969	0.0974026
COPS9	0.396648	0.472	0.343284	0.0437158	0.0364964	0.561644	0.557522	0.159236	0.38835	0.314815	0.23622	0.123377
GADD45GIP1	0.449721	0.6	0.313433	0.0546448	0.0145985	0.561644	0.530973	0.184713	0.38835	0.240741	0.244094	0.103896
NOP10	0.410615	0.568	0.343284	0.0601093	0.0291971	0.554795	0.530973	0.159236	0.368932	0.351852	0.291339	0.116883
RPS15	1	1	1	0.360656	0.080292	1	1	0.980892	1	0.981481	0.929134	0.746753
TMEM14C	0.47486	0.608	0.383085	0.0273224	0.0218978	0.69863	0.513274	0.203822	0.427184	0.333333	0.346457	0.12987
BLOC1S1	0.399441	0.584	0.358209	0	0	0.678082	0.477876	0.216561	0.572816	0.37963	0.015748	0
UBC	0.743017	0.824	0.681592	0.612022	0.452555	0.787671	0.849558	0.477707	0.815534	0.722222	0.889764	0.772727
UXT	0.385475	0.496	0.303483	0.0218579	0.0218978	0.5	0.318584	0.10828	0.330097	0.287037	0.212598	0.0974026
ZNHIT1	0.477654	0.576	0.288557	0.0491803	0.0291971	0.479452	0.433628	0.152866	0.300971	0.287037	0.19685	0.0649351
VDAC2	0.438547	0.56	0.383085	0.0983607	0.0510949	0.520548	0.486726	0.152866	0.349515	0.212963	0.23622	0.0974026
MICOS10	0.265363	0.568	0.298507	0	0	0.513699	0.548673	0.0955414	0.456311	0.407407	0.015748	0.00649351
NDUFB8	0.47486	0.624	0.348259	0.00546448	0	0.609589	0.477876	0.191083	0.436893	0.324074	0	0
ATP6V1F	0.391061	0.456	0.238806	0.0327869	0.00729927	0.486301	0.327434	0.140127	0.281553	0.231481	0.267717	0.0584416
DMKN	0.421788	0.672	0.368159	0.147541	0.0656934	0.582192	0.637168	0.197452	0.349515	0.398148	0.299213	0.149351
DRAP1	0.432961	0.496	0.313433	0.0491803	0.0364964	0.582192	0.433628	0.146497	0.359223	0.25	0.220472	0.142857
LSM3	0.321229	0.464	0.248756	0.0491803	0.00729927	0.554795	0.247788	0.0828025	0.524272	0.240741	0.283465	0.11039
AP2M1	0.446927	0.568	0.378109	0.0928962	0.0510949	0.650685	0.513274	0.235669	0.533981	0.324074	0.370079	0.194805
S100A10	0.980447	0.992	0.985075	0.486339	0.175182	0.979452	1	0.929936	1	0.981481	0.968504	0.766234
ARPC1A	0.265363	0.416	0.268657	0	0	0.5	0.389381	0.089172	0.242718	0.194444	0.00787402	0
DDT	0.368715	0.504	0.268657	0.0655738	0.0218978	0.479452	0.451327	0.152866	0.38835	0.296296	0.377953	0.0974026
PSME1	0.460894	0.56	0.298507	0.0327869	0.0218978	0.513699	0.460177	0.178344	0.407767	0.407407	0.244094	0.168831
COX8A	0.522346	0.664	0.427861	0	0	0.753425	0.575221	0.299363	0.728155	0.574074	0.023622	0
PSMB6	0.405028	0.52	0.263682	0.0327869	0.0218978	0.582192	0.424779	0.216561	0.398058	0.388889	0.251969	0.103896
SNRPB2	0.363128	0.512	0.298507	0.0163934	0.00729927	0.582192	0.362832	0.165605	0.339806	0.231481	0.259843	0.142857
RNF7	0.430168	0.432	0.263682	0.0327869	0.0145985	0.575342	0.353982	0.210191	0.271845	0.166667	0.173228	0.0779221
TRAPPC1	0.343575	0.504	0.328358	0.0218579	0.0291971	0.438356	0.230088	0.121019	0.281553	0.268519	0.283465	0.0974026
ZC3H15	0.296089	0.392	0.258706	0.0710383	0.0437956	0.479452	0.362832	0.127389	0.242718	0.138889	0.165354	0.103896
PDCD5	0.24581	0.416	0.268657	0.0437158	0.00729927	0.390411	0.433628	0.089172	0.427184	0.25	0.173228	0.136364
CD59	0.452514	0.608	0.522388	0.00546448	0.00729927	0.643836	0.672566	0.375796	0.640777	0.351852	0.023622	0.0194805
SRM	0.293296	0.408	0.288557	0.0655738	0.0364964	0.383562	0.477876	0.159236	0.194175	0.111111	0.15748	0.116883
