# Supplementary material for: A single-cell comparison of adult and fetal human epicardium defines the age-associated changes in epicardial activity
Source: Nat Cardiovasc Res. Author manuscript; Available in PMC 2023 Mar 17. (PMC7614330; doi:10.1038/s44161-022-00183-w)
Supplement: Supplementary Table 6 [file EMS171839-supplement-Supplementary_Table_6.xlsx]

## Sheet: Table_S7_GeneModule_GOterms_A
query	significant	p_value	term_size	query_size	intersection_size	precision	recall	term_id	source	term_name	effective_domain_size	source_order	parents
query_1	TRUE	1.0742e-10	3518	165	76	0.460606	0.0216032	GO:0042221	GO:BP	response to chemical	18465	11633	GO:0050896
query_1	TRUE	1.94592e-10	7201	165	114	0.690909	0.0158311	GO:0050896	GO:BP	response to stimulus	18465	15425	GO:0008150
query_1	TRUE	6.91489e-09	520	165	27	0.163636	0.0519231	GO:0009617	GO:BP	response to bacterium	18465	3990	GO:0051707
query_1	TRUE	4.33155e-08	2697	165	61	0.369697	0.0226177	GO:0010033	GO:BP	response to organic substance	18465	4309	GO:0042221
query_1	TRUE	6.51873e-08	1149	165	38	0.230303	0.0330722	GO:0051707	GO:BP	response to other organism	18465	16071	GO:0043207|GO:0044419
query_1	TRUE	6.8732e-08	1151	165	38	0.230303	0.0330148	GO:0043207	GO:BP	response to external biotic stimulus	18465	12207	GO:0009605|GO:0009607
query_1	TRUE	7.17291e-08	2277	165	55	0.333333	0.0241546	GO:0009605	GO:BP	response to external stimulus	18465	3979	GO:0050896
query_1	TRUE	8.83726e-08	3300	165	68	0.412121	0.0206061	GO:0006950	GO:BP	response to stress	18465	2886	GO:0050896
query_1	TRUE	1.83822e-07	1189	165	38	0.230303	0.0319596	GO:0009607	GO:BP	response to biotic stimulus	18465	3981	GO:0050896
query_1	TRUE	4.25367e-07	2685	165	59	0.357576	0.0219739	GO:0070887	GO:BP	cellular response to chemical stimulus	18465	19132	GO:0042221|GO:0051716
query_1	TRUE	1.26592e-06	1331	165	39	0.236364	0.0293013	GO:0006952	GO:BP	defense response	18465	2887	GO:0006950
query_1	TRUE	1.55884e-06	812	165	30	0.181818	0.0369458	GO:0034097	GO:BP	response to cytokine	18465	9678	GO:0010033
query_1	TRUE	2.12329e-06	1291	165	38	0.230303	0.0294345	GO:0044419	GO:BP	biological process involved in interspecies interaction between organisms	18465	12795	GO:0008150
query_1	TRUE	4.60664e-06	2152	165	50	0.30303	0.0232342	GO:0002376	GO:BP	immune system process	18465	1029	GO:0008150
query_1	TRUE	5.95727e-06	500	165	23	0.139394	0.046	GO:0010035	GO:BP	response to inorganic substance	18465	4311	GO:0042221
query_1	TRUE	1.40554e-05	724	165	27	0.163636	0.0372928	GO:0071345	GO:BP	cellular response to cytokine stimulus	18465	19392	GO:0034097|GO:0071310
query_1	TRUE	2.31676e-05	172	165	14	0.0848485	0.0813953	GO:0006959	GO:BP	humoral immune response	18465	2894	GO:0006955
query_1	TRUE	8.1282e-05	841	165	28	0.169697	0.0332937	GO:0098542	GO:BP	defense response to other organism	18465	22010	GO:0006952|GO:0051707
query_1	TRUE	0.000100496	130	165	12	0.0727273	0.0923077	GO:0055076	GO:BP	transition metal ion homeostasis	18465	16796	GO:0055065
query_1	TRUE	0.00010286	1215	165	34	0.206061	0.0279835	GO:0002682	GO:BP	regulation of immune system process	18465	1323	GO:0002376|GO:0050789
query_1	TRUE	0.000120094	2133	165	47	0.284848	0.0220347	GO:0071310	GO:BP	cellular response to organic substance	18465	19359	GO:0010033|GO:0070887
query_1	TRUE	0.000237769	242	165	15	0.0909091	0.0619835	GO:0002460	GO:BP	adaptive immune response based on somatic recombination of immune receptors built from immunoglobulin superfamily domains	18465	1106	GO:0002250
query_1	TRUE	0.000282442	174	165	13	0.0787879	0.0747126	GO:0071248	GO:BP	cellular response to metal ion	18465	19301	GO:0010038|GO:0071241
query_1	TRUE	0.000305779	327	165	17	0.10303	0.0519878	GO:0010038	GO:BP	response to metal ion	18465	4314	GO:0010035
query_1	TRUE	0.000398501	214	165	14	0.0848485	0.0654206	GO:0009636	GO:BP	response to toxic substance	18465	4006	GO:0042221
query_1	TRUE	0.000435571	1353	165	35	0.212121	0.0258684	GO:0006955	GO:BP	immune response	18465	2890	GO:0002376|GO:0050896
query_1	TRUE	0.000703207	303	165	16	0.0969697	0.0528053	GO:0002237	GO:BP	response to molecule of bacterial origin	18465	893	GO:0009617|GO:0010033|GO:0043207
query_1	TRUE	0.000734961	124	165	11	0.0666667	0.0887097	GO:0098754	GO:BP	detoxification	18465	22093	GO:0008150|GO:0009636
query_1	TRUE	0.000839975	759	165	25	0.151515	0.0329381	GO:0002684	GO:BP	positive regulation of immune system process	18465	1325	GO:0002376|GO:0002682|GO:0048518
query_1	TRUE	0.000950038	1464	165	36	0.218182	0.0245902	GO:1901700	GO:BP	response to oxygen-containing compound	18465	24969	GO:0042221
query_1	TRUE	0.000993867	159	165	12	0.0727273	0.0754717	GO:0002819	GO:BP	regulation of adaptive immune response	18465	1453	GO:0002250|GO:0050776
query_1	TRUE	0.00116587	501	165	20	0.121212	0.0399202	GO:0002252	GO:BP	immune effector process	18465	907	GO:0002376
query_1	TRUE	0.0013439	36	165	7	0.0424242	0.194444	GO:0006882	GO:BP	cellular zinc ion homeostasis	18465	2827	GO:0046916|GO:0055069|GO:0072503
query_1	TRUE	0.00154016	22	165	6	0.0363636	0.272727	GO:0071280	GO:BP	cellular response to copper ion	18465	19329	GO:0046688|GO:0071248
query_1	TRUE	0.00159429	201	165	13	0.0787879	0.0646766	GO:0071241	GO:BP	cellular response to inorganic substance	18465	19294	GO:0010035|GO:0070887
query_1	TRUE	0.00161666	14828	165	157	0.951515	0.0105881	GO:0008150	GO:BP	biological_process	18465	3532
query_1	TRUE	0.00179284	789	165	25	0.151515	0.0316857	GO:0033993	GO:BP	response to lipid	18465	9641	GO:0010033
query_1	TRUE	0.00200149	38	165	7	0.0424242	0.184211	GO:0055069	GO:BP	zinc ion homeostasis	18465	16789	GO:0055076|GO:0072507
query_1	TRUE	0.00201843	12	165	5	0.030303	0.416667	GO:0010273	GO:BP	detoxification of copper ion	18465	4526	GO:0061687|GO:1990169
query_1	TRUE	0.00201843	12	165	5	0.030303	0.416667	GO:1990169	GO:BP	stress response to copper ion	18465	28878	GO:0046688|GO:0097501
query_1	TRUE	0.00255489	289	165	15	0.0909091	0.0519031	GO:0032496	GO:BP	response to lipopolysaccharide	18465	8809	GO:0002237|GO:0033993|GO:1901700
query_1	TRUE	0.00374249	145	165	11	0.0666667	0.0758621	GO:0002822	GO:BP	regulation of adaptive immune response based on somatic recombination of immune receptors built from immunoglobulin superfamily domains	18465	1456	GO:0002460|GO:0002819
query_1	TRUE	0.00399068	299	165	15	0.0909091	0.0501672	GO:0002697	GO:BP	regulation of immune effector process	18465	1338	GO:0002252|GO:0002682
query_1	TRUE	0.00414092	650	165	22	0.133333	0.0338462	GO:0006954	GO:BP	inflammatory response	18465	2889	GO:0006952
query_1	TRUE	0.00502879	14	165	5	0.030303	0.357143	GO:0061687	GO:BP	detoxification of inorganic compound	18465	18334	GO:0098754
query_1	TRUE	0.00503289	89	165	9	0.0545455	0.101124	GO:0002824	GO:BP	positive regulation of adaptive immune response based on somatic recombination of immune receptors built from immunoglobulin superfamily domains	18465	1458	GO:0002460|GO:0002821|GO:0002822
query_1	TRUE	0.0081075	94	165	9	0.0545455	0.0957447	GO:0002821	GO:BP	positive regulation of adaptive immune response	18465	1455	GO:0002250|GO:0002819|GO:0050778
query_1	TRUE	0.00831432	6131	165	87	0.527273	0.0141902	GO:0051716	GO:BP	cellular response to stimulus	18465	16079	GO:0009987|GO:0050896
query_1	TRUE	0.00973119	5444	165	80	0.484848	0.0146951	GO:0048518	GO:BP	positive regulation of biological process	18465	14854	GO:0008150|GO:0050789
query_1	TRUE	0.0108142	16	165	5	0.030303	0.3125	GO:0097501	GO:BP	stress response to metal ion	18465	21884	GO:0006950|GO:0010038
query_1	TRUE	0.0118178	10342	165	124	0.751515	0.0119899	GO:0065007	GO:BP	biological regulation	18465	18628	GO:0008150
query_1	TRUE	0.0123358	373	165	16	0.0969697	0.0428954	GO:0002250	GO:BP	adaptive immune response	18465	905	GO:0006955
query_1	TRUE	0.0125448	49	165	7	0.0424242	0.142857	GO:0002711	GO:BP	positive regulation of T cell mediated immunity	18465	1352	GO:0002456|GO:0002708|GO:0002709|GO:0002824
query_1	TRUE	0.0173725	32	165	6	0.0363636	0.1875	GO:0071276	GO:BP	cellular response to cadmium ion	18465	19325	GO:0046686|GO:0071248
query_1	TRUE	0.0189759	208	165	12	0.0727273	0.0576923	GO:0002699	GO:BP	positive regulation of immune effector process	18465	1340	GO:0002252|GO:0002684|GO:0002697
query_1	TRUE	0.0191034	52	165	7	0.0424242	0.134615	GO:0006956	GO:BP	complement activation	18465	2891	GO:0002252|GO:0002253|GO:0006959
query_1	TRUE	0.0210648	105	165	9	0.0545455	0.0857143	GO:0002702	GO:BP	positive regulation of production of molecular mediator of immune response	18465	1343	GO:0002440|GO:0002699|GO:0002700|GO:0010628
query_1	TRUE	0.0210767	33	165	6	0.0363636	0.181818	GO:0002369	GO:BP	T cell cytokine production	18465	1024	GO:0002367|GO:0002456
query_1	TRUE	0.0210767	33	165	6	0.0363636	0.181818	GO:0002724	GO:BP	regulation of T cell cytokine production	18465	1365	GO:0002369|GO:0002709|GO:0002718
query_1	TRUE	0.0218461	53	165	7	0.0424242	0.132075	GO:0046686	GO:BP	response to cadmium ion	18465	14310	GO:0010038
query_1	TRUE	0.025069	6167	165	86	0.521212	0.0139452	GO:0032501	GO:BP	multicellular organismal process	18465	8813	GO:0008150
query_1	TRUE	0.0255456	3391	165	57	0.345455	0.0168092	GO:0065008	GO:BP	regulation of biological quality	18465	18629	GO:0065007
query_1	TRUE	0.0274789	667	165	21	0.127273	0.0314843	GO:0098771	GO:BP	inorganic ion homeostasis	18465	22108	GO:0050801
query_1	TRUE	0.0285166	1043	165	27	0.163636	0.0258869	GO:1901701	GO:BP	cellular response to oxygen-containing compound	18465	24970	GO:0070887|GO:1901700
query_1	TRUE	0.0297159	1607	165	35	0.212121	0.0217797	GO:0042592	GO:BP	homeostatic process	18465	11844	GO:0065008
query_1	TRUE	0.0317841	143	165	10	0.0606061	0.0699301	GO:0070555	GO:BP	response to interleukin-1	18465	18941	GO:0034097
query_1	TRUE	0.0362535	36	165	6	0.0363636	0.166667	GO:0046688	GO:BP	response to copper ion	18465	14312	GO:0010038
query_1	TRUE	0.0438012	462	165	17	0.10303	0.0367965	GO:0050778	GO:BP	positive regulation of immune response	18465	15330	GO:0002684|GO:0006955|GO:0048584|GO:0050776
query_1	TRUE	0.0442818	516	165	18	0.109091	0.0348837	GO:0071396	GO:BP	cellular response to lipid	18465	19443	GO:0033993|GO:0071310
query_1	TRUE	0.0473227	315	165	14	0.0848485	0.0444444	GO:0002443	GO:BP	leukocyte mediated immunity	18465	1089	GO:0002252
query_1	TRUE	0.0481209	227	165	12	0.0727273	0.0528634	GO:0002449	GO:BP	lymphocyte mediated immunity	18465	1095	GO:0002443
query_1	TRUE	0.0485902	21	165	5	0.030303	0.238095	GO:0071294	GO:BP	cellular response to zinc ion	18465	19343	GO:0010043|GO:0071248
query_1	FALSE	0.0528405	117	165	9	0.0545455	0.0769231	GO:0071347	GO:BP	cellular response to interleukin-1	18465	19394	GO:0070555|GO:0071345
query_1	FALSE	0.058235	61	165	7	0.0424242	0.114754	GO:0002720	GO:BP	positive regulation of cytokine production involved in immune response	18465	1361	GO:0001819|GO:0002367|GO:0002702|GO:0002718
query_1	FALSE	0.058976	5566	165	79	0.478788	0.0141933	GO:0051179	GO:BP	localization	18465	15663	GO:0008150
query_1	FALSE	0.0625997	9731	165	117	0.709091	0.0120234	GO:0050789	GO:BP	regulation of biological process	18465	15336	GO:0008150|GO:0065007
query_1	FALSE	0.0664034	193	165	11	0.0666667	0.0569948	GO:0042742	GO:BP	defense response to bacterium	18465	11931	GO:0009617|GO:0098542
query_1	FALSE	0.0749072	710	165	21	0.127273	0.0295775	GO:0050801	GO:BP	ion homeostasis	18465	15345	GO:0048878
query_1	FALSE	0.0993155	24	165	5	0.030303	0.208333	GO:0002726	GO:BP	positive regulation of T cell cytokine production	18465	1367	GO:0002369|GO:0002711|GO:0002720|GO:0002724
query_1	FALSE	0.0994381	94	165	8	0.0484848	0.0851064	GO:0002708	GO:BP	positive regulation of lymphocyte mediated immunity	18465	1349	GO:0002449|GO:0002705|GO:0002706
query_1	FALSE	0.100809	663	165	20	0.121212	0.0301659	GO:0045087	GO:BP	innate immune response	18465	13129	GO:0006955|GO:0098542
query_1	FALSE	0.107047	245	165	12	0.0727273	0.0489796	GO:0034612	GO:BP	response to tumor necrosis factor	18465	9990	GO:0034097
query_1	FALSE	0.107496	2498	165	45	0.272727	0.0180144	GO:0032879	GO:BP	regulation of localization	18465	9091	GO:0050789|GO:0051179
query_1	FALSE	0.113679	729	165	21	0.127273	0.0288066	GO:0050776	GO:BP	regulation of immune response	18465	15328	GO:0002682|GO:0006955|GO:0048583
query_1	FALSE	0.125495	796	165	22	0.133333	0.0276382	GO:0014070	GO:BP	response to organic cyclic compound	18465	5187	GO:0010033
query_1	FALSE	0.164718	71	165	7	0.0424242	0.0985915	GO:0002709	GO:BP	regulation of T cell mediated immunity	18465	1350	GO:0002456|GO:0002706|GO:0002822
query_1	FALSE	0.227978	639	165	19	0.115152	0.029734	GO:0001817	GO:BP	regulation of cytokine production	18465	586	GO:0001816|GO:0010468|GO:0051239
query_1	FALSE	0.229212	105	165	8	0.0484848	0.0761905	GO:0046916	GO:BP	cellular transition metal ion homeostasis	18465	14459	GO:0006875|GO:0055076
query_1	FALSE	0.231692	178	165	10	0.0606061	0.0561798	GO:0071222	GO:BP	cellular response to lipopolysaccharide	18465	19275	GO:0032496|GO:0071219|GO:0071396|GO:1901701
query_1	FALSE	0.254953	644	165	19	0.115152	0.0295031	GO:0001816	GO:BP	cytokine production	18465	585	GO:0010467|GO:0032501
query_1	FALSE	0.266734	50	165	6	0.0363636	0.12	GO:0010043	GO:BP	response to zinc ion	18465	4319	GO:0010038
query_1	FALSE	0.269038	223	165	11	0.0666667	0.0493274	GO:0071356	GO:BP	cellular response to tumor necrosis factor	18465	19403	GO:0034612|GO:0071345
query_1	FALSE	0.271108	587	165	18	0.109091	0.0306644	GO:0055065	GO:BP	metal ion homeostasis	18465	16785	GO:0055080|GO:0098771
query_1	FALSE	0.275706	836	165	22	0.133333	0.0263158	GO:0032101	GO:BP	regulation of response to external stimulus	18465	8548	GO:0009605|GO:0048583
query_1	FALSE	0.279819	143	165	9	0.0545455	0.0629371	GO:0031960	GO:BP	response to corticosteroid	18465	8480	GO:0048545
query_1	FALSE	0.296214	144	165	9	0.0545455	0.0625	GO:0002700	GO:BP	regulation of production of molecular mediator of immune response	18465	1341	GO:0002440|GO:0002697|GO:0010468
query_1	FALSE	0.310959	184	165	10	0.0606061	0.0543478	GO:0071219	GO:BP	cellular response to molecule of bacterial origin	18465	19272	GO:0002237|GO:0071216
query_1	FALSE	0.33185	656	165	19	0.115152	0.0289634	GO:0055080	GO:BP	cation homeostasis	18465	16799	GO:0050801
query_1	FALSE	0.347706	539	165	17	0.10303	0.0315399	GO:0031347	GO:BP	regulation of defense response	18465	8287	GO:0006952|GO:0080134
query_1	FALSE	0.367853	80	165	7	0.0424242	0.0875	GO:0055072	GO:BP	iron ion homeostasis	18465	16792	GO:0055076
query_1	FALSE	0.381673	1056	165	25	0.151515	0.0236742	GO:0048878	GO:BP	chemical homeostasis	18465	15181	GO:0042592
query_1	FALSE	0.422709	114	165	8	0.0484848	0.0701754	GO:0002705	GO:BP	positive regulation of leukocyte mediated immunity	18465	1346	GO:0002443|GO:0002699|GO:0002703
query_1	FALSE	0.445365	1207	165	27	0.163636	0.0223695	GO:2000026	GO:BP	regulation of multicellular organismal development	18465	29257	GO:0007275|GO:0050793|GO:0051239
query_1	FALSE	0.467402	2385	165	42	0.254545	0.0176101	GO:0051239	GO:BP	regulation of multicellular organismal process	18465	15712	GO:0032501|GO:0050789
query_1	FALSE	0.541802	4769	165	68	0.412121	0.0142588	GO:0048519	GO:BP	negative regulation of biological process	18465	14855	GO:0008150|GO:0050789
query_1	FALSE	0.578486	57	165	6	0.0363636	0.105263	GO:0071384	GO:BP	cellular response to corticosteroid stimulus	18465	19431	GO:0031960|GO:0071383
query_1	FALSE	0.594915	86	165	7	0.0424242	0.0813953	GO:0002718	GO:BP	regulation of cytokine production involved in immune response	18465	1359	GO:0001817|GO:0002367|GO:0002700
query_1	FALSE	0.594915	86	165	7	0.0424242	0.0813953	GO:0002367	GO:BP	cytokine production involved in immune response	18465	1022	GO:0001816|GO:0002440|GO:0006955
query_1	FALSE	0.594915	86	165	7	0.0424242	0.0813953	GO:0035710	GO:BP	CD4-positive	alpha-beta T cell activation	18465	10585	GO:0046631
query_1	FALSE	0.604885	34	165	5	0.030303	0.147059	GO:0006958	GO:BP	complement activation	classical pathway	18465	2893	GO:0002455|GO:0006956
query_1	FALSE	0.668117	17	165	4	0.0242424	0.235294	GO:0002483	GO:BP	antigen processing and presentation of endogenous peptide antigen	18465	1129	GO:0019883|GO:0048002
query_1	FALSE	0.696371	4999	165	70	0.424242	0.0140028	GO:0048522	GO:BP	positive regulation of cellular process	18465	14858	GO:0009987|GO:0048518|GO:0050794
query_1	FALSE	0.80287	90	165	7	0.0424242	0.0777778	GO:0002456	GO:BP	T cell mediated immunity	18465	1102	GO:0002449|GO:0002460
query_1	FALSE	0.86897	1180	165	26	0.157576	0.0220339	GO:0080134	GO:BP	regulation of response to stress	18465	20894	GO:0006950|GO:0048583
query_1	FALSE	0.922146	4071	165	60	0.363636	0.0147384	GO:0006810	GO:BP	transport	18465	2768	GO:0051234
query_1	FALSE	0.93334	127	165	8	0.0484848	0.0629921	GO:0051384	GO:BP	response to glucocorticoid	18465	15827	GO:0031960
query_1	FALSE	1	65	165	1	0.00606061	0.0153846	GO:0051306	GO:BP	mitotic sister chromatid separation	18465	15764	GO:0000070|GO:0051304|GO:1903047
query_1	FALSE	1	514	165	4	0.0242424	0.0077821	GO:0051345	GO:BP	positive regulation of hydrolase activity	18465	15800	GO:0043085|GO:0051336
query_1	FALSE	1	289	165	9	0.0545455	0.0311419	GO:0051346	GO:BP	negative regulation of hydrolase activity	18465	15801	GO:0043086|GO:0051336
query_1	FALSE	1	522	165	4	0.0242424	0.00766284	GO:0051347	GO:BP	positive regulation of transferase activity	18465	15802	GO:0043085|GO:0051338
query_1	FALSE	1	43	165	1	0.00606061	0.0232558	GO:0051445	GO:BP	regulation of meiotic cell cycle	18465	15860	GO:0051321|GO:0051726|GO:2000241
query_1	FALSE	1	5	165	1	0.00606061	0.2	GO:0051414	GO:BP	response to cortisol	18465	15844	GO:0051384|GO:0097305|GO:1901654
query_1	FALSE	1	13	165	1	0.00606061	0.0769231	GO:0051412	GO:BP	response to corticosterone	18465	15842	GO:0051384|GO:0051385|GO:0097305|GO:1901654
query_1	FALSE	1	9	165	1	0.00606061	0.111111	GO:0051342	GO:BP	regulation of cyclic-nucleotide phosphodiesterase activity	18465	15797	GO:0051336
query_1	FALSE	1	5	165	1	0.00606061	0.2	GO:0051344	GO:BP	negative regulation of cyclic-nucleotide phosphodiesterase activity	18465	15799	GO:0051342|GO:0051346
query_1	FALSE	1	231	165	5	0.030303	0.021645	GO:0051403	GO:BP	stress-activated MAPK cascade	18465	15839	GO:0000165|GO:0031098
query_1	FALSE	1	10	165	1	0.00606061	0.1	GO:0051409	GO:BP	response to nitrosative stress	18465	15840	GO:0006950
query_1	FALSE	1	85	165	1	0.00606061	0.0117647	GO:0051341	GO:BP	regulation of oxidoreductase activity	18465	15796	GO:0050790
query_1	FALSE	1	248	165	4	0.0242424	0.016129	GO:0051348	GO:BP	negative regulation of transferase activity	18465	15803	GO:0043086|GO:0051338
query_1	FALSE	1	22	165	1	0.00606061	0.0454545	GO:0051354	GO:BP	negative regulation of oxidoreductase activity	18465	15809	GO:0043086|GO:0051341
query_1	FALSE	1	817	165	8	0.0484848	0.00979192	GO:0051338	GO:BP	regulation of transferase activity	18465	15793	GO:0050790
query_1	FALSE	1	218	165	4	0.0242424	0.0183486	GO:0051402	GO:BP	neuron apoptotic process	18465	15838	GO:0006915|GO:0070997
query_1	FALSE	1	874	165	14	0.0848485	0.0160183	GO:0051336	GO:BP	regulation of hydrolase activity	18465	15791	GO:0050790
query_1	FALSE	1	236	165	2	0.0121212	0.00847458	GO:0051321	GO:BP	meiotic cell cycle	18465	15776	GO:0007049|GO:0022414
query_1	FALSE	1	28	165	2	0.0121212	0.0714286	GO:0051385	GO:BP	response to mineralocorticoid	18465	15828	GO:0031960
query_1	FALSE	1	226	165	4	0.0242424	0.0176991	GO:0051606	GO:BP	detection of stimulus	18465	15983	GO:0050896
query_1	FALSE	1	70	165	1	0.00606061	0.0142857	GO:0051453	GO:BP	regulation of intracellular pH	18465	15866	GO:0030641
query_1	FALSE	1	392	165	4	0.0242424	0.0102041	GO:0051656	GO:BP	establishment of organelle localization	18465	16030	GO:0051234|GO:0051640
query_1	FALSE	1	638	165	9	0.0545455	0.0141066	GO:0051668	GO:BP	localization within membrane	18465	16041	GO:0051641
query_1	FALSE	1	1476	165	20	0.121212	0.0135501	GO:0051674	GO:BP	localization of cell	18465	16045	GO:0009987|GO:0051179
query_1	FALSE	1	169	165	2	0.0121212	0.0118343	GO:0051701	GO:BP	biological process involved in interaction with host	18465	16066	GO:0044403
query_1	FALSE	1	84	165	2	0.0121212	0.0238095	GO:0051702	GO:BP	biological process involved in interaction with symbiont	18465	16067	GO:0044403
query_1	FALSE	1	938	165	9	0.0545455	0.00959488	GO:0051726	GO:BP	regulation of cell cycle	18465	16081	GO:0007049|GO:0050794
query_1	FALSE	1	1	165	1	0.00606061	1	GO:0051758	GO:BP	homologous chromosome movement towards spindle pole in meiosis I anaphase	18465	16089	GO:0016344|GO:0045143
query_1	FALSE	1	13	165	1	0.00606061	0.0769231	GO:0051764	GO:BP	actin crosslink formation	18465	16095	GO:0007015
query_1	FALSE	1	18	165	2	0.0121212	0.111111	GO:0051767	GO:BP	nitric-oxide synthase biosynthetic process	18465	16096	GO:0009059
query_1	FALSE	1	18	165	2	0.0121212	0.111111	GO:0051769	GO:BP	regulation of nitric-oxide synthase biosynthetic process	18465	16097	GO:0010556|GO:0051767
query_1	FALSE	1	29	165	1	0.00606061	0.0344828	GO:0051654	GO:BP	establishment of mitochondrion localization	18465	16028	GO:0051646|GO:0051656
query_1	FALSE	1	15	165	2	0.0121212	0.133333	GO:0051770	GO:BP	positive regulation of nitric-oxide synthase biosynthetic process	18465	16098	GO:0010557|GO:0051767|GO:0051769
query_1	FALSE	1	51	165	1	0.00606061	0.0196078	GO:0051784	GO:BP	negative regulation of nuclear division	18465	16106	GO:0000280|GO:0010639|GO:0051783
query_1	FALSE	1	61	165	2	0.0121212	0.0327869	GO:0051851	GO:BP	modulation by host of symbiont process	18465	16150	GO:0051702
query_1	FALSE	1	69	165	2	0.0121212	0.0289855	GO:0051881	GO:BP	regulation of mitochondrial membrane potential	18465	16169	GO:0042391
query_1	FALSE	1	162	165	2	0.0121212	0.0123457	GO:0051896	GO:BP	regulation of protein kinase B signaling	18465	16184	GO:0043491|GO:1902531
query_1	FALSE	1	110	165	1	0.00606061	0.00909091	GO:0051897	GO:BP	positive regulation of protein kinase B signaling	18465	16185	GO:0043491|GO:0051896|GO:1902533
query_1	FALSE	1	40	165	1	0.00606061	0.025	GO:0051898	GO:BP	negative regulation of protein kinase B signaling	18465	16186	GO:0043491|GO:0051896|GO:1902532
query_1	FALSE	1	73	165	1	0.00606061	0.0136986	GO:0051899	GO:BP	membrane depolarization	18465	16187	GO:0042391
query_1	FALSE	1	1	165	1	0.00606061	1	GO:0051913	GO:BP	regulation of synaptic plasticity by chemical substance	18465	16194	GO:0042221|GO:0048167
query_1	FALSE	1	1	165	1	0.00606061	1	GO:0051914	GO:BP	positive regulation of synaptic plasticity by chemical substance	18465	16195	GO:0031915|GO:0051913
query_1	FALSE	1	1	165	1	0.00606061	1	GO:0051915	GO:BP	induction of synaptic plasticity by chemical substance	18465	16196	GO:0051914
query_1	FALSE	1	127	165	1	0.00606061	0.00787402	GO:0051783	GO:BP	regulation of nuclear division	18465	16105	GO:0000280|GO:0033043
query_1	FALSE	1	11	165	1	0.00606061	0.0909091	GO:0051447	GO:BP	negative regulation of meiotic cell cycle	18465	15862	GO:0045786|GO:0051321|GO:0051445|GO:2000242
query_1	FALSE	1	53	165	1	0.00606061	0.0188679	GO:0051653	GO:BP	spindle localization	18465	16027	GO:0022402|GO:0051640
query_1	FALSE	1	170	165	1	0.00606061	0.00588235	GO:0051650	GO:BP	establishment of vesicle localization	18465	16024	GO:0051648|GO:0051649|GO:0051656
query_1	FALSE	1	300	165	5	0.030303	0.0166667	GO:0051480	GO:BP	regulation of cytosolic calcium ion concentration	18465	15890	GO:0006874
query_1	FALSE	1	48	165	1	0.00606061	0.0208333	GO:0051489	GO:BP	regulation of filopodium assembly	18465	15897	GO:0046847|GO:0120032
query_1	FALSE	1	29	165	1	0.00606061	0.0344828	GO:0051491	GO:BP	positive regulation of filopodium assembly	18465	15899	GO:0046847|GO:0051489|GO:0120034
query_1	FALSE	1	503	165	4	0.0242424	0.00795229	GO:0051493	GO:BP	regulation of cytoskeleton organization	18465	15901	GO:0007010|GO:0033043
query_1	FALSE	1	155	165	1	0.00606061	0.00645161	GO:0051494	GO:BP	negative regulation of cytoskeleton organization	18465	15902	GO:0007010|GO:0010639|GO:0051493
query_1	FALSE	1	192	165	3	0.0181818	0.015625	GO:0051495	GO:BP	positive regulation of cytoskeleton organization	18465	15903	GO:0007010|GO:0010638|GO:0051493
query_1	FALSE	1	55	165	1	0.00606061	0.0181818	GO:0051568	GO:BP	histone H3-K4 methylation	18465	15951	GO:0034968
query_1	FALSE	1	29	165	1	0.00606061	0.0344828	GO:0051569	GO:BP	regulation of histone H3-K4 methylation	18465	15952	GO:0031060|GO:0051568
query_1	FALSE	1	98	165	2	0.0121212	0.0204082	GO:0051588	GO:BP	regulation of neurotransmitter transport	18465	15966	GO:0006836|GO:0051049
query_1	FALSE	1	21	165	1	0.00606061	0.047619	GO:0051590	GO:BP	positive regulation of neurotransmitter transport	18465	15968	GO:0006836|GO:0051050|GO:0051588
query_1	FALSE	1	203	165	1	0.00606061	0.00492611	GO:0051651	GO:BP	maintenance of location in cell	18465	16025	GO:0009987|GO:0051235|GO:0051641
query_1	FALSE	1	85	165	2	0.0121212	0.0235294	GO:0051591	GO:BP	response to cAMP	18465	15969	GO:0014074|GO:0046683|GO:1901700
query_1	FALSE	1	37	165	2	0.0121212	0.0540541	GO:0051602	GO:BP	response to electrical stimulus	18465	15980	GO:0009628
query_1	FALSE	1	704	165	4	0.0242424	0.00568182	GO:0051603	GO:BP	proteolysis involved in cellular protein catabolic process	18465	15981	GO:0006508|GO:0044257
query_1	FALSE	1	289	165	3	0.0181818	0.0103806	GO:0051604	GO:BP	protein maturation	18465	15982	GO:0010467|GO:0019538
query_1	FALSE	1	7	165	1	0.00606061	0.142857	GO:0051305	GO:BP	chromosome movement towards spindle pole	18465	15763	GO:0007018|GO:0022402|GO:0051303|GO:0098813
query_1	FALSE	1	234	165	5	0.030303	0.0213675	GO:0051607	GO:BP	defense response to virus	18465	15984	GO:0009615|GO:0140546
query_1	FALSE	1	523	165	4	0.0242424	0.00764818	GO:0051640	GO:BP	organelle localization	18465	16014	GO:0051641
query_1	FALSE	1	2742	165	28	0.169697	0.0102115	GO:0051641	GO:BP	cellular localization	18465	16015	GO:0009987|GO:0051179
query_1	FALSE	1	49	165	1	0.00606061	0.0204082	GO:0051646	GO:BP	mitochondrion localization	18465	16020	GO:0051640
query_1	FALSE	1	187	165	1	0.00606061	0.00534759	GO:0051648	GO:BP	vesicle localization	18465	16022	GO:0051640
query_1	FALSE	1	2068	165	24	0.145455	0.0116054	GO:0051649	GO:BP	establishment of localization in cell	18465	16023	GO:0051234|GO:0051641
query_1	FALSE	1	134	165	6	0.0363636	0.0447761	GO:0051592	GO:BP	response to calcium ion	18465	15970	GO:0010038
query_1	FALSE	1	94	165	1	0.00606061	0.0106383	GO:0051304	GO:BP	chromosome separation	18465	15762	GO:0007059|GO:0022402
query_1	FALSE	1	1262	165	15	0.0909091	0.0118859	GO:0000003	GO:BP	reproduction	18465	3	GO:0008150
query_1	FALSE	1	156	165	1	0.00606061	0.00641026	GO:0051302	GO:BP	regulation of cell division	18465	15760	GO:0050794|GO:0051301
query_1	FALSE	1	49	165	1	0.00606061	0.0204082	GO:0050982	GO:BP	detection of mechanical stimulus	18465	15510	GO:0009581|GO:0009582|GO:0009612
query_1	FALSE	1	52	165	1	0.00606061	0.0192308	GO:0050994	GO:BP	regulation of lipid catabolic process	18465	15522	GO:0009894|GO:0016042|GO:0019216
query_1	FALSE	1	23	165	1	0.00606061	0.0434783	GO:0050996	GO:BP	positive regulation of lipid catabolic process	18465	15524	GO:0009896|GO:0016042|GO:0045834|GO:0050994
query_1	FALSE	1	156	165	2	0.0121212	0.0128205	GO:0051017	GO:BP	actin filament bundle assembly	18465	15535	GO:0022607|GO:0061572
query_1	FALSE	1	125	165	1	0.00606061	0.008	GO:0051028	GO:BP	mRNA transport	18465	15538	GO:0050658
query_1	FALSE	1	22	165	1	0.00606061	0.0454545	GO:0051043	GO:BP	regulation of membrane protein ectodomain proteolysis	18465	15549	GO:0006509|GO:0030162|GO:0031329|GO:0032268|GO:0042176
query_1	FALSE	1	8	165	1	0.00606061	0.125	GO:0051045	GO:BP	negative regulation of membrane protein ectodomain proteolysis	18465	15551	GO:0006509|GO:0031330|GO:0042177|GO:0045861|GO:0051043
query_1	FALSE	1	543	165	11	0.0666667	0.0202578	GO:0051046	GO:BP	regulation of secretion	18465	15552	GO:0046903|GO:0051049
query_1	FALSE	1	273	165	6	0.0363636	0.021978	GO:0051047	GO:BP	positive regulation of secretion	18465	15553	GO:0046903|GO:0051046|GO:0051050
query_1	FALSE	1	142	165	3	0.0181818	0.0211268	GO:0051048	GO:BP	negative regulation of secretion	18465	15554	GO:0046903|GO:0051046|GO:0051051
query_1	FALSE	1	1579	165	30	0.181818	0.0189994	GO:0051049	GO:BP	regulation of transport	18465	15555	GO:0006810|GO:0032879
query_1	FALSE	1	832	165	18	0.109091	0.0216346	GO:0051050	GO:BP	positive regulation of transport	18465	15556	GO:0006810|GO:0048518|GO:0051049
query_1	FALSE	1	388	165	6	0.0363636	0.0154639	GO:0051051	GO:BP	negative regulation of transport	18465	15557	GO:0006810|GO:0048519|GO:0051049
query_1	FALSE	1	335	165	3	0.0181818	0.00895522	GO:0051052	GO:BP	regulation of DNA metabolic process	18465	15558	GO:0006259|GO:0019219|GO:0060255
query_1	FALSE	1	111	165	1	0.00606061	0.00900901	GO:0051053	GO:BP	negative regulation of DNA metabolic process	18465	15559	GO:0006259|GO:0010605|GO:0045934|GO:0051052
query_1	FALSE	1	196	165	2	0.0121212	0.0102041	GO:0051054	GO:BP	positive regulation of DNA metabolic process	18465	15560	GO:0006259|GO:0010604|GO:0045935|GO:0051052
query_1	FALSE	1	299	165	1	0.00606061	0.00334448	GO:0051056	GO:BP	regulation of small GTPase mediated signal transduction	18465	15562	GO:0007264|GO:1902531
query_1	FALSE	1	394	165	6	0.0363636	0.0152284	GO:0051090	GO:BP	regulation of DNA-binding transcription factor activity	18465	15582	GO:0006355|GO:0065009
query_1	FALSE	1	240	165	1	0.00606061	0.00416667	GO:0051091	GO:BP	positive regulation of DNA-binding transcription factor activity	18465	15583	GO:0044093|GO:0051090
query_1	FALSE	1	793	165	17	0.10303	0.0214376	GO:0051093	GO:BP	negative regulation of developmental process	18465	15585	GO:0032502|GO:0048519|GO:0050793
query_1	FALSE	1	1175	165	23	0.139394	0.0195745	GO:0051094	GO:BP	positive regulation of developmental process	18465	15586	GO:0032502|GO:0048518|GO:0050793
query_1	FALSE	1	350	165	5	0.030303	0.0142857	GO:0051098	GO:BP	regulation of binding	18465	15590	GO:0065009
query_1	FALSE	1	164	165	1	0.00606061	0.00609756	GO:0051099	GO:BP	positive regulation of binding	18465	15591	GO:0044093|GO:0051098
query_1	FALSE	1	155	165	5	0.030303	0.0322581	GO:0051100	GO:BP	negative regulation of binding	18465	15592	GO:0044092|GO:0051098
query_1	FALSE	1	114	165	1	0.00606061	0.00877193	GO:0051101	GO:BP	regulation of DNA binding	18465	15593	GO:0051098
query_1	FALSE	1	170	165	2	0.0121212	0.0117647	GO:0050953	GO:BP	sensory perception of light stimulus	18465	15481	GO:0007600
query_1	FALSE	1	8	165	1	0.00606061	0.125	GO:0051121	GO:BP	hepoxilin metabolic process	18465	15606	GO:0001676
query_1	FALSE	1	24	165	1	0.00606061	0.0416667	GO:0050951	GO:BP	sensory perception of temperature stimulus	18465	15479	GO:0007600
query_1	FALSE	1	61	165	3	0.0181818	0.0491803	GO:0050922	GO:BP	negative regulation of chemotaxis	18465	15450	GO:0006935|GO:0032102|GO:0040013|GO:0050920
query_1	FALSE	1	19	165	1	0.00606061	0.0526316	GO:0050849	GO:BP	negative regulation of calcium-mediated signaling	18465	15383	GO:0019722|GO:0050848|GO:1902532
query_1	FALSE	1	181	165	4	0.0242424	0.0220994	GO:0050851	GO:BP	antigen receptor-mediated signaling pathway	18465	15385	GO:0002429
query_1	FALSE	1	135	165	4	0.0242424	0.0296296	GO:0050852	GO:BP	T cell receptor signaling pathway	18465	15386	GO:0050851
query_1	FALSE	1	292	165	10	0.0606061	0.0342466	GO:0050863	GO:BP	regulation of T cell activation	18465	15397	GO:0042110|GO:0051249
query_1	FALSE	1	122	165	2	0.0121212	0.0163934	GO:0050864	GO:BP	regulation of B cell activation	18465	15398	GO:0042113|GO:0051249
query_1	FALSE	1	531	165	14	0.0848485	0.0263653	GO:0050865	GO:BP	regulation of cell activation	18465	15399	GO:0001775|GO:0050794
query_1	FALSE	1	188	165	5	0.030303	0.0265957	GO:0050866	GO:BP	negative regulation of cell activation	18465	15400	GO:0001775|GO:0048523|GO:0050865
query_1	FALSE	1	316	165	11	0.0666667	0.0348101	GO:0050867	GO:BP	positive regulation of cell activation	18465	15401	GO:0001775|GO:0048522|GO:0050865
query_1	FALSE	1	106	165	4	0.0242424	0.0377358	GO:0050868	GO:BP	negative regulation of T cell activation	18465	15402	GO:0042110|GO:0050863|GO:0051250|GO:1903038
query_1	FALSE	1	192	165	8	0.0484848	0.0416667	GO:0050870	GO:BP	positive regulation of T cell activation	18465	15404	GO:0042110|GO:0050863|GO:0051251|GO:1903039
query_1	FALSE	1	78	165	2	0.0121212	0.025641	GO:0050871	GO:BP	positive regulation of B cell activation	18465	15405	GO:0042113|GO:0050864|GO:0051251
query_1	FALSE	1	47	165	2	0.0121212	0.0425532	GO:0050873	GO:BP	brown fat cell differentiation	18465	15407	GO:0045444
query_1	FALSE	1	937	165	16	0.0969697	0.0170758	GO:0050877	GO:BP	nervous system process	18465	15408	GO:0003008
query_1	FALSE	1	350	165	8	0.0484848	0.0228571	GO:0050878	GO:BP	regulation of body fluid levels	18465	15409	GO:0065008
query_1	FALSE	1	51	165	1	0.00606061	0.0196078	GO:0050879	GO:BP	multicellular organismal movement	18465	15410	GO:0032501
query_1	FALSE	1	51	165	1	0.00606061	0.0196078	GO:0050881	GO:BP	musculoskeletal movement	18465	15411	GO:0050879|GO:0050905
query_1	FALSE	1	44	165	1	0.00606061	0.0227273	GO:0050885	GO:BP	neuromuscular process controlling balance	18465	15415	GO:0050905
query_1	FALSE	1	77	165	1	0.00606061	0.012987	GO:0050886	GO:BP	endocrine process	18465	15416	GO:0003008
query_1	FALSE	1	278	165	8	0.0484848	0.028777	GO:0050890	GO:BP	cognition	18465	15420	GO:0050877
query_1	FALSE	1	50	165	2	0.0121212	0.04	GO:0050891	GO:BP	multicellular organismal water homeostasis	18465	15421	GO:0030104|GO:0048871|GO:0050878
query_1	FALSE	1	342	165	7	0.0424242	0.0204678	GO:0050900	GO:BP	leukocyte migration	18465	15428	GO:0002376|GO:0016477
query_1	FALSE	1	137	165	3	0.0181818	0.0218978	GO:0050905	GO:BP	neuromuscular process	18465	15433	GO:0050877
query_1	FALSE	1	45	165	1	0.00606061	0.0222222	GO:0050919	GO:BP	negative chemotaxis	18465	15447	GO:0006935
query_1	FALSE	1	205	165	5	0.030303	0.0243902	GO:0050920	GO:BP	regulation of chemotaxis	18465	15448	GO:0006935|GO:0032101|GO:0040012
query_1	FALSE	1	132	165	2	0.0121212	0.0151515	GO:0050921	GO:BP	positive regulation of chemotaxis	18465	15449	GO:0006935|GO:0032103|GO:0040017|GO:0050920
query_1	FALSE	1	35	165	1	0.00606061	0.0285714	GO:0050931	GO:BP	pigment cell differentiation	18465	15459	GO:0030154|GO:0048066
query_1	FALSE	1	78	165	1	0.00606061	0.0128205	GO:0051303	GO:BP	establishment of chromosome localization	18465	15761	GO:0050000|GO:0051649|GO:0051656
query_1	FALSE	1	8	165	1	0.00606061	0.125	GO:0051122	GO:BP	hepoxilin biosynthetic process	18465	15607	GO:0042759|GO:0051121
query_1	FALSE	1	649	165	7	0.0424242	0.0107858	GO:0051129	GO:BP	negative regulation of cellular component organization	18465	15614	GO:0016043|GO:0048523|GO:0051128
query_1	FALSE	1	1339	165	15	0.0909091	0.0112024	GO:0051247	GO:BP	positive regulation of protein metabolic process	18465	15717	GO:0010604|GO:0019538|GO:0051173|GO:0051246
query_1	FALSE	1	933	165	19	0.115152	0.0203644	GO:0051248	GO:BP	negative regulation of protein metabolic process	18465	15718	GO:0010605|GO:0019538|GO:0051172|GO:0051246
query_1	FALSE	1	408	165	12	0.0727273	0.0294118	GO:0051249	GO:BP	regulation of lymphocyte activation	18465	15719	GO:0002694|GO:0046649
query_1	FALSE	1	140	165	5	0.030303	0.0357143	GO:0051250	GO:BP	negative regulation of lymphocyte activation	18465	15720	GO:0002695|GO:0046649|GO:0051249
query_1	FALSE	1	225	165	3	0.0181818	0.0133333	GO:0051924	GO:BP	regulation of calcium ion transport	18465	16201	GO:0006816|GO:0010959
query_1	FALSE	1	269	165	10	0.0606061	0.0371747	GO:0051251	GO:BP	positive regulation of lymphocyte activation	18465	15721	GO:0002696|GO:0046649|GO:0051249
query_1	FALSE	1	3219	165	31	0.187879	0.00963032	GO:0051252	GO:BP	regulation of RNA metabolic process	18465	15722	GO:0016070|GO:0019219|GO:0060255
query_1	FALSE	1	1236	165	11	0.0666667	0.00889968	GO:0051253	GO:BP	negative regulation of RNA metabolic process	18465	15723	GO:0010605|GO:0016070|GO:0045934|GO:0051252
query_1	FALSE	1	1561	165	17	0.10303	0.0108905	GO:0051254	GO:BP	positive regulation of RNA metabolic process	18465	15724	GO:0010604|GO:0016070|GO:0045935|GO:0051252
query_1	FALSE	1	263	165	4	0.0242424	0.0152091	GO:0051258	GO:BP	protein polymerization	18465	15728	GO:0065003
query_1	FALSE	1	229	165	6	0.0363636	0.0262009	GO:0051259	GO:BP	protein complex oligomerization	18465	15729	GO:0065003
query_1	FALSE	1	172	165	4	0.0242424	0.0232558	GO:0051260	GO:BP	protein homooligomerization	18465	15730	GO:0051259
query_1	FALSE	1	113	165	1	0.00606061	0.00884956	GO:0051261	GO:BP	protein depolymerization	18465	15731	GO:0032984
query_1	FALSE	1	85	165	3	0.0181818	0.0352941	GO:0051262	GO:BP	protein tetramerization	18465	15732	GO:0051259
query_1	FALSE	1	957	165	17	0.10303	0.0177638	GO:0051270	GO:BP	regulation of cellular component movement	18465	15734	GO:0006928|GO:0032879|GO:0050794
query_1	FALSE	1	278	165	4	0.0242424	0.0143885	GO:0051271	GO:BP	negative regulation of cellular component movement	18465	15735	GO:0006928|GO:0048523|GO:0051270
query_1	FALSE	1	529	165	9	0.0545455	0.0170132	GO:0051272	GO:BP	positive regulation of cellular component movement	18465	15736	GO:0006928|GO:0048522|GO:0051270
query_1	FALSE	1	927	165	2	0.0121212	0.0021575	GO:0051276	GO:BP	chromosome organization	18465	15740	GO:0006996
query_1	FALSE	1	74	165	1	0.00606061	0.0135135	GO:0051279	GO:BP	regulation of release of sequestered calcium ion into cytosol	18465	15742	GO:0010522|GO:0051209|GO:0051282|GO:1903169
query_1	FALSE	1	112	165	1	0.00606061	0.00892857	GO:0051282	GO:BP	regulation of sequestering of calcium ion	18465	15745	GO:0032879|GO:0050794|GO:0051208
query_1	FALSE	1	110	165	1	0.00606061	0.00909091	GO:0051283	GO:BP	negative regulation of sequestering of calcium ion	18465	15746	GO:0048523|GO:0051208|GO:0051282
query_1	FALSE	1	53	165	3	0.0181818	0.0566038	GO:0051289	GO:BP	protein homotetramerization	18465	15748	GO:0051260|GO:0051262
query_1	FALSE	1	49	165	1	0.00606061	0.0204082	GO:0051293	GO:BP	establishment of spindle localization	18465	15752	GO:0000226|GO:0051649|GO:0051653|GO:0051656
query_1	FALSE	1	4	165	1	0.00606061	0.25	GO:0051295	GO:BP	establishment of meiotic spindle localization	18465	15754	GO:0051293|GO:1903046
query_1	FALSE	1	592	165	2	0.0121212	0.00337838	GO:0051301	GO:BP	cell division	18465	15759	GO:0009987
query_1	FALSE	1	2265	165	32	0.193939	0.014128	GO:0051246	GO:BP	regulation of protein metabolic process	18465	15716	GO:0019538|GO:0051171|GO:0060255|GO:0080090
query_1	FALSE	1	2125	165	24	0.145455	0.0112941	GO:0051128	GO:BP	regulation of cellular component organization	18465	15613	GO:0016043|GO:0050794
query_1	FALSE	1	901	165	20	0.121212	0.0221976	GO:0051241	GO:BP	negative regulation of multicellular organismal process	18465	15714	GO:0032501|GO:0048519|GO:0051239
query_1	FALSE	1	160	165	1	0.00606061	0.00625	GO:0051236	GO:BP	establishment of RNA localization	18465	15709	GO:0006403|GO:0051234
query_1	FALSE	1	969	165	15	0.0909091	0.0154799	GO:0051130	GO:BP	positive regulation of cellular component organization	18465	15615	GO:0016043|GO:0048522|GO:0051128
query_1	FALSE	1	59	165	1	0.00606061	0.0169492	GO:0051145	GO:BP	smooth muscle cell differentiation	18465	15629	GO:0042692
query_1	FALSE	1	246	165	3	0.0181818	0.0121951	GO:0051146	GO:BP	striated muscle cell differentiation	18465	15630	GO:0042692
query_1	FALSE	1	127	165	1	0.00606061	0.00787402	GO:0051147	GO:BP	regulation of muscle cell differentiation	18465	15631	GO:0042692|GO:0045595
query_1	FALSE	1	60	165	1	0.00606061	0.0166667	GO:0051149	GO:BP	positive regulation of muscle cell differentiation	18465	15633	GO:0042692|GO:0045597|GO:0051147
query_1	FALSE	1	30	165	1	0.00606061	0.0333333	GO:0051150	GO:BP	regulation of smooth muscle cell differentiation	18465	15634	GO:0051145|GO:0051147
query_1	FALSE	1	11	165	1	0.00606061	0.0909091	GO:0051152	GO:BP	positive regulation of smooth muscle cell differentiation	18465	15636	GO:0051145|GO:0051149|GO:0051150
query_1	FALSE	1	149	165	1	0.00606061	0.00671141	GO:0051168	GO:BP	nuclear export	18465	15652	GO:0006913
query_1	FALSE	1	301	165	4	0.0242424	0.013289	GO:0051169	GO:BP	nuclear transport	18465	15653	GO:0046907
query_1	FALSE	1	162	165	3	0.0181818	0.0185185	GO:0051170	GO:BP	import into nucleus	18465	15654	GO:0006913
query_1	FALSE	1	4876	165	57	0.345455	0.0116899	GO:0051171	GO:BP	regulation of nitrogen compound metabolic process	18465	15655	GO:0006807|GO:0019222
query_1	FALSE	1	2084	165	29	0.175758	0.0139155	GO:0051172	GO:BP	negative regulation of nitrogen compound metabolic process	18465	15656	GO:0006807|GO:0009892|GO:0051171
query_1	FALSE	1	2708	165	31	0.187879	0.0114476	GO:0051173	GO:BP	positive regulation of nitrogen compound metabolic process	18465	15657	GO:0006807|GO:0009893|GO:0051171
query_1	FALSE	1	1251	165	14	0.0848485	0.011191	GO:0051174	GO:BP	regulation of phosphorus metabolic process	18465	15658	GO:0006793|GO:0031323
query_1	FALSE	1	30	165	1	0.00606061	0.0333333	GO:0051204	GO:BP	protein insertion into mitochondrial membrane	18465	15684	GO:0006839|GO:0006886|GO:0051205|GO:0070585|GO:0090151
query_1	FALSE	1	59	165	1	0.00606061	0.0169492	GO:0051205	GO:BP	protein insertion into membrane	18465	15685	GO:0034613|GO:0061024|GO:0090150
query_1	FALSE	1	116	165	1	0.00606061	0.00862069	GO:0051208	GO:BP	sequestering of calcium ion	18465	15687	GO:0006874|GO:0051651
query_1	FALSE	1	109	165	1	0.00606061	0.00917431	GO:0051209	GO:BP	release of sequestered calcium ion into cytosol	18465	15688	GO:0051283|GO:0097553
query_1	FALSE	1	182	165	5	0.030303	0.0274725	GO:0051216	GO:BP	cartilage development	18465	15693	GO:0001501|GO:0048513|GO:0061448
query_1	FALSE	1	24	165	1	0.00606061	0.0416667	GO:0051220	GO:BP	cytoplasmic sequestering of protein	18465	15696	GO:0045185
query_1	FALSE	1	286	165	3	0.0181818	0.0104895	GO:0051222	GO:BP	positive regulation of protein transport	18465	15698	GO:0015031|GO:0051050|GO:0051223|GO:1904951
query_1	FALSE	1	467	165	7	0.0424242	0.0149893	GO:0051223	GO:BP	regulation of protein transport	18465	15699	GO:0015031|GO:0051049|GO:0070201
query_1	FALSE	1	109	165	2	0.0121212	0.0183486	GO:0051224	GO:BP	negative regulation of protein transport	18465	15700	GO:0015031|GO:0051051|GO:0051223|GO:1904950
query_1	FALSE	1	4216	165	60	0.363636	0.0142315	GO:0051234	GO:BP	establishment of localization	18465	15707	GO:0051179
query_1	FALSE	1	303	165	6	0.0363636	0.019802	GO:0051235	GO:BP	maintenance of location	18465	15708	GO:0051179
query_1	FALSE	1	1293	165	24	0.145455	0.0185615	GO:0051240	GO:BP	positive regulation of multicellular organismal process	18465	15713	GO:0032501|GO:0048518|GO:0051239
query_1	FALSE	1	53	165	2	0.0121212	0.0377358	GO:0051926	GO:BP	negative regulation of calcium ion transport	18465	16203	GO:0006816|GO:0043271|GO:0051924
query_1	FALSE	1	139	165	2	0.0121212	0.0143885	GO:0055067	GO:BP	monovalent inorganic cation homeostasis	18465	16787	GO:0055080|GO:0098771
query_1	FALSE	1	43	165	1	0.00606061	0.0232558	GO:0051932	GO:BP	synaptic transmission	GABAergic	18465	16209	GO:0007268
query_1	FALSE	1	46	165	3	0.0181818	0.0652174	GO:0060966	GO:BP	regulation of gene silencing by RNA	18465	17733	GO:0010468|GO:0031047
query_1	FALSE	1	15	165	1	0.00606061	0.0666667	GO:0060967	GO:BP	negative regulation of gene silencing by RNA	18465	17734	GO:0010628|GO:0031047|GO:0048519|GO:0060966
query_1	FALSE	1	19	165	1	0.00606061	0.0526316	GO:0060973	GO:BP	cell migration involved in heart development	18465	17740	GO:0007507|GO:0016477
query_1	FALSE	1	45	165	1	0.00606061	0.0222222	GO:0060986	GO:BP	endocrine hormone secretion	18465	17753	GO:0046879|GO:0050886
query_1	FALSE	1	92	165	1	0.00606061	0.0108696	GO:0060996	GO:BP	dendritic spine development	18465	17762	GO:0016358|GO:0048856
query_1	FALSE	1	58	165	1	0.00606061	0.0172414	GO:0060997	GO:BP	dendritic spine morphogenesis	18465	17763	GO:0031175|GO:0048812|GO:0048813|GO:0060996|GO:0097061
query_1	FALSE	1	54	165	1	0.00606061	0.0185185	GO:0060998	GO:BP	regulation of dendritic spine development	18465	17764	GO:0050793|GO:0060996
query_1	FALSE	1	35	165	1	0.00606061	0.0285714	GO:0060999	GO:BP	positive regulation of dendritic spine development	18465	17765	GO:0051094|GO:0060996|GO:0060998
query_1	FALSE	1	13	165	1	0.00606061	0.0769231	GO:0061000	GO:BP	negative regulation of dendritic spine development	18465	17766	GO:0051093|GO:0060996|GO:0060998
query_1	FALSE	1	44	165	1	0.00606061	0.0227273	GO:0061001	GO:BP	regulation of dendritic spine morphogenesis	18465	17767	GO:0010975|GO:0022603|GO:0060997|GO:0099175
query_1	FALSE	1	7	165	1	0.00606061	0.142857	GO:0061002	GO:BP	negative regulation of dendritic spine morphogenesis	18465	17768	GO:0010977|GO:0060997|GO:0061000|GO:0061001
query_1	FALSE	1	14	165	1	0.00606061	0.0714286	GO:0060965	GO:BP	negative regulation of gene silencing by miRNA	18465	17732	GO:0035195|GO:0060149|GO:0060964|GO:0060967
query_1	FALSE	1	128	165	4	0.0242424	0.03125	GO:0061008	GO:BP	hepaticobiliary system development	18465	17774	GO:0048731
query_1	FALSE	1	84	165	3	0.0181818	0.0357143	GO:0061014	GO:BP	positive regulation of mRNA catabolic process	18465	17779	GO:0006402|GO:0031331|GO:0061013|GO:1903313
query_1	FALSE	1	720	165	8	0.0484848	0.0111111	GO:0061024	GO:BP	membrane organization	18465	17783	GO:0016043
query_1	FALSE	1	147	165	1	0.00606061	0.00680272	GO:0061025	GO:BP	membrane fusion	18465	17784	GO:0061024
query_1	FALSE	1	6	165	2	0.0121212	0.333333	GO:0061026	GO:BP	cardiac muscle tissue regeneration	18465	17785	GO:0042246
query_1	FALSE	1	48	165	1	0.00606061	0.0208333	GO:0061028	GO:BP	establishment of endothelial barrier	18465	17787	GO:0001885
query_1	FALSE	1	67	165	1	0.00606061	0.0149254	GO:0061035	GO:BP	regulation of cartilage development	18465	17794	GO:0051216|GO:2000026
query_1	FALSE	1	28	165	1	0.00606061	0.0357143	GO:0061037	GO:BP	negative regulation of cartilage development	18465	17796	GO:0051093|GO:0051216|GO:0051241|GO:0061035
query_1	FALSE	1	117	165	2	0.0121212	0.017094	GO:0061041	GO:BP	regulation of wound healing	18465	17799	GO:0042060|GO:1903034
query_1	FALSE	1	65	165	1	0.00606061	0.0153846	GO:0061045	GO:BP	negative regulation of wound healing	18465	17803	GO:0032102|GO:0042060|GO:0061041|GO:1903035
query_1	FALSE	1	76	165	2	0.0121212	0.0263158	GO:0061053	GO:BP	somite development	18465	17811	GO:0009790|GO:0060429
query_1	FALSE	1	580	165	5	0.030303	0.00862069	GO:0061061	GO:BP	muscle structure development	18465	17819	GO:0048856
query_1	FALSE	1	184	165	4	0.0242424	0.0217391	GO:0061013	GO:BP	regulation of mRNA catabolic process	18465	17778	GO:0006402|GO:0010468|GO:0031329|GO:1903311
query_1	FALSE	1	43	165	3	0.0181818	0.0697674	GO:0060964	GO:BP	regulation of gene silencing by miRNA	18465	17731	GO:0035195|GO:0060147|GO:0060966
query_1	FALSE	1	11	165	1	0.00606061	0.0909091	GO:0060907	GO:BP	positive regulation of macrophage cytokine production	18465	17675	GO:0010934|GO:0010935|GO:0061081
query_1	FALSE	1	11	165	1	0.00606061	0.0909091	GO:0060900	GO:BP	embryonic camera-type eye formation	18465	17668	GO:0048596|GO:0048646
query_1	FALSE	1	369	165	8	0.0484848	0.0216802	GO:0060537	GO:BP	muscle tissue development	18465	17318	GO:0009888
query_1	FALSE	1	159	165	2	0.0121212	0.0125786	GO:0060538	GO:BP	skeletal muscle organ development	18465	17319	GO:0007517
query_1	FALSE	1	189	165	5	0.030303	0.026455	GO:0060541	GO:BP	respiratory system development	18465	17322	GO:0048731
query_1	FALSE	1	19	165	1	0.00606061	0.0526316	GO:0060544	GO:BP	regulation of necroptotic process	18465	17325	GO:0062098|GO:0070266
query_1	FALSE	1	13	165	1	0.00606061	0.0769231	GO:0060546	GO:BP	negative regulation of necroptotic process	18465	17327	GO:0060544|GO:0062099|GO:0070266
query_1	FALSE	1	17	165	1	0.00606061	0.0588235	GO:0060547	GO:BP	negative regulation of necrotic cell death	18465	17328	GO:0010939|GO:0060548|GO:0070265
query_1	FALSE	1	861	165	14	0.0848485	0.0162602	GO:0060548	GO:BP	negative regulation of cell death	18465	17329	GO:0008219|GO:0010941|GO:0048523
query_1	FALSE	1	228	165	3	0.0181818	0.0131579	GO:0060560	GO:BP	developmental growth involved in morphogenesis	18465	17338	GO:0009653|GO:0048589
query_1	FALSE	1	312	165	1	0.00606061	0.00320513	GO:0060562	GO:BP	epithelial tube morphogenesis	18465	17340	GO:0002009|GO:0035239
query_1	FALSE	1	19	165	1	0.00606061	0.0526316	GO:0060563	GO:BP	neuroepithelial cell differentiation	18465	17341	GO:0002065
query_1	FALSE	1	9	165	1	0.00606061	0.111111	GO:0060586	GO:BP	multicellular organismal iron ion homeostasis	18465	17363	GO:0048871|GO:0055072
query_1	FALSE	1	9	165	1	0.00606061	0.111111	GO:0060600	GO:BP	dichotomous subdivision of an epithelial terminal unit	18465	17375	GO:0002009|GO:0061138
query_1	FALSE	1	497	165	10	0.0606061	0.0201207	GO:0060627	GO:BP	regulation of vesicle-mediated transport	18465	17401	GO:0016192|GO:0050794|GO:0051049
query_1	FALSE	1	45	165	1	0.00606061	0.0222222	GO:0060632	GO:BP	regulation of microtubule-based movement	18465	17406	GO:0007018|GO:0032886|GO:0051270
query_1	FALSE	1	18	165	1	0.00606061	0.0555556	GO:0060644	GO:BP	mammary gland epithelial cell differentiation	18465	17418	GO:0030855|GO:0061180
query_1	FALSE	1	5	165	1	0.00606061	0.2	GO:0060666	GO:BP	dichotomous subdivision of terminal units involved in salivary gland branching	18465	17440	GO:0060445|GO:0060600
query_1	FALSE	1	31	165	1	0.00606061	0.0322581	GO:0060674	GO:BP	placenta blood vessel development	18465	17448	GO:0001568|GO:0001890|GO:0003006
query_1	FALSE	1	43	165	1	0.00606061	0.0232558	GO:0060711	GO:BP	labyrinthine layer development	18465	17483	GO:0001892|GO:0048608
query_1	FALSE	1	20	165	1	0.00606061	0.05	GO:0060716	GO:BP	labyrinthine layer blood vessel development	18465	17488	GO:0048568|GO:0048608|GO:0060674|GO:0060711
query_1	FALSE	1	13	165	1	0.00606061	0.0769231	GO:0060732	GO:BP	positive regulation of inositol phosphate biosynthetic process	18465	17503	GO:0010676|GO:0010919|GO:0031328|GO:0032958|GO:0045937|GO:1902932
query_1	FALSE	1	145	165	2	0.0121212	0.0137931	GO:0060759	GO:BP	regulation of response to cytokine stimulus	18465	17529	GO:0034097|GO:0048583
query_1	FALSE	1	52	165	1	0.00606061	0.0192308	GO:0060760	GO:BP	positive regulation of response to cytokine stimulus	18465	17530	GO:0034097|GO:0048584|GO:0060759
query_1	FALSE	1	70	165	1	0.00606061	0.0142857	GO:0060761	GO:BP	negative regulation of response to cytokine stimulus	18465	17531	GO:0034097|GO:0048585|GO:0060759
query_1	FALSE	1	259	165	1	0.00606061	0.003861	GO:0060828	GO:BP	regulation of canonical Wnt signaling pathway	18465	17598	GO:0030111|GO:0060070
query_1	FALSE	1	16	165	1	0.00606061	0.0625	GO:0060841	GO:BP	venous blood vessel development	18465	17611	GO:0001568
query_1	FALSE	1	64	165	1	0.00606061	0.015625	GO:0061077	GO:BP	chaperone-mediated protein folding	18465	17835	GO:0006457
query_1	FALSE	1	21	165	1	0.00606061	0.047619	GO:0061081	GO:BP	positive regulation of myeloid leukocyte cytokine production involved in immune response	18465	17839	GO:0002720|GO:0061082
query_1	FALSE	1	27	165	1	0.00606061	0.037037	GO:0061082	GO:BP	myeloid leukocyte cytokine production	18465	17840	GO:0002367
query_1	FALSE	1	87	165	1	0.00606061	0.0114943	GO:0061097	GO:BP	regulation of protein tyrosine kinase activity	18465	17855	GO:0045859|GO:0050730
query_1	FALSE	1	101	165	1	0.00606061	0.00990099	GO:0061640	GO:BP	cytoskeleton-dependent cytokinesis	18465	18315	GO:0000910
query_1	FALSE	1	81	165	1	0.00606061	0.0123457	GO:0061726	GO:BP	mitochondrion disassembly	18465	18356	GO:0007005|GO:1903008
query_1	FALSE	1	8	165	1	0.00606061	0.125	GO:0061743	GO:BP	motor learning	18465	18369	GO:0007612
query_1	FALSE	1	43	165	2	0.0121212	0.0465116	GO:0061756	GO:BP	leukocyte adhesion to vascular endothelial cell	18465	18374	GO:0007159
query_1	FALSE	1	4	165	1	0.00606061	0.25	GO:0061757	GO:BP	leukocyte adhesion to arterial endothelial cell	18465	18375	GO:0061756
query_1	FALSE	1	1	165	1	0.00606061	1	GO:0061772	GO:BP	xenobiotic transport across blood-nerve barrier	18465	18384	GO:0042908
query_1	FALSE	1	54	165	1	0.00606061	0.0185185	GO:0061844	GO:BP	antimicrobial humoral immune response mediated by antimicrobial peptide	18465	18410	GO:0019730
query_1	FALSE	1	3	165	1	0.00606061	0.333333	GO:0061888	GO:BP	regulation of astrocyte activation	18465	18439	GO:0048143|GO:0048710|GO:0050865
query_1	FALSE	1	69	165	1	0.00606061	0.0144928	GO:0061912	GO:BP	selective autophagy	18465	18451	GO:0016236
query_1	FALSE	1	513	165	2	0.0121212	0.00389864	GO:0061919	GO:BP	process utilizing autophagic mechanism	18465	18455	GO:0009987
query_1	FALSE	1	60	165	2	0.0121212	0.0333333	GO:0061951	GO:BP	establishment of protein localization to plasma membrane	18465	18476	GO:0072659|GO:0090150
query_1	FALSE	1	121	165	1	0.00606061	0.00826446	GO:0061982	GO:BP	meiosis I cell cycle process	18465	18502	GO:1903046
query_1	FALSE	1	317	165	4	0.0242424	0.0126183	GO:0062012	GO:BP	regulation of small molecule metabolic process	18465	18518	GO:0019222|GO:0044281
query_1	FALSE	1	122	165	3	0.0181818	0.0245902	GO:0062013	GO:BP	positive regulation of small molecule metabolic process	18465	18519	GO:0009893|GO:0044281|GO:0062012
query_1	FALSE	1	22	165	1	0.00606061	0.0454545	GO:0062098	GO:BP	regulation of programmed necrotic cell death	18465	18556	GO:0010939|GO:0043067|GO:0097300
query_1	FALSE	1	14	165	1	0.00606061	0.0714286	GO:0062099	GO:BP	negative regulation of programmed necrotic cell death	18465	18557	GO:0043069|GO:0060547|GO:0062098|GO:0097300
query_1	FALSE	1	307	165	9	0.0545455	0.029316	GO:0062197	GO:BP	cellular response to chemical stress	18465	18599	GO:0033554|GO:0070887
query_1	FALSE	1	90	165	1	0.00606061	0.0111111	GO:0062207	GO:BP	regulation of pattern recognition receptor signaling pathway	18465	18601	GO:0002221|GO:0009966|GO:0050776
query_1	FALSE	1	36	165	2	0.0121212	0.0555556	GO:0062237	GO:BP	protein localization to postsynapse	18465	18621	GO:0035418
query_1	FALSE	1	1411	165	15	0.0909091	0.0106308	GO:0065003	GO:BP	protein-containing complex assembly	18465	18625	GO:0022607|GO:0043933
query_1	FALSE	1	156	165	1	0.00606061	0.00641026	GO:0065004	GO:BP	protein-DNA complex assembly	18465	18626	GO:0065003|GO:0071824
query_1	FALSE	1	2761	165	37	0.224242	0.0134009	GO:0065009	GO:BP	regulation of molecular function	18465	18630	GO:0065007
query_1	FALSE	1	30	165	2	0.0121212	0.0666667	GO:0070050	GO:BP	neuron cellular homeostasis	18465	18632	GO:0019725|GO:0060249
query_1	FALSE	1	59	165	1	0.00606061	0.0169492	GO:0070059	GO:BP	intrinsic apoptotic signaling pathway in response to endoplasmic reticulum stress	18465	18636	GO:0034976|GO:0097193
query_1	FALSE	1	224	165	2	0.0121212	0.00892857	GO:0070085	GO:BP	glycosylation	18465	18648	GO:0008152
query_1	FALSE	1	56	165	1	0.00606061	0.0178571	GO:0061614	GO:BP	miRNA transcription	18465	18301	GO:0006351
query_1	FALSE	1	6	165	1	0.00606061	0.166667	GO:0060509	GO:BP	type I pneumocyte differentiation	18465	17290	GO:0060487
query_1	FALSE	1	159	165	2	0.0121212	0.0125786	GO:0061572	GO:BP	actin filament bundle organization	18465	18280	GO:0007015
query_1	FALSE	1	72	165	1	0.00606061	0.0138889	GO:0061515	GO:BP	myeloid cell development	18465	18227	GO:0030099|GO:0048468
query_1	FALSE	1	30	165	1	0.00606061	0.0333333	GO:0061099	GO:BP	negative regulation of protein tyrosine kinase activity	18465	17857	GO:0006469|GO:0050732|GO:0061097
query_1	FALSE	1	22	165	1	0.00606061	0.0454545	GO:0061117	GO:BP	negative regulation of heart growth	18465	17875	GO:0046621|GO:0060419|GO:0060420
query_1	FALSE	1	167	165	1	0.00606061	0.00598802	GO:0061138	GO:BP	morphogenesis of a branching epithelium	18465	17893	GO:0001763|GO:0002009
query_1	FALSE	1	80	165	3	0.0181818	0.0375	GO:0061157	GO:BP	mRNA destabilization	18465	17912	GO:0017148|GO:0043488|GO:0050779|GO:0061014
query_1	FALSE	1	17	165	2	0.0121212	0.117647	GO:0061158	GO:BP	3'-UTR-mediated mRNA destabilization	18465	17913	GO:0061157
query_1	FALSE	1	23	165	1	0.00606061	0.0434783	GO:0061162	GO:BP	establishment of monopolar cell polarity	18465	17917	GO:0030010|GO:0061339
query_1	FALSE	1	70	165	1	0.00606061	0.0142857	GO:0061180	GO:BP	mammary gland epithelium development	18465	17927	GO:0030879|GO:0060429
query_1	FALSE	1	14	165	1	0.00606061	0.0714286	GO:0061307	GO:BP	cardiac neural crest cell differentiation involved in heart development	18465	18051	GO:0014033|GO:0035051
query_1	FALSE	1	14	165	1	0.00606061	0.0714286	GO:0061308	GO:BP	cardiac neural crest cell development involved in heart development	18465	18052	GO:0014032|GO:0061307
query_1	FALSE	1	11	165	1	0.00606061	0.0909091	GO:0061309	GO:BP	cardiac neural crest cell development involved in outflow tract morphogenesis	18465	18053	GO:0003151|GO:0061308
query_1	FALSE	1	92	165	1	0.00606061	0.0108696	GO:0061337	GO:BP	cardiac conduction	18465	18081	GO:0008016|GO:0035637
query_1	FALSE	1	24	165	1	0.00606061	0.0416667	GO:0061339	GO:BP	establishment or maintenance of monopolar cell polarity	18465	18083	GO:0007163
query_1	FALSE	1	46	165	1	0.00606061	0.0217391	GO:0061383	GO:BP	trabecula morphogenesis	18465	18127	GO:0009653
query_1	FALSE	1	32	165	1	0.00606061	0.03125	GO:0061384	GO:BP	heart trabecula morphogenesis	18465	18128	GO:0061383
query_1	FALSE	1	109	165	3	0.0181818	0.0275229	GO:0061387	GO:BP	regulation of extent of cell growth	18465	18131	GO:0001558|GO:0008361
query_1	FALSE	1	32	165	1	0.00606061	0.03125	GO:0061418	GO:BP	regulation of transcription from RNA polymerase II promoter in response to hypoxia	18465	18162	GO:0043618|GO:0071456
query_1	FALSE	1	23	165	1	0.00606061	0.0434783	GO:0061436	GO:BP	establishment of skin barrier	18465	18180	GO:0033561|GO:0043588
query_1	FALSE	1	28	165	1	0.00606061	0.0357143	GO:0061437	GO:BP	renal system vasculature development	18465	18181	GO:0001944|GO:0072001
query_1	FALSE	1	28	165	1	0.00606061	0.0357143	GO:0061440	GO:BP	kidney vasculature development	18465	18184	GO:0001822|GO:0061437
query_1	FALSE	1	243	165	6	0.0363636	0.0246914	GO:0061448	GO:BP	connective tissue development	18465	18192	GO:0009888
query_1	FALSE	1	15	165	1	0.00606061	0.0666667	GO:0061450	GO:BP	trophoblast cell migration	18465	18194	GO:0001667|GO:0007566|GO:0022414
query_1	FALSE	1	395	165	4	0.0242424	0.0101266	GO:0061458	GO:BP	reproductive system development	18465	18201	GO:0048731
query_1	FALSE	1	13	165	1	0.00606061	0.0769231	GO:0061469	GO:BP	regulation of type B pancreatic cell proliferation	18465	18203	GO:0044342|GO:0050678
query_1	FALSE	1	5	165	1	0.00606061	0.2	GO:0061470	GO:BP	T follicular helper cell differentiation	18465	18204	GO:0042093
query_1	FALSE	1	63	165	1	0.00606061	0.015873	GO:0061512	GO:BP	protein localization to cilium	18465	18225	GO:0033365
query_1	FALSE	1	441	165	5	0.030303	0.0113379	GO:0061564	GO:BP	axon development	18465	18272	GO:0031175
query_1	FALSE	1	182	165	2	0.0121212	0.010989	GO:0060491	GO:BP	regulation of cell projection assembly	18465	17272	GO:0030031|GO:0031344|GO:0044087
query_1	FALSE	1	19	165	1	0.00606061	0.0526316	GO:0060487	GO:BP	lung epithelial cell differentiation	18465	17268	GO:0030855|GO:0060428|GO:0060479
query_1	FALSE	1	270	165	2	0.0121212	0.00740741	GO:0060485	GO:BP	mesenchyme development	18465	17266	GO:0009888|GO:0048513
query_1	FALSE	1	48	165	1	0.00606061	0.0208333	GO:0055078	GO:BP	sodium ion homeostasis	18465	16797	GO:0055065|GO:0055067
query_1	FALSE	1	37	165	2	0.0121212	0.0540541	GO:0055081	GO:BP	anion homeostasis	18465	16800	GO:0050801
query_1	FALSE	1	719	165	16	0.0969697	0.0222531	GO:0055082	GO:BP	cellular chemical homeostasis	18465	16801	GO:0019725|GO:0048878
query_1	FALSE	1	16	165	2	0.0121212	0.125	GO:0055083	GO:BP	monovalent inorganic anion homeostasis	18465	16802	GO:0055081|GO:0098771
query_1	FALSE	1	1356	165	23	0.139394	0.0169617	GO:0055085	GO:BP	transmembrane transport	18465	16803	GO:0006810|GO:0009987
query_1	FALSE	1	524	165	8	0.0484848	0.0152672	GO:0055086	GO:BP	nucleobase-containing small molecule metabolic process	18465	16804	GO:0006139|GO:0044281
query_1	FALSE	1	18	165	2	0.0121212	0.111111	GO:0055093	GO:BP	response to hyperoxia	18465	16810	GO:0006950|GO:0036296
query_1	FALSE	1	74	165	2	0.0121212	0.027027	GO:0055117	GO:BP	regulation of cardiac muscle contraction	18465	16825	GO:0006942|GO:0008016|GO:0060048
query_1	FALSE	1	5	165	1	0.00606061	0.2	GO:0055118	GO:BP	negative regulation of cardiac muscle contraction	18465	16826	GO:0045822|GO:0045988|GO:0055117|GO:0060048
query_1	FALSE	1	18	165	1	0.00606061	0.0555556	GO:0055119	GO:BP	relaxation of cardiac muscle	18465	16827	GO:0090075
query_1	FALSE	1	20	165	1	0.00606061	0.05	GO:0060004	GO:BP	reflex	18465	16836	GO:0009605
query_1	FALSE	1	9	165	1	0.00606061	0.111111	GO:0060013	GO:BP	righting reflex	18465	16845	GO:0060004
query_1	FALSE	1	47	165	2	0.0121212	0.0425532	GO:0060038	GO:BP	cardiac muscle cell proliferation	18465	16870	GO:0014855|GO:0055017
query_1	FALSE	1	2	165	1	0.00606061	0.5	GO:0060040	GO:BP	retinal bipolar neuron differentiation	18465	16872	GO:0003407|GO:0060042|GO:1905962
query_1	FALSE	1	133	165	2	0.0121212	0.0150376	GO:0060041	GO:BP	retina development in camera-type eye	18465	16873	GO:0043010|GO:0048856
query_1	FALSE	1	50	165	2	0.0121212	0.04	GO:0060042	GO:BP	retina morphogenesis in camera-type eye	18465	16874	GO:0009653|GO:0048593|GO:0060041
query_1	FALSE	1	38	165	2	0.0121212	0.0526316	GO:0060043	GO:BP	regulation of cardiac muscle cell proliferation	18465	16875	GO:0042127|GO:0055021|GO:0060038
query_1	FALSE	1	12	165	1	0.00606061	0.0833333	GO:0060044	GO:BP	negative regulation of cardiac muscle cell proliferation	18465	16876	GO:0008285|GO:0055022|GO:0060038|GO:0060043
query_1	FALSE	1	225	165	3	0.0181818	0.0133333	GO:0060047	GO:BP	heart contraction	18465	16879	GO:0003015|GO:0008015
query_1	FALSE	1	131	165	3	0.0181818	0.0229008	GO:0060048	GO:BP	cardiac muscle contraction	18465	16880	GO:0006941|GO:0060047
query_1	FALSE	1	7	165	1	0.00606061	0.142857	GO:0060054	GO:BP	positive regulation of epithelial cell proliferation involved in wound healing	18465	16885	GO:0042060|GO:0050679
query_1	FALSE	1	5	165	1	0.00606061	0.2	GO:0060059	GO:BP	embryonic retina morphogenesis in camera-type eye	18465	16890	GO:0048598|GO:0060042
query_1	FALSE	1	18	165	1	0.00606061	0.0555556	GO:0060065	GO:BP	uterus development	18465	16896	GO:0048513|GO:0048608
query_1	FALSE	1	3	165	1	0.00606061	0.333333	GO:0060066	GO:BP	oviduct development	18465	16897	GO:0035295|GO:0048608
query_1	FALSE	1	9	165	1	0.00606061	0.111111	GO:0060068	GO:BP	vagina development	18465	16899	GO:0030540
query_1	FALSE	1	407	165	5	0.030303	0.012285	GO:0055074	GO:BP	calcium ion homeostasis	18465	16794	GO:0055065|GO:0072507
query_1	FALSE	1	307	165	1	0.00606061	0.00325733	GO:0060070	GO:BP	canonical Wnt signaling pathway	18465	16901	GO:0016055
query_1	FALSE	1	3	165	1	0.00606061	0.333333	GO:0055073	GO:BP	cadmium ion homeostasis	18465	16793	GO:0055076|GO:0072507
query_1	FALSE	1	18	165	1	0.00606061	0.0555556	GO:0055070	GO:BP	copper ion homeostasis	18465	16790	GO:0055076
query_1	FALSE	1	406	165	8	0.0484848	0.0197044	GO:0051960	GO:BP	regulation of nervous system development	18465	16236	GO:0007399|GO:2000026
query_1	FALSE	1	132	165	4	0.0242424	0.030303	GO:0051961	GO:BP	negative regulation of nervous system development	18465	16237	GO:0007399|GO:0051093|GO:0051241|GO:0051960
query_1	FALSE	1	255	165	4	0.0242424	0.0156863	GO:0051962	GO:BP	positive regulation of nervous system development	18465	16238	GO:0007399|GO:0051094|GO:0051240|GO:0051960
query_1	FALSE	1	96	165	1	0.00606061	0.0104167	GO:0051963	GO:BP	regulation of synapse assembly	18465	16239	GO:0007416|GO:0050807|GO:1901888
query_1	FALSE	1	59	165	1	0.00606061	0.0169492	GO:0051965	GO:BP	positive regulation of synapse assembly	18465	16241	GO:0007416|GO:0051962|GO:0051963|GO:1901890
query_1	FALSE	1	63	165	2	0.0121212	0.031746	GO:0051966	GO:BP	regulation of synaptic transmission	glutamatergic	18465	16242	GO:0035249|GO:0050804
query_1	FALSE	1	26	165	2	0.0121212	0.0769231	GO:0051968	GO:BP	positive regulation of synaptic transmission	glutamatergic	18465	16244	GO:0035249|GO:0050806|GO:0051966
query_1	FALSE	1	82	165	1	0.00606061	0.0121951	GO:0051983	GO:BP	regulation of chromosome segregation	18465	16255	GO:0007059|GO:0050794
query_1	FALSE	1	42	165	1	0.00606061	0.0238095	GO:0051985	GO:BP	negative regulation of chromosome segregation	18465	16257	GO:0007059|GO:0048523|GO:0051983
query_1	FALSE	1	152	165	2	0.0121212	0.0131579	GO:0052126	GO:BP	movement in host environment	18465	16365	GO:0051701
query_1	FALSE	1	375	165	12	0.0727273	0.032	GO:0052547	GO:BP	regulation of peptidase activity	18465	16674	GO:0030162|GO:0051336
query_1	FALSE	1	349	165	11	0.0666667	0.0315186	GO:0052548	GO:BP	regulation of endopeptidase activity	18465	16675	GO:0052547
query_1	FALSE	1	20	165	1	0.00606061	0.05	GO:0052652	GO:BP	cyclic purine nucleotide metabolic process	18465	16700	GO:0006164|GO:0009190
query_1	FALSE	1	165	165	2	0.0121212	0.0121212	GO:0055001	GO:BP	muscle cell development	18465	16744	GO:0042692|GO:0048468
query_1	FALSE	1	62	165	2	0.0121212	0.0322581	GO:0055002	GO:BP	striated muscle cell development	18465	16745	GO:0051146|GO:0055001
query_1	FALSE	1	18	165	1	0.00606061	0.0555556	GO:0055003	GO:BP	cardiac myofibril assembly	18465	16746	GO:0030239|GO:0055013
query_1	FALSE	1	76	165	1	0.00606061	0.0131579	GO:0055006	GO:BP	cardiac cell development	18465	16749	GO:0035051|GO:0048468
query_1	FALSE	1	103	165	1	0.00606061	0.00970874	GO:0055007	GO:BP	cardiac muscle cell differentiation	18465	16750	GO:0035051|GO:0048738|GO:0051146
query_1	FALSE	1	58	165	1	0.00606061	0.0172414	GO:0055008	GO:BP	cardiac muscle tissue morphogenesis	18465	16751	GO:0003007|GO:0048738|GO:0060415
query_1	FALSE	1	71	165	1	0.00606061	0.0140845	GO:0055013	GO:BP	cardiac muscle cell development	18465	16756	GO:0055001|GO:0055006|GO:0055007
query_1	FALSE	1	70	165	2	0.0121212	0.0285714	GO:0055017	GO:BP	cardiac muscle tissue growth	18465	16760	GO:0048589|GO:0048738|GO:0060419
query_1	FALSE	1	53	165	2	0.0121212	0.0377358	GO:0055021	GO:BP	regulation of cardiac muscle tissue growth	18465	16764	GO:0055017|GO:0060420
query_1	FALSE	1	22	165	1	0.00606061	0.0454545	GO:0055022	GO:BP	negative regulation of cardiac muscle tissue growth	18465	16765	GO:0055017|GO:0055021|GO:0061117
query_1	FALSE	1	16	165	2	0.0121212	0.125	GO:0055064	GO:BP	chloride ion homeostasis	18465	16784	GO:0055083
query_1	FALSE	1	66	165	1	0.00606061	0.0151515	GO:0050848	GO:BP	regulation of calcium-mediated signaling	18465	15382	GO:0019722|GO:1902531
query_1	FALSE	1	2	165	2	0.0121212	1	GO:0055071	GO:BP	manganese ion homeostasis	18465	16791	GO:0055076
query_1	FALSE	1	109	165	1	0.00606061	0.00917431	GO:0051928	GO:BP	positive regulation of calcium ion transport	18465	16205	GO:0006816|GO:0043270|GO:0051924
query_1	FALSE	1	71	165	1	0.00606061	0.0140845	GO:0060071	GO:BP	Wnt signaling pathway	planar cell polarity pathway	18465	16902	GO:0035567|GO:0090175
query_1	FALSE	1	87	165	2	0.0121212	0.0229885	GO:0060079	GO:BP	excitatory postsynaptic potential	18465	16907	GO:0060078|GO:0099565
query_1	FALSE	1	47	165	1	0.00606061	0.0212766	GO:0060324	GO:BP	face development	18465	17114	GO:0048856|GO:0060322
query_1	FALSE	1	265	165	6	0.0363636	0.0226415	GO:0060326	GO:BP	cell chemotaxis	18465	17116	GO:0006935|GO:0016477|GO:0070887
query_1	FALSE	1	35	165	2	0.0121212	0.0571429	GO:0060333	GO:BP	interferon-gamma-mediated signaling pathway	18465	17123	GO:0019221|GO:0071346
query_1	FALSE	1	52	165	1	0.00606061	0.0192308	GO:0060337	GO:BP	type I interferon signaling pathway	18465	17127	GO:0019221|GO:0071357
query_1	FALSE	1	766	165	9	0.0545455	0.0117493	GO:0060341	GO:BP	regulation of cellular localization	18465	17131	GO:0032879|GO:0050794|GO:0051641
query_1	FALSE	1	24	165	1	0.00606061	0.0416667	GO:0060343	GO:BP	trabecula formation	18465	17132	GO:0009887|GO:0048646|GO:0061383
query_1	FALSE	1	14	165	1	0.00606061	0.0714286	GO:0060347	GO:BP	heart trabecula formation	18465	17136	GO:0003206|GO:0060343|GO:0061384
query_1	FALSE	1	79	165	1	0.00606061	0.0126582	GO:0060395	GO:BP	SMAD protein signal transduction	18465	17181	GO:0007165|GO:0007178
query_1	FALSE	1	19	165	1	0.00606061	0.0526316	GO:0060396	GO:BP	growth hormone receptor signaling pathway	18465	17182	GO:0007169|GO:0071378
query_1	FALSE	1	7	165	1	0.00606061	0.142857	GO:0060398	GO:BP	regulation of growth hormone receptor signaling pathway	18465	17184	GO:0009966|GO:0060396
query_1	FALSE	1	3	165	1	0.00606061	0.333333	GO:0060400	GO:BP	negative regulation of growth hormone receptor signaling pathway	18465	17186	GO:0009968|GO:0060396|GO:0060398
query_1	FALSE	1	164	165	3	0.0181818	0.0182927	GO:0060401	GO:BP	cytosolic calcium ion transport	18465	17187	GO:0006816
query_1	FALSE	1	146	165	2	0.0121212	0.0136986	GO:0060402	GO:BP	calcium ion transport into cytosol	18465	17188	GO:0007204|GO:0051649|GO:0060401
query_1	FALSE	1	68	165	1	0.00606061	0.0147059	GO:0060411	GO:BP	cardiac septum morphogenesis	18465	17196	GO:0003206|GO:0003279|GO:0009653
query_1	FALSE	1	69	165	1	0.00606061	0.0144928	GO:0060415	GO:BP	muscle tissue morphogenesis	18465	17200	GO:0048644|GO:0048729
query_1	FALSE	1	31	165	1	0.00606061	0.0322581	GO:0060416	GO:BP	response to growth hormone	18465	17201	GO:0043434
query_1	FALSE	1	78	165	3	0.0181818	0.0384615	GO:0060419	GO:BP	heart growth	18465	17202	GO:0007507|GO:0035265
query_1	FALSE	1	60	165	3	0.0181818	0.05	GO:0060420	GO:BP	regulation of heart growth	18465	17203	GO:0046620|GO:0060419|GO:2000026
query_1	FALSE	1	5	165	1	0.00606061	0.2	GO:0060426	GO:BP	lung vasculature development	18465	17208	GO:0001944|GO:0030324
query_1	FALSE	1	33	165	2	0.0121212	0.0606061	GO:0060428	GO:BP	lung epithelium development	18465	17210	GO:0030324|GO:0060429
query_1	FALSE	1	1021	165	11	0.0666667	0.0107738	GO:0060429	GO:BP	epithelium development	18465	17211	GO:0009888
query_1	FALSE	1	20	165	1	0.00606061	0.05	GO:0060445	GO:BP	branching involved in salivary gland morphogenesis	18465	17227	GO:0007435|GO:0061138
query_1	FALSE	1	10	165	1	0.00606061	0.1	GO:0060453	GO:BP	regulation of gastric acid secretion	18465	17235	GO:0001696|GO:0044058|GO:0051046
query_1	FALSE	1	11	165	1	0.00606061	0.0909091	GO:0060456	GO:BP	positive regulation of digestive system process	18465	17238	GO:0022600|GO:0044058|GO:0051240
query_1	FALSE	1	20	165	1	0.00606061	0.05	GO:0060479	GO:BP	lung cell differentiation	18465	17260	GO:0030154|GO:0030324
query_1	FALSE	1	716	165	7	0.0424242	0.00977654	GO:0060322	GO:BP	head development	18465	17112	GO:0048856
query_1	FALSE	1	119	165	2	0.0121212	0.0168067	GO:0060078	GO:BP	regulation of postsynaptic membrane potential	18465	16906	GO:0042391
query_1	FALSE	1	27	165	1	0.00606061	0.037037	GO:0060314	GO:BP	regulation of ryanodine-sensitive calcium-release channel activity	18465	17104	GO:0051279|GO:1901019|GO:2001257
query_1	FALSE	1	105	165	1	0.00606061	0.00952381	GO:0060294	GO:BP	cilium movement involved in cell motility	18465	17085	GO:0003341|GO:0060285
query_1	FALSE	1	11	165	1	0.00606061	0.0909091	GO:0060081	GO:BP	membrane hyperpolarization	18465	16909	GO:0042391
query_1	FALSE	1	15	165	3	0.0181818	0.2	GO:0060099	GO:BP	regulation of phagocytosis	engulfment	18465	16924	GO:0006911|GO:0030100|GO:0050764|GO:1905153
query_1	FALSE	1	13	165	2	0.0121212	0.153846	GO:0060100	GO:BP	positive regulation of phagocytosis	engulfment	18465	16925	GO:0006911|GO:0045807|GO:0050766|GO:0060099|GO:1905155
query_1	FALSE	1	53	165	1	0.00606061	0.0188679	GO:0060135	GO:BP	maternal process involved in female pregnancy	18465	16950	GO:0007565|GO:0048609
query_1	FALSE	1	6	165	1	0.00606061	0.166667	GO:0060136	GO:BP	embryonic process involved in female pregnancy	18465	16951	GO:0007565|GO:0009792|GO:0048609
query_1	FALSE	1	22	165	1	0.00606061	0.0454545	GO:0060142	GO:BP	regulation of syncytium formation by plasma membrane fusion	18465	16957	GO:0000768|GO:0050793|GO:0051128
query_1	FALSE	1	18	165	1	0.00606061	0.0555556	GO:0060143	GO:BP	positive regulation of syncytium formation by plasma membrane fusion	18465	16958	GO:0000768|GO:0051094|GO:0051130|GO:0060142
query_1	FALSE	1	45	165	3	0.0181818	0.0666667	GO:0060147	GO:BP	regulation of posttranscriptional gene silencing	18465	16961	GO:0010468|GO:0016441
query_1	FALSE	1	30	165	2	0.0121212	0.0666667	GO:0060148	GO:BP	positive regulation of posttranscriptional gene silencing	18465	16962	GO:0016441|GO:0048518|GO:0060147
query_1	FALSE	1	15	165	1	0.00606061	0.0666667	GO:0060149	GO:BP	negative regulation of posttranscriptional gene silencing	18465	16963	GO:0010628|GO:0016441|GO:0048519|GO:0060147
query_1	FALSE	1	4	165	1	0.00606061	0.25	GO:0060157	GO:BP	urinary bladder development	18465	16970	GO:0048513|GO:0072001
query_1	FALSE	1	2	165	1	0.00606061	0.5	GO:0060166	GO:BP	olfactory pit development	18465	16979	GO:0043584|GO:0048856
query_1	FALSE	1	156	165	2	0.0121212	0.0128205	GO:0060173	GO:BP	limb development	18465	16984	GO:0048736
query_1	FALSE	1	11	165	1	0.00606061	0.0909091	GO:0060174	GO:BP	limb bud formation	18465	16985	GO:0035108|GO:0048646
query_1	FALSE	1	15	165	1	0.00606061	0.0666667	GO:0060211	GO:BP	regulation of nuclear-transcribed mRNA poly(A) tail shortening	18465	17010	GO:0000289|GO:0061013
query_1	FALSE	1	13	165	1	0.00606061	0.0769231	GO:0060213	GO:BP	positive regulation of nuclear-transcribed mRNA poly(A) tail shortening	18465	17012	GO:0000289|GO:0060211|GO:0061014
query_1	FALSE	1	47	165	1	0.00606061	0.0212766	GO:0060218	GO:BP	hematopoietic stem cell differentiation	18465	17017	GO:0002244|GO:0048863
query_1	FALSE	1	287	165	7	0.0424242	0.0243902	GO:0060249	GO:BP	anatomical structure homeostasis	18465	17041	GO:0042592
query_1	FALSE	1	25	165	1	0.00606061	0.04	GO:0060251	GO:BP	regulation of glial cell proliferation	18465	17043	GO:0014009|GO:0042127
query_1	FALSE	1	13	165	1	0.00606061	0.0769231	GO:0060252	GO:BP	positive regulation of glial cell proliferation	18465	17044	GO:0008284|GO:0014009|GO:0014015|GO:0060251
query_1	FALSE	1	5380	165	70	0.424242	0.0130112	GO:0060255	GO:BP	regulation of macromolecule metabolic process	18465	17047	GO:0019222|GO:0043170
query_1	FALSE	1	317	165	2	0.0121212	0.00630915	GO:0060271	GO:BP	cilium assembly	18465	17063	GO:0044782|GO:0070925|GO:0120031
query_1	FALSE	1	463	165	7	0.0424242	0.0151188	GO:0060284	GO:BP	regulation of cell development	18465	17076	GO:0045595|GO:0048468
query_1	FALSE	1	118	165	1	0.00606061	0.00847458	GO:0060285	GO:BP	cilium-dependent cell motility	18465	17077	GO:0001539
query_1	FALSE	1	83	165	3	0.0181818	0.0361446	GO:0060291	GO:BP	long-term synaptic potentiation	18465	17083	GO:0048167|GO:0050806
query_1	FALSE	1	20	165	1	0.00606061	0.05	GO:0060295	GO:BP	regulation of cilium movement involved in cell motility	18465	17086	GO:0003352|GO:0060294|GO:1902019
query_1	FALSE	1	31	165	1	0.00606061	0.0322581	GO:0050832	GO:BP	defense response to fungus	18465	15369	GO:0009620|GO:0098542
query_1	FALSE	1	152	165	3	0.0181818	0.0197368	GO:0050770	GO:BP	regulation of axonogenesis	18465	15322	GO:0007409|GO:0010975|GO:0022603
query_1	FALSE	1	49	165	3	0.0181818	0.0612245	GO:0050829	GO:BP	defense response to Gram-negative bacterium	18465	15366	GO:0042742
query_1	FALSE	1	8	165	1	0.00606061	0.125	GO:0045647	GO:BP	negative regulation of erythrocyte differentiation	18465	13391	GO:0030218|GO:0045638|GO:0045646
query_1	FALSE	1	167	165	5	0.030303	0.0299401	GO:0045664	GO:BP	regulation of neuron differentiation	18465	13408	GO:0030182|GO:0045595
query_1	FALSE	1	60	165	2	0.0121212	0.0333333	GO:0045665	GO:BP	negative regulation of neuron differentiation	18465	13409	GO:0030182|GO:0045596|GO:0045664
query_1	FALSE	1	79	165	1	0.00606061	0.0126582	GO:0045666	GO:BP	positive regulation of neuron differentiation	18465	13410	GO:0030182|GO:0045597|GO:0045664
query_1	FALSE	1	121	165	5	0.030303	0.0413223	GO:0045667	GO:BP	regulation of osteoblast differentiation	18465	13411	GO:0001649|GO:0045595
query_1	FALSE	1	65	165	5	0.030303	0.0769231	GO:0045669	GO:BP	positive regulation of osteoblast differentiation	18465	13413	GO:0001649|GO:0045597|GO:0045667
query_1	FALSE	1	53	165	2	0.0121212	0.0377358	GO:0045670	GO:BP	regulation of osteoclast differentiation	18465	13414	GO:0002761|GO:0030316
query_1	FALSE	1	17	165	1	0.00606061	0.0588235	GO:0045672	GO:BP	positive regulation of osteoclast differentiation	18465	13416	GO:0002763|GO:0030316|GO:0045670
query_1	FALSE	1	56	165	2	0.0121212	0.0357143	GO:0045682	GO:BP	regulation of epidermis development	18465	13423	GO:0008544|GO:0050793
query_1	FALSE	1	65	165	1	0.00606061	0.0153846	GO:0045685	GO:BP	regulation of glial cell differentiation	18465	13426	GO:0010001|GO:0045595
query_1	FALSE	1	16	165	1	0.00606061	0.0625	GO:0045722	GO:BP	positive regulation of gluconeogenesis	18465	13462	GO:0006094|GO:0006111|GO:0010907|GO:0031328
query_1	FALSE	1	127	165	2	0.0121212	0.015748	GO:0045727	GO:BP	positive regulation of translation	18465	13467	GO:0006412|GO:0006417|GO:0010557|GO:0010628|GO:0031328|GO:0032270|GO:0034250
query_1	FALSE	1	32	165	1	0.00606061	0.03125	GO:0045730	GO:BP	respiratory burst	18465	13470	GO:0008152
query_1	FALSE	1	30	165	1	0.00606061	0.0333333	GO:0045736	GO:BP	negative regulation of cyclin-dependent protein serine/threonine kinase activity	18465	13474	GO:0000079|GO:0045786|GO:0071901|GO:1904030
query_1	FALSE	1	69	165	1	0.00606061	0.0144928	GO:0045739	GO:BP	positive regulation of DNA repair	18465	13477	GO:0006281|GO:0006282|GO:0051054|GO:2001022
query_1	FALSE	1	22	165	2	0.0121212	0.0909091	GO:0045745	GO:BP	positive regulation of G protein-coupled receptor signaling pathway	18465	13483	GO:0007186|GO:0008277|GO:0009967
query_1	FALSE	1	35	165	1	0.00606061	0.0285714	GO:0045746	GO:BP	negative regulation of Notch signaling pathway	18465	13484	GO:0007219|GO:0008593|GO:0009968
query_1	FALSE	1	256	165	9	0.0545455	0.0351562	GO:0045765	GO:BP	regulation of angiogenesis	18465	13503	GO:0001525|GO:0022603|GO:1901342
query_1	FALSE	1	146	165	6	0.0363636	0.0410959	GO:0045766	GO:BP	positive regulation of angiogenesis	18465	13504	GO:0001525|GO:0045765|GO:1904018
query_1	FALSE	1	38	165	1	0.00606061	0.0263158	GO:0045773	GO:BP	positive regulation of axon extension	18465	13511	GO:0030307|GO:0030516|GO:0048639|GO:0048675|GO:0050772
query_1	FALSE	1	41	165	2	0.0121212	0.0487805	GO:0045776	GO:BP	negative regulation of blood pressure	18465	13514	GO:0008217
query_1	FALSE	1	15	165	1	0.00606061	0.0666667	GO:0045779	GO:BP	negative regulation of bone resorption	18465	13517	GO:0045124|GO:0045453|GO:0046851
query_1	FALSE	1	403	165	9	0.0545455	0.0223325	GO:0045785	GO:BP	positive regulation of cell adhesion	18465	13523	GO:0007155|GO:0030155|GO:0048522
query_1	FALSE	1	360	165	4	0.0242424	0.0111111	GO:0045786	GO:BP	negative regulation of cell cycle	18465	13524	GO:0007049|GO:0048523|GO:0051726
query_1	FALSE	1	95	165	5	0.030303	0.0526316	GO:0045807	GO:BP	positive regulation of endocytosis	18465	13541	GO:0006897|GO:0030100|GO:0051050|GO:0051130
query_1	FALSE	1	45	165	2	0.0121212	0.0444444	GO:0045646	GO:BP	regulation of erythrocyte differentiation	18465	13390	GO:0030218|GO:0045637
query_1	FALSE	1	85	165	2	0.0121212	0.0235294	GO:0045639	GO:BP	positive regulation of myeloid cell differentiation	18465	13383	GO:0030099|GO:0045597|GO:0045637
query_1	FALSE	1	84	165	2	0.0121212	0.0238095	GO:0045638	GO:BP	negative regulation of myeloid cell differentiation	18465	13382	GO:0030099|GO:0045596|GO:0045637
query_1	FALSE	1	187	165	6	0.0363636	0.0320856	GO:0045637	GO:BP	regulation of myeloid cell differentiation	18465	13381	GO:0030099|GO:0045595|GO:1903706
query_1	FALSE	1	59	165	1	0.00606061	0.0169492	GO:0045453	GO:BP	bone resorption	18465	13261	GO:0001894|GO:0046849
query_1	FALSE	1	111	165	4	0.0242424	0.036036	GO:0045471	GO:BP	response to ethanol	18465	13278	GO:0097305
query_1	FALSE	1	12	165	1	0.00606061	0.0833333	GO:0045472	GO:BP	response to ether	18465	13279	GO:0010033|GO:1901700
query_1	FALSE	1	40	165	1	0.00606061	0.025	GO:0045494	GO:BP	photoreceptor cell maintenance	18465	13294	GO:0001895|GO:0032501
query_1	FALSE	1	61	165	1	0.00606061	0.0163934	GO:0045576	GO:BP	mast cell activation	18465	13320	GO:0002274
query_1	FALSE	1	133	165	4	0.0242424	0.0300752	GO:0045580	GO:BP	regulation of T cell differentiation	18465	13324	GO:0030217|GO:0045619|GO:0050863
query_1	FALSE	1	37	165	3	0.0181818	0.0810811	GO:0045581	GO:BP	negative regulation of T cell differentiation	18465	13325	GO:0030217|GO:0045580|GO:0045620|GO:0050868
query_1	FALSE	1	87	165	3	0.0181818	0.0344828	GO:0045582	GO:BP	positive regulation of T cell differentiation	18465	13326	GO:0030217|GO:0045580|GO:0045621|GO:0050870
query_1	FALSE	1	1398	165	28	0.169697	0.0200286	GO:0045595	GO:BP	regulation of cell differentiation	18465	13339	GO:0030154|GO:0050793|GO:0050794
query_1	FALSE	1	583	165	12	0.0727273	0.0205832	GO:0045596	GO:BP	negative regulation of cell differentiation	18465	13340	GO:0030154|GO:0045595|GO:0048523|GO:0051093
query_1	FALSE	1	777	165	17	0.10303	0.021879	GO:0045597	GO:BP	positive regulation of cell differentiation	18465	13341	GO:0030154|GO:0045595|GO:0048522|GO:0051094
query_1	FALSE	1	125	165	6	0.0363636	0.048	GO:0045598	GO:BP	regulation of fat cell differentiation	18465	13342	GO:0045444|GO:0045595
query_1	FALSE	1	18	165	1	0.00606061	0.0555556	GO:0045821	GO:BP	positive regulation of glycolytic process	18465	13551	GO:0006096|GO:0006110|GO:0031331|GO:0042327|GO:0045913|GO:1900544|GO:1903580
query_1	FALSE	1	49	165	2	0.0121212	0.0408163	GO:0045599	GO:BP	negative regulation of fat cell differentiation	18465	13343	GO:0045444|GO:0045596|GO:0045598
query_1	FALSE	1	51	165	2	0.0121212	0.0392157	GO:0045604	GO:BP	regulation of epidermal cell differentiation	18465	13348	GO:0009913|GO:0030856|GO:0045682
query_1	FALSE	1	33	165	2	0.0121212	0.0606061	GO:0045616	GO:BP	regulation of keratinocyte differentiation	18465	13360	GO:0030216|GO:0045604
query_1	FALSE	1	163	165	4	0.0242424	0.0245399	GO:0045619	GO:BP	regulation of lymphocyte differentiation	18465	13363	GO:0030098|GO:0051249|GO:1902105
query_1	FALSE	1	46	165	3	0.0181818	0.0652174	GO:0045620	GO:BP	negative regulation of lymphocyte differentiation	18465	13364	GO:0030098|GO:0045619|GO:0051250|GO:1902106
query_1	FALSE	1	101	165	3	0.0181818	0.029703	GO:0045621	GO:BP	positive regulation of lymphocyte differentiation	18465	13365	GO:0030098|GO:0045619|GO:0051251|GO:1902107
query_1	FALSE	1	32	165	3	0.0181818	0.09375	GO:0045622	GO:BP	regulation of T-helper cell differentiation	18465	13366	GO:0002697|GO:0042093|GO:0043370|GO:0050776
query_1	FALSE	1	15	165	2	0.0121212	0.133333	GO:0045623	GO:BP	negative regulation of T-helper cell differentiation	18465	13367	GO:0002698|GO:0042093|GO:0043371|GO:0045622|GO:0050777
query_1	FALSE	1	20	165	2	0.0121212	0.1	GO:0045624	GO:BP	positive regulation of T-helper cell differentiation	18465	13368	GO:0002699|GO:0042093|GO:0043372|GO:0045622|GO:0050778
query_1	FALSE	1	9	165	1	0.00606061	0.111111	GO:0045625	GO:BP	regulation of T-helper 1 cell differentiation	18465	13369	GO:0002825|GO:0045063|GO:0045622
query_1	FALSE	1	3	165	1	0.00606061	0.333333	GO:0045626	GO:BP	negative regulation of T-helper 1 cell differentiation	18465	13370	GO:0002826|GO:0045063|GO:0045623|GO:0045625
query_1	FALSE	1	11	165	1	0.00606061	0.0909091	GO:0045628	GO:BP	regulation of T-helper 2 cell differentiation	18465	13372	GO:0002828|GO:0045064|GO:0045622
query_1	FALSE	1	7	165	1	0.00606061	0.142857	GO:0045630	GO:BP	positive regulation of T-helper 2 cell differentiation	18465	13374	GO:0002830|GO:0045064|GO:0045624|GO:0045628
query_1	FALSE	1	62	165	4	0.0242424	0.0645161	GO:0045600	GO:BP	positive regulation of fat cell differentiation	18465	13344	GO:0045444|GO:0045597|GO:0045598
query_1	FALSE	1	20	165	2	0.0121212	0.1	GO:0045822	GO:BP	negative regulation of heart contraction	18465	13552	GO:0008016|GO:0060047|GO:1903523
query_1	FALSE	1	62	165	4	0.0242424	0.0645161	GO:0045824	GO:BP	negative regulation of innate immune response	18465	13554	GO:0002832|GO:0031348|GO:0032102|GO:0045087|GO:0045088|GO:0050777
query_1	FALSE	1	135	165	1	0.00606061	0.00740741	GO:0045834	GO:BP	positive regulation of lipid metabolic process	18465	13564	GO:0006629|GO:0009893|GO:0019216
query_1	FALSE	1	5	165	1	0.00606061	0.2	GO:0046035	GO:BP	CMP metabolic process	18465	13749	GO:0009173|GO:0009218
query_1	FALSE	1	15	165	1	0.00606061	0.0666667	GO:0046049	GO:BP	UMP metabolic process	18465	13763	GO:0009173|GO:0009218
query_1	FALSE	1	5	165	1	0.00606061	0.2	GO:0046050	GO:BP	UMP catabolic process	18465	13764	GO:0009175|GO:0009222|GO:0046049
query_1	FALSE	1	6	165	1	0.00606061	0.166667	GO:0046063	GO:BP	dCMP metabolic process	18465	13777	GO:0009176|GO:0009219
query_1	FALSE	1	15	165	1	0.00606061	0.0666667	GO:0046068	GO:BP	cGMP metabolic process	18465	13782	GO:0009150|GO:0009187
query_1	FALSE	1	8	165	1	0.00606061	0.125	GO:0046078	GO:BP	dUMP metabolic process	18465	13792	GO:0009176|GO:0009219
query_1	FALSE	1	6	165	1	0.00606061	0.166667	GO:0046079	GO:BP	dUMP catabolic process	18465	13793	GO:0009178|GO:0009223|GO:0046078
query_1	FALSE	1	5	165	1	0.00606061	0.2	GO:0046104	GO:BP	thymidine metabolic process	18465	13818	GO:0046125
query_1	FALSE	1	5	165	1	0.00606061	0.2	GO:0046113	GO:BP	nucleobase catabolic process	18465	13827	GO:0009112|GO:0046700|GO:1901361|GO:1901565
query_1	FALSE	1	6	165	1	0.00606061	0.166667	GO:0046121	GO:BP	deoxyribonucleoside catabolic process	18465	13835	GO:0009120|GO:0009164
query_1	FALSE	1	5	165	1	0.00606061	0.2	GO:0046125	GO:BP	pyrimidine deoxyribonucleoside metabolic process	18465	13839	GO:0006213|GO:0009120
query_1	FALSE	1	1	165	1	0.00606061	1	GO:0046127	GO:BP	pyrimidine deoxyribonucleoside catabolic process	18465	13841	GO:0046121|GO:0046125|GO:0046135
query_1	FALSE	1	260	165	2	0.0121212	0.00769231	GO:0046034	GO:BP	ATP metabolic process	18465	13748	GO:0008152
query_1	FALSE	1	16	165	1	0.00606061	0.0625	GO:0046135	GO:BP	pyrimidine nucleoside catabolic process	18465	13849	GO:0006213|GO:0009164|GO:0072529
query_1	FALSE	1	60	165	1	0.00606061	0.0166667	GO:0046173	GO:BP	polyol biosynthetic process	18465	13887	GO:0019751|GO:0046165
query_1	FALSE	1	67	165	5	0.030303	0.0746269	GO:0046209	GO:BP	nitric oxide metabolic process	18465	13923	GO:2001057
query_1	FALSE	1	5	165	1	0.00606061	0.2	GO:0046314	GO:BP	phosphocreatine biosynthetic process	18465	14028	GO:0006603|GO:0042396
query_1	FALSE	1	64	165	1	0.00606061	0.015625	GO:0046323	GO:BP	glucose import	18465	14036	GO:1904659
query_1	FALSE	1	50	165	1	0.00606061	0.02	GO:0046324	GO:BP	regulation of glucose import	18465	14037	GO:0010827|GO:0046323
query_1	FALSE	1	31	165	1	0.00606061	0.0322581	GO:0046326	GO:BP	positive regulation of glucose import	18465	14039	GO:0010828|GO:0046323|GO:0046324
query_1	FALSE	1	132	165	1	0.00606061	0.00757576	GO:0046328	GO:BP	regulation of JNK cascade	18465	14041	GO:0007254|GO:0032872
query_1	FALSE	1	25	165	2	0.0121212	0.08	GO:0046337	GO:BP	phosphatidylethanolamine metabolic process	18465	14049	GO:0006650
query_1	FALSE	1	14	165	1	0.00606061	0.0714286	GO:0046348	GO:BP	amino sugar catabolic process	18465	14060	GO:0006040|GO:1901136
query_1	FALSE	1	11	165	1	0.00606061	0.0909091	GO:0046349	GO:BP	amino sugar biosynthetic process	18465	14061	GO:0006040|GO:1901137
query_1	FALSE	1	77	165	4	0.0242424	0.0519481	GO:0046364	GO:BP	monosaccharide biosynthetic process	18465	14075	GO:0005996|GO:0016051|GO:0044283
query_1	FALSE	1	3	165	1	0.00606061	0.333333	GO:0046379	GO:BP	extracellular polysaccharide metabolic process	18465	14090	GO:0044264
query_1	FALSE	1	127	165	4	0.0242424	0.0314961	GO:0046165	GO:BP	alcohol biosynthetic process	18465	13879	GO:0006066|GO:0044283|GO:1901617
query_1	FALSE	1	104	165	1	0.00606061	0.00961538	GO:0045446	GO:BP	endothelial cell differentiation	18465	13257	GO:0003158|GO:0030855
query_1	FALSE	1	83	165	2	0.0121212	0.0240964	GO:0046031	GO:BP	ADP metabolic process	18465	13745	GO:0009150|GO:0009179
query_1	FALSE	1	33	165	1	0.00606061	0.030303	GO:0045981	GO:BP	positive regulation of nucleotide metabolic process	18465	13701	GO:0006140|GO:0009117|GO:0045935|GO:0045937|GO:0062013
query_1	FALSE	1	47	165	1	0.00606061	0.0212766	GO:0045839	GO:BP	negative regulation of mitotic nuclear division	18465	13569	GO:0007088|GO:0010948|GO:0045930|GO:0051784|GO:0140014
query_1	FALSE	1	39	165	1	0.00606061	0.025641	GO:0045841	GO:BP	negative regulation of mitotic metaphase/anaphase transition	18465	13571	GO:0007091|GO:0030071|GO:0045839|GO:1901991|GO:1902100|GO:2000816
query_1	FALSE	1	597	165	6	0.0363636	0.0100503	GO:0045859	GO:BP	regulation of protein kinase activity	18465	13587	GO:0001932|GO:0043549
query_1	FALSE	1	368	165	3	0.0181818	0.00815217	GO:0045860	GO:BP	positive regulation of protein kinase activity	18465	13588	GO:0001934|GO:0033674|GO:0045859
query_1	FALSE	1	275	165	8	0.0484848	0.0290909	GO:0045861	GO:BP	negative regulation of proteolysis	18465	13589	GO:0006508|GO:0030162|GO:0032269
query_1	FALSE	1	346	165	4	0.0242424	0.0115607	GO:0045862	GO:BP	positive regulation of proteolysis	18465	13590	GO:0006508|GO:0030162|GO:0032270
query_1	FALSE	1	1131	165	9	0.0545455	0.00795756	GO:0045892	GO:BP	negative regulation of transcription	DNA-templated	18465	13616	GO:0006351|GO:0006355|GO:1903507
query_1	FALSE	1	1441	165	15	0.0909091	0.0104094	GO:0045893	GO:BP	positive regulation of transcription	DNA-templated	18465	13617	GO:0006351|GO:0006355|GO:1903508
query_1	FALSE	1	28	165	1	0.00606061	0.0357143	GO:0045907	GO:BP	positive regulation of vasoconstriction	18465	13631	GO:0019229|GO:0042310|GO:0051240
query_1	FALSE	1	71	165	3	0.0181818	0.0422535	GO:0045913	GO:BP	positive regulation of carbohydrate metabolic process	18465	13635	GO:0005975|GO:0006109|GO:0009893
query_1	FALSE	1	13	165	2	0.0121212	0.153846	GO:0045916	GO:BP	negative regulation of complement activation	18465	13638	GO:0002698|GO:0002921|GO:0006956|GO:0030449
query_1	FALSE	1	4	165	1	0.00606061	0.25	GO:0045917	GO:BP	positive regulation of complement activation	18465	13639	GO:0002699|GO:0002922|GO:0006956|GO:0030449
query_1	FALSE	1	8	165	1	0.00606061	0.125	GO:0045988	GO:BP	negative regulation of striated muscle contraction	18465	13708	GO:0006941|GO:0006942|GO:0045932
query_1	FALSE	1	32	165	1	0.00606061	0.03125	GO:0045920	GO:BP	negative regulation of exocytosis	18465	13642	GO:0006887|GO:0017157|GO:1903531
query_1	FALSE	1	238	165	9	0.0545455	0.0378151	GO:0045926	GO:BP	negative regulation of growth	18465	13648	GO:0040007|GO:0040008|GO:0048519
query_1	FALSE	1	232	165	2	0.0121212	0.00862069	GO:0045927	GO:BP	positive regulation of growth	18465	13649	GO:0040007|GO:0040008|GO:0048518
query_1	FALSE	1	228	165	4	0.0242424	0.0175439	GO:0045930	GO:BP	negative regulation of mitotic cell cycle	18465	13652	GO:0000278|GO:0007346|GO:0045786
query_1	FALSE	1	23	165	1	0.00606061	0.0434783	GO:0045932	GO:BP	negative regulation of muscle contraction	18465	13654	GO:0006936|GO:0006937|GO:0051241
query_1	FALSE	1	1330	165	12	0.0727273	0.00902256	GO:0045934	GO:BP	negative regulation of nucleobase-containing compound metabolic process	18465	13656	GO:0006139|GO:0019219|GO:0031324|GO:0051172
query_1	FALSE	1	1717	165	19	0.115152	0.0110658	GO:0045935	GO:BP	positive regulation of nucleobase-containing compound metabolic process	18465	13657	GO:0006139|GO:0019219|GO:0031325|GO:0051173
query_1	FALSE	1	396	165	5	0.030303	0.0126263	GO:0045936	GO:BP	negative regulation of phosphate metabolic process	18465	13658	GO:0006796|GO:0010563|GO:0019220
query_1	FALSE	1	790	165	9	0.0545455	0.0113924	GO:0045937	GO:BP	positive regulation of phosphate metabolic process	18465	13659	GO:0006796|GO:0010562|GO:0019220
query_1	FALSE	1	1064	165	13	0.0787879	0.012218	GO:0045944	GO:BP	positive regulation of transcription by RNA polymerase II	18465	13665	GO:0006357|GO:0006366|GO:0045893
query_1	FALSE	1	13	165	3	0.0181818	0.230769	GO:0045953	GO:BP	negative regulation of natural killer cell mediated cytotoxicity	18465	13673	GO:0001911|GO:0002716|GO:0042267|GO:0042269
query_1	FALSE	1	20	165	1	0.00606061	0.05	GO:0045954	GO:BP	positive regulation of natural killer cell mediated cytotoxicity	18465	13674	GO:0001912|GO:0002717|GO:0042267|GO:0042269
query_1	FALSE	1	7	165	1	0.00606061	0.142857	GO:0045959	GO:BP	negative regulation of complement activation	classical pathway	18465	13679	GO:0002924|GO:0006958|GO:0030450|GO:0045916
query_1	FALSE	1	76	165	3	0.0181818	0.0394737	GO:0045921	GO:BP	positive regulation of exocytosis	18465	13643	GO:0006887|GO:0017157|GO:1903532
query_1	FALSE	1	28	165	1	0.00606061	0.0357143	GO:0046386	GO:BP	deoxyribose phosphate catabolic process	18465	14097	GO:0019692|GO:0046434|GO:1901136
query_1	FALSE	1	219	165	7	0.0424242	0.0319635	GO:0045444	GO:BP	fat cell differentiation	18465	13255	GO:0030154
query_1	FALSE	1	50	165	5	0.030303	0.1	GO:0045428	GO:BP	regulation of nitric oxide biosynthetic process	18465	13250	GO:0006809|GO:0031326|GO:0080164
query_1	FALSE	1	67	165	1	0.00606061	0.0149254	GO:0043687	GO:BP	post-translational protein modification	18465	12494	GO:0006464
query_1	FALSE	1	1595	165	16	0.0969697	0.0100313	GO:0043933	GO:BP	protein-containing complex organization	18465	12524	GO:0016043
query_1	FALSE	1	58	165	2	0.0121212	0.0344828	GO:0043954	GO:BP	cellular component maintenance	18465	12545	GO:0016043
query_1	FALSE	1	504	165	9	0.0545455	0.0178571	GO:0044057	GO:BP	regulation of system process	18465	12612	GO:0003008|GO:0051239
query_1	FALSE	1	32	165	2	0.0121212	0.0625	GO:0044058	GO:BP	regulation of digestive system process	18465	12613	GO:0022600|GO:0044057
query_1	FALSE	1	23	165	1	0.00606061	0.0434783	GO:0044062	GO:BP	regulation of excretion	18465	12617	GO:0007588|GO:0044057|GO:0051046
query_1	FALSE	1	14	165	1	0.00606061	0.0714286	GO:0044065	GO:BP	regulation of respiratory system process	18465	12620	GO:0003016|GO:0043576|GO:0044057
query_1	FALSE	1	81	165	1	0.00606061	0.0123457	GO:0044070	GO:BP	regulation of anion transport	18465	12625	GO:0006820|GO:0043269
query_1	FALSE	1	2930	165	23	0.139394	0.00784983	GO:0044085	GO:BP	cellular component biogenesis	18465	12639	GO:0071840
query_1	FALSE	1	892	165	7	0.0424242	0.00784753	GO:0044087	GO:BP	regulation of cellular component biogenesis	18465	12640	GO:0044085|GO:0050794
query_1	FALSE	1	471	165	5	0.030303	0.0106157	GO:0044089	GO:BP	positive regulation of cellular component biogenesis	18465	12642	GO:0044085|GO:0044087|GO:0048522
query_1	FALSE	1	53	165	1	0.00606061	0.0188679	GO:0044091	GO:BP	membrane biogenesis	18465	12644	GO:0044085
query_1	FALSE	1	926	165	20	0.121212	0.0215983	GO:0044092	GO:BP	negative regulation of molecular function	18465	12645	GO:0065009
query_1	FALSE	1	1383	165	11	0.0666667	0.00795372	GO:0044093	GO:BP	positive regulation of molecular function	18465	12646	GO:0065009
query_1	FALSE	1	122	165	4	0.0242424	0.0327869	GO:0044106	GO:BP	cellular amine metabolic process	18465	12649	GO:0009308|GO:0034641
query_1	FALSE	1	9259	165	92	0.557576	0.00993628	GO:0044237	GO:BP	cellular metabolic process	18465	12696	GO:0008152|GO:0009987
query_1	FALSE	1	8966	165	86	0.521212	0.00959179	GO:0044238	GO:BP	primary metabolic process	18465	12697	GO:0008152
query_1	FALSE	1	202	165	1	0.00606061	0.0049505	GO:0044242	GO:BP	cellular lipid catabolic process	18465	12700	GO:0016042|GO:0044248|GO:0044255
query_1	FALSE	1	2033	165	17	0.10303	0.00836203	GO:0044248	GO:BP	cellular catabolic process	18465	12703	GO:0009056|GO:0044237
query_1	FALSE	1	5131	165	48	0.290909	0.0093549	GO:0044249	GO:BP	cellular biosynthetic process	18465	12704	GO:0009058|GO:0044237
query_1	FALSE	1	890	165	14	0.0848485	0.0157303	GO:0044255	GO:BP	cellular lipid metabolic process	18465	12707	GO:0006629|GO:0044237
query_1	FALSE	1	755	165	4	0.0242424	0.00529801	GO:0044257	GO:BP	cellular protein catabolic process	18465	12709	GO:0030163|GO:0044265|GO:0044267
query_1	FALSE	1	5178	165	47	0.284848	0.00907686	GO:0044260	GO:BP	cellular macromolecule metabolic process	18465	12711	GO:0043170|GO:0044237
query_1	FALSE	1	268	165	3	0.0181818	0.011194	GO:0044262	GO:BP	cellular carbohydrate metabolic process	18465	12712	GO:0005975|GO:0044237
query_1	FALSE	1	92	165	1	0.00606061	0.0108696	GO:0044264	GO:BP	cellular polysaccharide metabolic process	18465	12713	GO:0005976|GO:0044260|GO:0044262
query_1	FALSE	1	17	165	1	0.00606061	0.0588235	GO:0043652	GO:BP	engulfment of apoptotic cell	18465	12487	GO:0006911|GO:0043277
query_1	FALSE	1	16	165	1	0.00606061	0.0625	GO:0043651	GO:BP	linoleic acid metabolic process	18465	12486	GO:0001676|GO:0033559|GO:0120254
query_1	FALSE	1	58	165	1	0.00606061	0.0172414	GO:0043647	GO:BP	inositol phosphate metabolic process	18465	12482	GO:0006796|GO:0019637|GO:0019751
query_1	FALSE	1	629	165	4	0.0242424	0.0063593	GO:0043632	GO:BP	modification-dependent macromolecule catabolic process	18465	12467	GO:0044265
query_1	FALSE	1	175	165	4	0.0242424	0.0228571	GO:0043488	GO:BP	regulation of mRNA stability	18465	12375	GO:0043487|GO:0061013
query_1	FALSE	1	61	165	1	0.00606061	0.0163934	GO:0043489	GO:BP	RNA stabilization	18465	12376	GO:0043487|GO:1902369
query_1	FALSE	1	193	165	3	0.0181818	0.015544	GO:0043491	GO:BP	protein kinase B signaling	18465	12378	GO:0035556
query_1	FALSE	1	100	165	4	0.0242424	0.04	GO:0043500	GO:BP	muscle adaptation	18465	12381	GO:0003012|GO:0050896
query_1	FALSE	1	22	165	1	0.00606061	0.0454545	GO:0043501	GO:BP	skeletal muscle adaptation	18465	12382	GO:0014888
query_1	FALSE	1	76	165	2	0.0121212	0.0263158	GO:0043502	GO:BP	regulation of muscle adaptation	18465	12383	GO:0043500|GO:0048583|GO:0090257
query_1	FALSE	1	4	165	1	0.00606061	0.25	GO:0043503	GO:BP	skeletal muscle fiber adaptation	18465	12384	GO:0043501|GO:0051716
query_1	FALSE	1	54	165	1	0.00606061	0.0185185	GO:0043506	GO:BP	regulation of JUN kinase activity	18465	12386	GO:0043405
query_1	FALSE	1	187	165	3	0.0181818	0.0160428	GO:0043523	GO:BP	regulation of neuron apoptotic process	18465	12395	GO:0042981|GO:0051402|GO:1901214
query_1	FALSE	1	129	165	3	0.0181818	0.0232558	GO:0043524	GO:BP	negative regulation of neuron apoptotic process	18465	12396	GO:0043066|GO:0043523|GO:0051402|GO:1901215
query_1	FALSE	1	204	165	1	0.00606061	0.00490196	GO:0043542	GO:BP	endothelial cell migration	18465	12404	GO:0010631
query_1	FALSE	1	230	165	1	0.00606061	0.00434783	GO:0043543	GO:BP	protein acylation	18465	12405	GO:0006464
query_1	FALSE	1	1050	165	9	0.0545455	0.00857143	GO:0044265	GO:BP	cellular macromolecule catabolic process	18465	12714	GO:0009057|GO:0044248|GO:0044260
query_1	FALSE	1	236	165	1	0.00606061	0.00423729	GO:0043547	GO:BP	positive regulation of GTPase activity	18465	12407	GO:0043087|GO:0051345
query_1	FALSE	1	19	165	1	0.00606061	0.0526316	GO:0043576	GO:BP	regulation of respiratory gaseous exchange	18465	12429	GO:0007585|GO:0051239
query_1	FALSE	1	199	165	2	0.0121212	0.0100503	GO:0043583	GO:BP	ear development	18465	12436	GO:0007423
query_1	FALSE	1	13	165	1	0.00606061	0.0769231	GO:0043584	GO:BP	nose development	18465	12437	GO:0007423|GO:0060541
query_1	FALSE	1	219	165	3	0.0181818	0.0136986	GO:0043588	GO:BP	skin development	18465	12441	GO:0048513
query_1	FALSE	1	11	165	1	0.00606061	0.0909091	GO:0043589	GO:BP	skin morphogenesis	18465	12442	GO:0009887|GO:0043588
query_1	FALSE	1	1047	165	9	0.0545455	0.00859599	GO:0043603	GO:BP	cellular amide metabolic process	18465	12444	GO:0034641
query_1	FALSE	1	774	165	5	0.030303	0.00645995	GO:0043604	GO:BP	amide biosynthetic process	18465	12445	GO:0043603|GO:0044271
query_1	FALSE	1	7	165	1	0.00606061	0.142857	GO:0043615	GO:BP	astrocyte cell migration	18465	12455	GO:0008347
query_1	FALSE	1	40	165	2	0.0121212	0.05	GO:0043616	GO:BP	keratinocyte proliferation	18465	12456	GO:0050673
query_1	FALSE	1	67	165	3	0.0181818	0.0447761	GO:0043618	GO:BP	regulation of transcription from RNA polymerase II promoter in response to stress	18465	12458	GO:0006357|GO:0043620
query_1	FALSE	1	73	165	3	0.0181818	0.0410959	GO:0043620	GO:BP	regulation of DNA-templated transcription in response to stress	18465	12460	GO:0006355|GO:0033554
query_1	FALSE	1	64	165	1	0.00606061	0.015625	GO:0043627	GO:BP	response to estrogen	18465	12462	GO:0009725
query_1	FALSE	1	708	165	6	0.0363636	0.00847458	GO:0043549	GO:BP	regulation of kinase activity	18465	12408	GO:0042325|GO:0051338
query_1	FALSE	1	4303	165	40	0.242424	0.00929584	GO:0044267	GO:BP	cellular protein metabolic process	18465	12715	GO:0019538|GO:0044260
query_1	FALSE	1	453	165	7	0.0424242	0.0154525	GO:0044270	GO:BP	cellular nitrogen compound catabolic process	18465	12717	GO:0034641|GO:0044248
query_1	FALSE	1	4143	165	38	0.230303	0.0091721	GO:0044271	GO:BP	cellular nitrogen compound biosynthetic process	18465	12718	GO:0034641|GO:0044249
query_1	FALSE	1	51	165	1	0.00606061	0.0196078	GO:0045047	GO:BP	protein targeting to ER	18465	13104	GO:0006605|GO:0072599
query_1	FALSE	1	224	165	5	0.030303	0.0223214	GO:0045055	GO:BP	regulated exocytosis	18465	13112	GO:0006887
query_1	FALSE	1	43	165	2	0.0121212	0.0465116	GO:0045058	GO:BP	T cell selection	18465	13115	GO:0002376|GO:0030217
query_1	FALSE	1	20	165	1	0.00606061	0.05	GO:0045063	GO:BP	T-helper 1 cell differentiation	18465	13120	GO:0042088|GO:0042093
query_1	FALSE	1	13	165	1	0.00606061	0.0769231	GO:0045064	GO:BP	T-helper 2 cell differentiation	18465	13121	GO:0042092|GO:0042093
query_1	FALSE	1	80	165	1	0.00606061	0.0125	GO:0045069	GO:BP	regulation of viral genome replication	18465	13126	GO:0019079|GO:1903900
query_1	FALSE	1	52	165	1	0.00606061	0.0192308	GO:0045071	GO:BP	negative regulation of viral genome replication	18465	13128	GO:0019079|GO:0045069|GO:0048525
query_1	FALSE	1	208	165	6	0.0363636	0.0288462	GO:0045088	GO:BP	regulation of innate immune response	18465	13130	GO:0002831|GO:0031347|GO:0032101|GO:0045087|GO:0050776
query_1	FALSE	1	129	165	2	0.0121212	0.0155039	GO:0045089	GO:BP	positive regulation of innate immune response	18465	13131	GO:0002833|GO:0031349|GO:0032103|GO:0045087|GO:0045088|GO:0050778
query_1	FALSE	1	69	165	2	0.0121212	0.0289855	GO:0045123	GO:BP	cellular extravasation	18465	13148	GO:0050900
query_1	FALSE	1	38	165	1	0.00606061	0.0263158	GO:0045124	GO:BP	regulation of bone resorption	18465	13149	GO:0045453|GO:0046850|GO:0065008
query_1	FALSE	1	86	165	1	0.00606061	0.0116279	GO:0045132	GO:BP	meiotic chromosome segregation	18465	13151	GO:0098813|GO:0140013|GO:1903046
query_1	FALSE	1	15	165	1	0.00606061	0.0666667	GO:0045026	GO:BP	plasma membrane fusion	18465	13091	GO:0007009|GO:0061025
query_1	FALSE	1	204	165	1	0.00606061	0.00490196	GO:0045137	GO:BP	development of primary sexual characteristics	18465	13153	GO:0003006|GO:0007275|GO:0007548
query_1	FALSE	1	211	165	3	0.0181818	0.014218	GO:0045165	GO:BP	cell fate commitment	18465	13167	GO:0030154|GO:0048869
query_1	FALSE	1	1630	165	15	0.0909091	0.00920245	GO:0045184	GO:BP	establishment of protein localization	18465	13173	GO:0008104|GO:0051234
query_1	FALSE	1	92	165	1	0.00606061	0.0108696	GO:0045185	GO:BP	maintenance of protein location	18465	13174	GO:0008104|GO:0051235
query_1	FALSE	1	41	165	2	0.0121212	0.0487805	GO:0045214	GO:BP	sarcomere organization	18465	13197	GO:0030239|GO:0031032
query_1	FALSE	1	188	165	1	0.00606061	0.00531915	GO:0045216	GO:BP	cell-cell junction organization	18465	13198	GO:0034330
query_1	FALSE	1	3	165	1	0.00606061	0.333333	GO:0045226	GO:BP	extracellular polysaccharide biosynthetic process	18465	13208	GO:0033692|GO:0046379
query_1	FALSE	1	306	165	5	0.030303	0.0163399	GO:0045229	GO:BP	external encapsulating structure organization	18465	13211	GO:0016043
query_1	FALSE	1	779	165	17	0.10303	0.0218228	GO:0045321	GO:BP	leukocyte activation	18465	13229	GO:0001775|GO:0002376
query_1	FALSE	1	23	165	1	0.00606061	0.0434783	GO:0045324	GO:BP	late endosome to vacuole transport	18465	13230	GO:0007034|GO:0016192
query_1	FALSE	1	223	165	1	0.00606061	0.0044843	GO:0045333	GO:BP	cellular respiration	18465	13237	GO:0015980
query_1	FALSE	1	4	165	1	0.00606061	0.25	GO:0045337	GO:BP	farnesyl diphosphate biosynthetic process	18465	13238	GO:0008654|GO:0016114|GO:0045338
query_1	FALSE	1	6	165	1	0.00606061	0.166667	GO:0045338	GO:BP	farnesyl diphosphate metabolic process	18465	13239	GO:0006644|GO:0006721
query_1	FALSE	1	55	165	1	0.00606061	0.0181818	GO:0045143	GO:BP	homologous chromosome segregation	18465	13157	GO:0007127|GO:0045132
query_1	FALSE	1	34	165	3	0.0181818	0.0882353	GO:0045429	GO:BP	positive regulation of nitric oxide biosynthetic process	18465	13251	GO:0006809|GO:0031328|GO:0045428|GO:1904407
query_1	FALSE	1	14	165	2	0.0121212	0.142857	GO:0045019	GO:BP	negative regulation of nitric oxide biosynthetic process	18465	13086	GO:0006809|GO:0031327|GO:0045428|GO:1904406
query_1	FALSE	1	50	165	1	0.00606061	0.02	GO:0045010	GO:BP	actin nucleation	18465	13080	GO:0007015
query_1	FALSE	1	1599	165	27	0.163636	0.0168856	GO:0044281	GO:BP	small molecule metabolic process	18465	12724	GO:0008152
query_1	FALSE	1	361	165	1	0.00606061	0.00277008	GO:0044282	GO:BP	small molecule catabolic process	18465	12725	GO:0009056|GO:0044281
query_1	FALSE	1	503	165	14	0.0848485	0.027833	GO:0044283	GO:BP	small molecule biosynthetic process	18465	12726	GO:0009058|GO:0044281
query_1	FALSE	1	6	165	1	0.00606061	0.166667	GO:0044341	GO:BP	sodium-dependent phosphate transport	18465	12747	GO:0006817
query_1	FALSE	1	22	165	1	0.00606061	0.0454545	GO:0044342	GO:BP	type B pancreatic cell proliferation	18465	12748	GO:0050673
query_1	FALSE	1	93	165	2	0.0121212	0.0215054	GO:0044344	GO:BP	cellular response to fibroblast growth factor stimulus	18465	12750	GO:0071363|GO:0071495|GO:0071774
query_1	FALSE	1	250	165	4	0.0242424	0.016	GO:0044403	GO:BP	biological process involved in symbiotic interaction	18465	12783	GO:0044419
query_1	FALSE	1	141	165	2	0.0121212	0.0141844	GO:0044409	GO:BP	entry into host	18465	12788	GO:0052126
query_1	FALSE	1	47	165	1	0.00606061	0.0212766	GO:0044458	GO:BP	motile cilium assembly	18465	12796	GO:0060271
query_1	FALSE	1	838	165	11	0.0666667	0.0131265	GO:0044703	GO:BP	multi-organism reproductive process	18465	12958	GO:0022414
query_1	FALSE	1	180	165	3	0.0181818	0.0166667	GO:0044706	GO:BP	multi-multicellular organism process	18465	12959	GO:0032501
query_1	FALSE	1	86	165	1	0.00606061	0.0116279	GO:0044728	GO:BP	DNA methylation or demethylation	18465	12968	GO:0006304
query_1	FALSE	1	239	165	3	0.0181818	0.0125523	GO:0045017	GO:BP	glycerolipid biosynthetic process	18465	13084	GO:0008610|GO:0044249|GO:0046486
query_1	FALSE	1	497	165	4	0.0242424	0.00804829	GO:0044770	GO:BP	cell cycle phase transition	18465	12990	GO:0022402
query_1	FALSE	1	82	165	1	0.00606061	0.0121951	GO:0044773	GO:BP	mitotic DNA damage checkpoint signaling	18465	12993	GO:0000077|GO:0044774
query_1	FALSE	1	86	165	1	0.00606061	0.0116279	GO:0044774	GO:BP	mitotic DNA integrity checkpoint signaling	18465	12994	GO:0007093|GO:0031570
query_1	FALSE	1	346	165	2	0.0121212	0.00578035	GO:0044782	GO:BP	cilium organization	18465	12999	GO:0006996|GO:0120036
query_1	FALSE	1	62	165	1	0.00606061	0.016129	GO:0044784	GO:BP	metaphase/anaphase transition of cell cycle	18465	13000	GO:0033045|GO:0044770
query_1	FALSE	1	28	165	2	0.0121212	0.0714286	GO:0044788	GO:BP	modulation by host of viral process	18465	13004	GO:0051851
query_1	FALSE	1	11	165	1	0.00606061	0.0909091	GO:0044793	GO:BP	negative regulation by host of viral process	18465	13008	GO:0016032|GO:0044788
query_1	FALSE	1	45	165	1	0.00606061	0.0222222	GO:0044818	GO:BP	mitotic G2/M transition checkpoint	18465	13023	GO:0007093|GO:0010972
query_1	FALSE	1	32	165	1	0.00606061	0.03125	GO:0044819	GO:BP	mitotic G1/S transition checkpoint signaling	18465	13024	GO:0007093|GO:2000134
query_1	FALSE	1	18	165	2	0.0121212	0.111111	GO:0044827	GO:BP	modulation by host of viral genome replication	18465	13028	GO:0019079|GO:0044788
query_1	FALSE	1	7	165	1	0.00606061	0.142857	GO:0044828	GO:BP	negative regulation by host of viral genome replication	18465	13029	GO:0019079|GO:0044793|GO:0044827
query_1	FALSE	1	163	165	2	0.0121212	0.0122699	GO:0044839	GO:BP	cell cycle G2/M phase transition	18465	13039	GO:0044770
query_1	FALSE	1	217	165	2	0.0121212	0.00921659	GO:0044843	GO:BP	cell cycle G1/S phase transition	18465	13040	GO:0044770
query_1	FALSE	1	411	165	4	0.0242424	0.00973236	GO:0044772	GO:BP	mitotic cell cycle phase transition	18465	12992	GO:0044770|GO:1903047
query_1	FALSE	1	177	165	1	0.00606061	0.00564972	GO:0046390	GO:BP	ribose phosphate biosynthetic process	18465	14100	GO:0019693|GO:0090407|GO:1901137
query_1	FALSE	1	276	165	6	0.0363636	0.0217391	GO:0046394	GO:BP	carboxylic acid biosynthetic process	18465	14103	GO:0016053|GO:0019752
query_1	FALSE	1	67	165	2	0.0121212	0.0298507	GO:0046425	GO:BP	regulation of receptor signaling pathway via JAK-STAT	18465	14121	GO:0007259|GO:1904892
query_1	FALSE	1	24	165	1	0.00606061	0.0416667	GO:0048710	GO:BP	regulation of astrocyte differentiation	18465	15024	GO:0045685|GO:0048708
query_1	FALSE	1	593	165	4	0.0242424	0.00674536	GO:0048729	GO:BP	tissue morphogenesis	18465	15043	GO:0009653|GO:0009888
query_1	FALSE	1	4255	165	56	0.339394	0.013161	GO:0048731	GO:BP	system development	18465	15045	GO:0007275|GO:0048856
query_1	FALSE	1	388	165	6	0.0363636	0.0154639	GO:0048732	GO:BP	gland development	18465	15046	GO:0048513
query_1	FALSE	1	156	165	2	0.0121212	0.0128205	GO:0048736	GO:BP	appendage development	18465	15050	GO:0007275|GO:0048856
query_1	FALSE	1	206	165	5	0.030303	0.0242718	GO:0048738	GO:BP	cardiac muscle tissue development	18465	15052	GO:0007507|GO:0014706
query_1	FALSE	1	220	165	2	0.0121212	0.00909091	GO:0048762	GO:BP	mesenchymal cell differentiation	18465	15072	GO:0030154|GO:0060485
query_1	FALSE	1	3	165	1	0.00606061	0.333333	GO:0048769	GO:BP	sarcomerogenesis	18465	15078	GO:0030239|GO:0031032
query_1	FALSE	1	151	165	4	0.0242424	0.0264901	GO:0048771	GO:BP	tissue remodeling	18465	15079	GO:0032501
query_1	FALSE	1	1	165	1	0.00606061	1	GO:0048773	GO:BP	erythrophore differentiation	18465	15081	GO:0050931
query_1	FALSE	1	1	165	1	0.00606061	1	GO:0048789	GO:BP	cytoskeletal matrix organization at active zone	18465	15094	GO:0030865
query_1	FALSE	1	37	165	1	0.00606061	0.027027	GO:0048806	GO:BP	genitalia development	18465	15111	GO:0007548|GO:0048513|GO:0048608
query_1	FALSE	1	3	165	1	0.00606061	0.333333	GO:0048807	GO:BP	female genitalia morphogenesis	18465	15112	GO:0030540|GO:0035112
query_1	FALSE	1	581	165	8	0.0484848	0.0137694	GO:0048812	GO:BP	neuron projection morphogenesis	18465	15117	GO:0031175|GO:0120039
query_1	FALSE	1	136	165	2	0.0121212	0.0147059	GO:0048813	GO:BP	dendrite morphogenesis	18465	15118	GO:0016358|GO:0048667|GO:0048812
query_1	FALSE	1	59	165	1	0.00606061	0.0169492	GO:0048814	GO:BP	regulation of dendrite morphogenesis	18465	15119	GO:0022603|GO:0048813|GO:0050773
query_1	FALSE	1	36	165	1	0.00606061	0.0277778	GO:0048821	GO:BP	erythrocyte development	18465	15126	GO:0030218|GO:0061515
query_1	FALSE	1	173	165	2	0.0121212	0.0115607	GO:0048839	GO:BP	inner ear development	18465	15143	GO:0043583|GO:0048856
query_1	FALSE	1	33	165	1	0.00606061	0.030303	GO:0048841	GO:BP	regulation of axon extension involved in axon guidance	18465	15145	GO:0030516|GO:0048846
query_1	FALSE	1	27	165	1	0.00606061	0.037037	GO:0048843	GO:BP	negative regulation of axon extension involved in axon guidance	18465	15147	GO:0030517|GO:0048841|GO:0048846|GO:0050922
query_1	FALSE	1	37	165	1	0.00606061	0.027027	GO:0048846	GO:BP	axon extension involved in axon guidance	18465	15150	GO:0007411|GO:0048675|GO:1902284
query_1	FALSE	1	5064	165	63	0.381818	0.0124408	GO:0048856	GO:BP	anatomical structure development	18465	15160	GO:0032502
query_1	FALSE	1	58	165	3	0.0181818	0.0517241	GO:0048857	GO:BP	neural nucleus development	18465	15161	GO:0048856
query_1	FALSE	1	600	165	8	0.0484848	0.0133333	GO:0048858	GO:BP	cell projection morphogenesis	18465	15162	GO:0000902|GO:0030030|GO:0032990
query_1	FALSE	1	217	165	2	0.0121212	0.00921659	GO:0048863	GO:BP	stem cell differentiation	18465	15166	GO:0030154
query_1	FALSE	1	66	165	1	0.00606061	0.0151515	GO:0048708	GO:BP	astrocyte differentiation	18465	15022	GO:0007417|GO:0010001
query_1	FALSE	1	109	165	2	0.0121212	0.0183486	GO:0048706	GO:BP	embryonic skeletal system development	18465	15020	GO:0001501|GO:0043009
query_1	FALSE	1	198	165	1	0.00606061	0.00505051	GO:0048705	GO:BP	skeletal system morphogenesis	18465	15019	GO:0001501|GO:0009887
query_1	FALSE	1	80	165	1	0.00606061	0.0125	GO:0048704	GO:BP	embryonic skeletal system morphogenesis	18465	15018	GO:0048562|GO:0048705|GO:0048706
query_1	FALSE	1	1490	165	22	0.133333	0.0147651	GO:0048585	GO:BP	negative regulation of response to stimulus	18465	14911	GO:0048519|GO:0048583|GO:0050896
query_1	FALSE	1	216	165	3	0.0181818	0.0138889	GO:0048588	GO:BP	developmental cell growth	18465	14914	GO:0016049|GO:0048468|GO:0048589
query_1	FALSE	1	598	165	8	0.0484848	0.0133779	GO:0048589	GO:BP	developmental growth	18465	14915	GO:0032502|GO:0040007
query_1	FALSE	1	141	165	4	0.0242424	0.0283688	GO:0048592	GO:BP	eye morphogenesis	18465	14916	GO:0001654|GO:0090596
query_1	FALSE	1	111	165	3	0.0181818	0.027027	GO:0048593	GO:BP	camera-type eye morphogenesis	18465	14917	GO:0043010|GO:0048592
query_1	FALSE	1	23	165	1	0.00606061	0.0434783	GO:0048596	GO:BP	embryonic camera-type eye morphogenesis	18465	14918	GO:0031076|GO:0048048|GO:0048593
query_1	FALSE	1	539	165	7	0.0424242	0.012987	GO:0048598	GO:BP	embryonic morphogenesis	18465	14920	GO:0009653|GO:0009790
query_1	FALSE	1	392	165	4	0.0242424	0.0102041	GO:0048608	GO:BP	reproductive structure development	18465	14924	GO:0003006|GO:0048856|GO:0061458
query_1	FALSE	1	697	165	8	0.0484848	0.0114778	GO:0048609	GO:BP	multicellular organismal reproductive process	18465	14925	GO:0022414|GO:0032504
query_1	FALSE	1	305	165	7	0.0424242	0.0229508	GO:0048638	GO:BP	regulation of developmental growth	18465	14953	GO:0040008|GO:0048589|GO:0050793
query_1	FALSE	1	154	165	2	0.0121212	0.012987	GO:0048639	GO:BP	positive regulation of developmental growth	18465	14954	GO:0045927|GO:0048589|GO:0048638|GO:0051094
query_1	FALSE	1	104	165	3	0.0181818	0.0288462	GO:0048640	GO:BP	negative regulation of developmental growth	18465	14955	GO:0045926|GO:0048589|GO:0048638|GO:0051093
query_1	FALSE	1	83	165	1	0.00606061	0.0120482	GO:0048864	GO:BP	stem cell development	18465	15167	GO:0048468|GO:0048863
query_1	FALSE	1	75	165	1	0.00606061	0.0133333	GO:0048644	GO:BP	muscle organ morphogenesis	18465	14959	GO:0007517|GO:0009887
query_1	FALSE	1	130	165	5	0.030303	0.0384615	GO:0048659	GO:BP	smooth muscle cell proliferation	18465	14974	GO:0033002
query_1	FALSE	1	127	165	5	0.030303	0.0393701	GO:0048660	GO:BP	regulation of smooth muscle cell proliferation	18465	14975	GO:0042127|GO:0048659
query_1	FALSE	1	76	165	2	0.0121212	0.0263158	GO:0048661	GO:BP	positive regulation of smooth muscle cell proliferation	18465	14976	GO:0008284|GO:0048659|GO:0048660
query_1	FALSE	1	48	165	3	0.0181818	0.0625	GO:0048662	GO:BP	negative regulation of smooth muscle cell proliferation	18465	14977	GO:0008285|GO:0048659|GO:0048660
query_1	FALSE	1	1029	165	15	0.0909091	0.0145773	GO:0048666	GO:BP	neuron development	18465	14981	GO:0030182|GO:0048468
query_1	FALSE	1	522	165	7	0.0424242	0.01341	GO:0048667	GO:BP	cell morphogenesis involved in neuron differentiation	18465	14982	GO:0000904|GO:0048666
query_1	FALSE	1	26	165	1	0.00606061	0.0384615	GO:0048668	GO:BP	collateral sprouting	18465	14983	GO:0007409|GO:0048588|GO:0060560
query_1	FALSE	1	20	165	1	0.00606061	0.05	GO:0048670	GO:BP	regulation of collateral sprouting	18465	14985	GO:0048638|GO:0048668|GO:0050770|GO:0061387
query_1	FALSE	1	11	165	1	0.00606061	0.0909091	GO:0048672	GO:BP	positive regulation of collateral sprouting	18465	14987	GO:0030307|GO:0048639|GO:0048668|GO:0048670|GO:0050772
query_1	FALSE	1	122	165	2	0.0121212	0.0163934	GO:0048675	GO:BP	axon extension	18465	14990	GO:0007409|GO:1990138
query_1	FALSE	1	75	165	2	0.0121212	0.0266667	GO:0048678	GO:BP	response to axon injury	18465	14992	GO:0009611
query_1	FALSE	1	1388	165	19	0.115152	0.0136888	GO:0048699	GO:BP	generation of neurons	18465	15013	GO:0022008
query_1	FALSE	1	1015	165	19	0.115152	0.0187192	GO:0048646	GO:BP	anatomical structure formation involved in morphogenesis	18465	14961	GO:0009653|GO:0032502
query_1	FALSE	1	3685	165	50	0.30303	0.0135685	GO:0048869	GO:BP	cellular developmental process	18465	15172	GO:0009987|GO:0032502
query_1	FALSE	1	1476	165	20	0.121212	0.0135501	GO:0048870	GO:BP	cell motility	18465	15173	GO:0006928|GO:0040011|GO:0051674
query_1	FALSE	1	468	165	10	0.0606061	0.0213675	GO:0048871	GO:BP	multicellular organismal homeostasis	18465	15174	GO:0032501|GO:0042592
query_1	FALSE	1	58	165	3	0.0181818	0.0517241	GO:0050766	GO:BP	positive regulation of phagocytosis	18465	15318	GO:0006909|GO:0050764|GO:0051050
query_1	FALSE	1	332	165	7	0.0424242	0.0210843	GO:0050767	GO:BP	regulation of neurogenesis	18465	15319	GO:0022008|GO:0048699|GO:0051960|GO:0060284
query_1	FALSE	1	129	165	4	0.0242424	0.0310078	GO:0050768	GO:BP	negative regulation of neurogenesis	18465	15320	GO:0010721|GO:0022008|GO:0050767|GO:0051961
query_1	FALSE	1	210	165	3	0.0181818	0.0142857	GO:0050769	GO:BP	positive regulation of neurogenesis	18465	15321	GO:0010720|GO:0022008|GO:0050767|GO:0051962
query_1	FALSE	1	8	165	1	0.00606061	0.125	GO:0070091	GO:BP	glucagon secretion	18465	18650	GO:0030072
query_1	FALSE	1	65	165	1	0.00606061	0.0153846	GO:0050771	GO:BP	negative regulation of axonogenesis	18465	15323	GO:0007409|GO:0010977|GO:0050768|GO:0050770
query_1	FALSE	1	77	165	2	0.0121212	0.025974	GO:0050772	GO:BP	positive regulation of axonogenesis	18465	15324	GO:0007409|GO:0031346|GO:0050769|GO:0050770
query_1	FALSE	1	93	165	1	0.00606061	0.0107527	GO:0050773	GO:BP	regulation of dendrite development	18465	15325	GO:0010975|GO:0016358|GO:0050793
query_1	FALSE	1	7	165	1	0.00606061	0.142857	GO:0050774	GO:BP	negative regulation of dendrite morphogenesis	18465	15326	GO:0031345|GO:0048813|GO:0048814|GO:0050768
query_1	FALSE	1	153	165	8	0.0484848	0.0522876	GO:0050777	GO:BP	negative regulation of immune response	18465	15329	GO:0002683|GO:0006955|GO:0048585|GO:0050776
query_1	FALSE	1	84	165	3	0.0181818	0.0357143	GO:0050779	GO:BP	RNA destabilization	18465	15331	GO:0006401|GO:0031331|GO:0043487|GO:0051254
query_1	FALSE	1	2118	165	29	0.175758	0.0136922	GO:0050790	GO:BP	regulation of catalytic activity	18465	15337	GO:0065009
query_1	FALSE	1	85	165	4	0.0242424	0.0470588	GO:0050764	GO:BP	regulation of phagocytosis	18465	15316	GO:0006909|GO:0060627
query_1	FALSE	1	146	165	2	0.0121212	0.0136986	GO:0050792	GO:BP	regulation of viral process	18465	15338	GO:0016032|GO:0050789
query_1	FALSE	1	9321	165	106	0.642424	0.0113722	GO:0050794	GO:BP	regulation of cellular process	18465	15340	GO:0009987|GO:0050789
query_1	FALSE	1	54	165	1	0.00606061	0.0185185	GO:0050795	GO:BP	regulation of behavior	18465	15341	GO:0007610|GO:0050789
query_1	FALSE	1	133	165	2	0.0121212	0.0150376	GO:0050796	GO:BP	regulation of insulin secretion	18465	15342	GO:0030073|GO:0050708|GO:0090276
query_1	FALSE	1	12	165	1	0.00606061	0.0833333	GO:0050802	GO:BP	circadian sleep/wake cycle	sleep	18465	15346	GO:0022410|GO:0030431
query_1	FALSE	1	201	165	1	0.00606061	0.00497512	GO:0050803	GO:BP	regulation of synapse structure or activity	18465	15347	GO:0065008
query_1	FALSE	1	401	165	10	0.0606061	0.0249377	GO:0050804	GO:BP	modulation of chemical synaptic transmission	18465	15348	GO:0007268|GO:0099177
query_1	FALSE	1	140	165	5	0.030303	0.0357143	GO:0050806	GO:BP	positive regulation of synaptic transmission	18465	15350	GO:0007268|GO:0010647|GO:0023056|GO:0050804
query_1	FALSE	1	196	165	1	0.00606061	0.00510204	GO:0050807	GO:BP	regulation of synapse organization	18465	15351	GO:0050803|GO:0050808|GO:0051128
query_1	FALSE	1	399	165	4	0.0242424	0.0100251	GO:0050808	GO:BP	synapse organization	18465	15352	GO:0034330
query_1	FALSE	1	211	165	5	0.030303	0.0236967	GO:0050817	GO:BP	coagulation	18465	15357	GO:0032501
query_1	FALSE	1	67	165	1	0.00606061	0.0149254	GO:0050818	GO:BP	regulation of coagulation	18465	15358	GO:0050817|GO:0051239
query_1	FALSE	1	50	165	1	0.00606061	0.02	GO:0050819	GO:BP	negative regulation of coagulation	18465	15359	GO:0050817|GO:0050818|GO:0051241
query_1	FALSE	1	2219	165	39	0.236364	0.0175755	GO:0050793	GO:BP	regulation of developmental process	18465	15339	GO:0032502|GO:0050789
query_1	FALSE	1	1878	165	34	0.206061	0.0181044	GO:0048584	GO:BP	positive regulation of response to stimulus	18465	14910	GO:0048518|GO:0048583|GO:0050896
query_1	FALSE	1	5	165	1	0.00606061	0.2	GO:0050748	GO:BP	negative regulation of lipoprotein metabolic process	18465	15308	GO:0031324|GO:0042157|GO:0050746|GO:0051248
query_1	FALSE	1	51	165	1	0.00606061	0.0196078	GO:0050732	GO:BP	negative regulation of peptidyl-tyrosine phosphorylation	18465	15298	GO:0001933|GO:0018108|GO:0050730
query_1	FALSE	1	272	165	8	0.0484848	0.0294118	GO:0048872	GO:BP	homeostasis of number of cells	18465	15175	GO:0042592
query_1	FALSE	1	346	165	5	0.030303	0.0144509	GO:0048880	GO:BP	sensory system development	18465	15182	GO:0048731
query_1	FALSE	1	10	165	1	0.00606061	0.1	GO:0048934	GO:BP	peripheral nervous system neuron differentiation	18465	15236	GO:0007422|GO:0030182
query_1	FALSE	1	10	165	1	0.00606061	0.1	GO:0048935	GO:BP	peripheral nervous system neuron development	18465	15237	GO:0048666|GO:0048934
query_1	FALSE	1	80	165	1	0.00606061	0.0125	GO:0050000	GO:BP	chromosome localization	18465	15245	GO:0051640
query_1	FALSE	1	20	165	1	0.00606061	0.05	GO:0050482	GO:BP	arachidonic acid secretion	18465	15252	GO:0032309|GO:1903963
query_1	FALSE	1	157	165	1	0.00606061	0.00636943	GO:0050657	GO:BP	nucleic acid transport	18465	15263	GO:0015931
query_1	FALSE	1	157	165	1	0.00606061	0.00636943	GO:0050658	GO:BP	RNA transport	18465	15264	GO:0050657|GO:0051236
query_1	FALSE	1	15	165	1	0.00606061	0.0666667	GO:0050665	GO:BP	hydrogen peroxide biosynthetic process	18465	15265	GO:0042743|GO:0044249|GO:1903409
query_1	FALSE	1	199	165	5	0.030303	0.0251256	GO:0050670	GO:BP	regulation of lymphocyte proliferation	18465	15270	GO:0032944|GO:0046651|GO:0051249
query_1	FALSE	1	121	165	4	0.0242424	0.0330579	GO:0050671	GO:BP	positive regulation of lymphocyte proliferation	18465	15271	GO:0032946|GO:0046651|GO:0050670|GO:0051251
query_1	FALSE	1	75	165	1	0.00606061	0.0133333	GO:0050672	GO:BP	negative regulation of lymphocyte proliferation	18465	15272	GO:0032945|GO:0046651|GO:0050670|GO:0051250
query_1	FALSE	1	14	165	1	0.00606061	0.0714286	GO:0050746	GO:BP	regulation of lipoprotein metabolic process	18465	15306	GO:0031323|GO:0042157|GO:0051246
query_1	FALSE	1	367	165	8	0.0484848	0.0217984	GO:0050673	GO:BP	epithelial cell proliferation	18465	15273	GO:0008283
query_1	FALSE	1	178	165	1	0.00606061	0.00561798	GO:0050679	GO:BP	positive regulation of epithelial cell proliferation	18465	15279	GO:0008284|GO:0050673|GO:0050678
query_1	FALSE	1	118	165	3	0.0181818	0.0254237	GO:0050680	GO:BP	negative regulation of epithelial cell proliferation	18465	15280	GO:0008285|GO:0050673|GO:0050678
query_1	FALSE	1	67	165	1	0.00606061	0.0149254	GO:0050688	GO:BP	regulation of defense response to virus	18465	15285	GO:0002831|GO:0031347|GO:0032101|GO:0051607
query_1	FALSE	1	39	165	1	0.00606061	0.025641	GO:0050691	GO:BP	regulation of defense response to virus by host	18465	15288	GO:0050688
query_1	FALSE	1	220	165	4	0.0242424	0.0181818	GO:0050708	GO:BP	regulation of protein secretion	18465	15290	GO:0009306|GO:0051223|GO:1903530
query_1	FALSE	1	56	165	2	0.0121212	0.0357143	GO:0050709	GO:BP	negative regulation of protein secretion	18465	15291	GO:0009306|GO:0050708|GO:0051224|GO:1903531
query_1	FALSE	1	118	165	1	0.00606061	0.00847458	GO:0050714	GO:BP	positive regulation of protein secretion	18465	15292	GO:0009306|GO:0050708|GO:0051222|GO:1903532
query_1	FALSE	1	305	165	11	0.0666667	0.0360656	GO:0050727	GO:BP	regulation of inflammatory response	18465	15293	GO:0006954|GO:0031347|GO:0032101
query_1	FALSE	1	131	165	2	0.0121212	0.0152672	GO:0050728	GO:BP	negative regulation of inflammatory response	18465	15294	GO:0006954|GO:0031348|GO:0032102|GO:0050727
query_1	FALSE	1	110	165	6	0.0363636	0.0545455	GO:0050729	GO:BP	positive regulation of inflammatory response	18465	15295	GO:0006954|GO:0031349|GO:0032103|GO:0050727
query_1	FALSE	1	218	165	3	0.0181818	0.0137615	GO:0050730	GO:BP	regulation of peptidyl-tyrosine phosphorylation	18465	15296	GO:0001932|GO:0018108
query_1	FALSE	1	155	165	2	0.0121212	0.0129032	GO:0050731	GO:BP	positive regulation of peptidyl-tyrosine phosphorylation	18465	15297	GO:0001934|GO:0018108|GO:0050730
query_1	FALSE	1	312	165	6	0.0363636	0.0192308	GO:0050678	GO:BP	regulation of epithelial cell proliferation	18465	15278	GO:0042127|GO:0050673
query_1	FALSE	1	3462	165	49	0.29697	0.0141537	GO:0048583	GO:BP	regulation of response to stimulus	18465	14909	GO:0050789|GO:0050896
query_1	FALSE	1	18	165	1	0.00606061	0.0555556	GO:0048569	GO:BP	post-embryonic animal organ development	18465	14895	GO:0048513
query_1	FALSE	1	401	165	7	0.0424242	0.0174564	GO:0048568	GO:BP	embryonic organ development	18465	14894	GO:0009790|GO:0048513
query_1	FALSE	1	36	165	3	0.0181818	0.0833333	GO:0046636	GO:BP	negative regulation of alpha-beta T cell activation	18465	14266	GO:0046631|GO:0046634|GO:0050868
query_1	FALSE	1	59	165	4	0.0242424	0.0677966	GO:0046637	GO:BP	regulation of alpha-beta T cell differentiation	18465	14267	GO:0045580|GO:0046632|GO:0046634
query_1	FALSE	1	46	165	3	0.0181818	0.0652174	GO:0046638	GO:BP	positive regulation of alpha-beta T cell differentiation	18465	14268	GO:0045582|GO:0046632|GO:0046635|GO:0046637
query_1	FALSE	1	22	165	3	0.0181818	0.136364	GO:0046639	GO:BP	negative regulation of alpha-beta T cell differentiation	18465	14269	GO:0045581|GO:0046632|GO:0046636|GO:0046637
query_1	FALSE	1	31	165	2	0.0121212	0.0645161	GO:0046640	GO:BP	regulation of alpha-beta T cell proliferation	18465	14270	GO:0042129|GO:0046633|GO:0046634
query_1	FALSE	1	18	165	2	0.0121212	0.111111	GO:0046641	GO:BP	positive regulation of alpha-beta T cell proliferation	18465	14271	GO:0042102|GO:0046633|GO:0046635|GO:0046640
query_1	FALSE	1	637	165	14	0.0848485	0.021978	GO:0046649	GO:BP	lymphocyte activation	18465	14279	GO:0045321
query_1	FALSE	1	248	165	5	0.030303	0.0201613	GO:0046651	GO:BP	lymphocyte proliferation	18465	14280	GO:0032943|GO:0046649
query_1	FALSE	1	115	165	2	0.0121212	0.0173913	GO:0046660	GO:BP	female sex differentiation	18465	14286	GO:0007275|GO:0007548
query_1	FALSE	1	119	165	2	0.0121212	0.0168067	GO:0046683	GO:BP	response to organophosphorus	18465	14307	GO:0010033
query_1	FALSE	1	31	165	1	0.00606061	0.0322581	GO:0046685	GO:BP	response to arsenic-containing substance	18465	14309	GO:0042221
query_1	FALSE	1	10	165	2	0.0121212	0.2	GO:0046689	GO:BP	response to mercury ion	18465	14313	GO:0010038
query_1	FALSE	1	58	165	5	0.030303	0.0862069	GO:0046635	GO:BP	positive regulation of alpha-beta T cell activation	18465	14265	GO:0046631|GO:0046634|GO:0050870
query_1	FALSE	1	22	165	1	0.00606061	0.0454545	GO:0046697	GO:BP	decidualization	18465	14318	GO:0001893|GO:0003006|GO:0009888
query_1	FALSE	1	40	165	1	0.00606061	0.025	GO:0046717	GO:BP	acid secretion	18465	14332	GO:0046903
query_1	FALSE	1	134	165	2	0.0121212	0.0149254	GO:0046718	GO:BP	viral entry into host cell	18465	14333	GO:0019058|GO:0044409
query_1	FALSE	1	214	165	2	0.0121212	0.00934579	GO:0046777	GO:BP	protein autophosphorylation	18465	14367	GO:0006468
query_1	FALSE	1	19	165	1	0.00606061	0.0526316	GO:0046782	GO:BP	regulation of viral transcription	18465	14371	GO:0019083|GO:0050792
query_1	FALSE	1	85	165	1	0.00606061	0.0117647	GO:0046785	GO:BP	microtubule polymerization	18465	14374	GO:0031109|GO:0051258|GO:0097435
query_1	FALSE	1	105	165	2	0.0121212	0.0190476	GO:0046822	GO:BP	regulation of nucleocytoplasmic transport	18465	14393	GO:0006913|GO:0032386
query_1	FALSE	1	59	165	1	0.00606061	0.0169492	GO:0046824	GO:BP	positive regulation of nucleocytoplasmic transport	18465	14395	GO:0006913|GO:0032388|GO:0046822
query_1	FALSE	1	31	165	1	0.00606061	0.0322581	GO:0046825	GO:BP	regulation of protein export from nucleus	18465	14396	GO:0006611|GO:0033157|GO:0046822
query_1	FALSE	1	64	165	1	0.00606061	0.015625	GO:0046847	GO:BP	filopodium assembly	18465	14415	GO:0120031
query_1	FALSE	1	82	165	1	0.00606061	0.0121951	GO:0046849	GO:BP	bone remodeling	18465	14416	GO:0048771
query_1	FALSE	1	46	165	1	0.00606061	0.0217391	GO:0046850	GO:BP	regulation of bone remodeling	18465	14417	GO:0034103|GO:0046849
query_1	FALSE	1	17	165	1	0.00606061	0.0588235	GO:0046851	GO:BP	negative regulation of bone remodeling	18465	14418	GO:0034104|GO:0046849|GO:0046850
query_1	FALSE	1	446	165	7	0.0424242	0.0156951	GO:0046700	GO:BP	heterocycle catabolic process	18465	14319	GO:0044248|GO:0046483
query_1	FALSE	1	4	165	1	0.00606061	0.25	GO:0046864	GO:BP	isoprenoid transport	18465	14424	GO:0006869
query_1	FALSE	1	87	165	6	0.0363636	0.0689655	GO:0046634	GO:BP	regulation of alpha-beta T cell activation	18465	14264	GO:0046631|GO:0050863
query_1	FALSE	1	98	165	6	0.0363636	0.0612245	GO:0046632	GO:BP	alpha-beta T cell differentiation	18465	14262	GO:0030217|GO:0046631
query_1	FALSE	1	32	165	2	0.0121212	0.0625	GO:0046427	GO:BP	positive regulation of receptor signaling pathway via JAK-STAT	18465	14123	GO:0007259|GO:0046425|GO:1904894
query_1	FALSE	1	149	165	1	0.00606061	0.00671141	GO:0046434	GO:BP	organophosphate catabolic process	18465	14128	GO:0019637|GO:1901575
query_1	FALSE	1	43	165	1	0.00606061	0.0232558	GO:0046456	GO:BP	icosanoid biosynthetic process	18465	14150	GO:0006690|GO:0046394
query_1	FALSE	1	27	165	1	0.00606061	0.037037	GO:0046457	GO:BP	prostanoid biosynthetic process	18465	14151	GO:0006636|GO:0006692|GO:0046456
query_1	FALSE	1	43	165	1	0.00606061	0.0232558	GO:0046460	GO:BP	neutral lipid biosynthetic process	18465	14154	GO:0006638|GO:0008610|GO:0044249
query_1	FALSE	1	34	165	1	0.00606061	0.0294118	GO:0046461	GO:BP	neutral lipid catabolic process	18465	14155	GO:0006638|GO:0044242
query_1	FALSE	1	43	165	1	0.00606061	0.0232558	GO:0046463	GO:BP	acylglycerol biosynthetic process	18465	14157	GO:0006639|GO:0045017|GO:0046460
query_1	FALSE	1	34	165	1	0.00606061	0.0294118	GO:0046464	GO:BP	acylglycerol catabolic process	18465	14158	GO:0006639|GO:0046461|GO:0046503
query_1	FALSE	1	136	165	1	0.00606061	0.00735294	GO:0046467	GO:BP	membrane lipid biosynthetic process	18465	14161	GO:0006643|GO:0008610|GO:0044249
query_1	FALSE	1	68	165	2	0.0121212	0.0294118	GO:0046470	GO:BP	phosphatidylcholine metabolic process	18465	14164	GO:0006650|GO:1901564
query_1	FALSE	1	32	165	1	0.00606061	0.03125	GO:0046471	GO:BP	phosphatidylglycerol metabolic process	18465	14165	GO:0006650
query_1	FALSE	1	38	165	1	0.00606061	0.0263158	GO:0046473	GO:BP	phosphatidic acid metabolic process	18465	14166	GO:0006650
query_1	FALSE	1	34	165	2	0.0121212	0.0588235	GO:0046633	GO:BP	alpha-beta T cell proliferation	18465	14263	GO:0042098|GO:0046631
query_1	FALSE	1	205	165	2	0.0121212	0.0097561	GO:0046474	GO:BP	glycerophospholipid biosynthetic process	18465	14167	GO:0006650|GO:0008654|GO:0045017
query_1	FALSE	1	363	165	6	0.0363636	0.0165289	GO:0046486	GO:BP	glycerolipid metabolic process	18465	14177	GO:0044255
query_1	FALSE	1	149	165	1	0.00606061	0.00671141	GO:0046488	GO:BP	phosphatidylinositol metabolic process	18465	14179	GO:0006650
query_1	FALSE	1	32	165	3	0.0181818	0.09375	GO:0046496	GO:BP	nicotinamide nucleotide metabolic process	18465	14186	GO:0019362
query_1	FALSE	1	58	165	1	0.00606061	0.0172414	GO:0046503	GO:BP	glycerolipid catabolic process	18465	14193	GO:0044242|GO:0046486
query_1	FALSE	1	64	165	1	0.00606061	0.015625	GO:0046513	GO:BP	ceramide biosynthetic process	18465	14199	GO:0006672|GO:0030148|GO:0043604
query_1	FALSE	1	9	165	1	0.00606061	0.111111	GO:0046541	GO:BP	saliva secretion	18465	14214	GO:0007589|GO:0022600|GO:0032941
query_1	FALSE	1	102	165	1	0.00606061	0.00980392	GO:0046545	GO:BP	development of primary female sexual characteristics	18465	14218	GO:0045137|GO:0046660
query_1	FALSE	1	14	165	1	0.00606061	0.0714286	GO:0046618	GO:BP	xenobiotic export	18465	14251	GO:0042908
query_1	FALSE	1	84	165	3	0.0181818	0.0357143	GO:0046620	GO:BP	regulation of organ growth	18465	14253	GO:0035265|GO:0048638|GO:0051239
query_1	FALSE	1	29	165	1	0.00606061	0.0344828	GO:0046621	GO:BP	negative regulation of organ growth	18465	14254	GO:0035265|GO:0046620|GO:0048640|GO:0051241
query_1	FALSE	1	59	165	1	0.00606061	0.0169492	GO:0046626	GO:BP	regulation of insulin receptor signaling pathway	18465	14256	GO:0008286|GO:0009966
query_1	FALSE	1	133	165	8	0.0484848	0.0601504	GO:0046631	GO:BP	alpha-beta T cell activation	18465	14261	GO:0042110
query_1	FALSE	1	5074	165	42	0.254545	0.00827749	GO:0046483	GO:BP	heterocycle metabolic process	18465	14174	GO:0044237
query_1	FALSE	1	69	165	5	0.030303	0.0724638	GO:0050830	GO:BP	defense response to Gram-positive bacterium	18465	15367	GO:0042742
query_1	FALSE	1	4	165	1	0.00606061	0.25	GO:0046865	GO:BP	terpenoid transport	18465	14425	GO:0046864
query_1	FALSE	1	2	165	1	0.00606061	0.5	GO:0046878	GO:BP	positive regulation of saliva secretion	18465	14431	GO:0046541|GO:0046877|GO:0051047|GO:0060456
query_1	FALSE	1	11	165	1	0.00606061	0.0909091	GO:0048251	GO:BP	elastic fiber assembly	18465	14654	GO:0085029|GO:0097435
query_1	FALSE	1	52	165	1	0.00606061	0.0192308	GO:0048255	GO:BP	mRNA stabilization	18465	14657	GO:0043488|GO:0043489|GO:1902373
query_1	FALSE	1	103	165	2	0.0121212	0.0194175	GO:0048259	GO:BP	regulation of receptor-mediated endocytosis	18465	14658	GO:0006898|GO:0030100
query_1	FALSE	1	51	165	2	0.0121212	0.0392157	GO:0048260	GO:BP	positive regulation of receptor-mediated endocytosis	18465	14659	GO:0006898|GO:0045807|GO:0048259
query_1	FALSE	1	18	165	1	0.00606061	0.0555556	GO:0048268	GO:BP	clathrin coat assembly	18465	14666	GO:0065003
query_1	FALSE	1	462	165	2	0.0121212	0.004329	GO:0048285	GO:BP	organelle fission	18465	14676	GO:0006996
query_1	FALSE	1	46	165	1	0.00606061	0.0217391	GO:0048286	GO:BP	lung alveolus development	18465	14677	GO:0030324|GO:0048856
query_1	FALSE	1	29	165	1	0.00606061	0.0344828	GO:0048384	GO:BP	retinoic acid receptor signaling pathway	18465	14769	GO:0030522
query_1	FALSE	1	14	165	1	0.00606061	0.0714286	GO:0048385	GO:BP	regulation of retinoic acid receptor signaling pathway	18465	14770	GO:0009966|GO:0048384
query_1	FALSE	1	5	165	1	0.00606061	0.2	GO:0048386	GO:BP	positive regulation of retinoic acid receptor signaling pathway	18465	14771	GO:0009967|GO:0048384|GO:0048385
query_1	FALSE	1	1898	165	23	0.139394	0.012118	GO:0048468	GO:BP	cell development	18465	14819	GO:0030154|GO:0048856|GO:0048869
query_1	FALSE	1	161	165	3	0.0181818	0.0186335	GO:0048469	GO:BP	cell maturation	18465	14820	GO:0048468|GO:0048869|GO:0071695
query_1	FALSE	1	51	165	1	0.00606061	0.0196078	GO:0048247	GO:BP	lymphocyte chemotaxis	18465	14652	GO:0030595|GO:0072676
query_1	FALSE	1	82	165	1	0.00606061	0.0121951	GO:0048477	GO:BP	oogenesis	18465	14822	GO:0007281|GO:0007292
query_1	FALSE	1	269	165	7	0.0424242	0.0260223	GO:0048511	GO:BP	rhythmic process	18465	14847	GO:0008150
query_1	FALSE	1	35	165	2	0.0121212	0.0571429	GO:0048512	GO:BP	circadian behavior	18465	14848	GO:0007622|GO:0007623
query_1	FALSE	1	3053	165	42	0.254545	0.013757	GO:0048513	GO:BP	animal organ development	18465	14849	GO:0048731|GO:0048856
query_1	FALSE	1	566	165	12	0.0727273	0.0212014	GO:0048514	GO:BP	blood vessel morphogenesis	18465	14850	GO:0001568|GO:0035239
query_1	FALSE	1	142	165	1	0.00606061	0.00704225	GO:0048515	GO:BP	spermatid differentiation	18465	14851	GO:0003006|GO:0007283|GO:0022412|GO:0030154
query_1	FALSE	1	19	165	1	0.00606061	0.0526316	GO:0048520	GO:BP	positive regulation of behavior	18465	14856	GO:0007610|GO:0048518|GO:0050795
query_1	FALSE	1	4364	165	59	0.357576	0.0135197	GO:0048523	GO:BP	negative regulation of cellular process	18465	14859	GO:0009987|GO:0048519|GO:0050794
query_1	FALSE	1	84	165	2	0.0121212	0.0238095	GO:0048525	GO:BP	negative regulation of viral process	18465	14861	GO:0016032|GO:0048519|GO:0050792
query_1	FALSE	1	836	165	18	0.109091	0.0215311	GO:0048534	GO:BP	hematopoietic or lymphoid organ development	18465	14868	GO:0002520|GO:0048513
query_1	FALSE	1	301	165	10	0.0606061	0.0332226	GO:0048545	GO:BP	response to steroid hormone	18465	14879	GO:0009725|GO:0014070|GO:0033993
query_1	FALSE	1	259	165	5	0.030303	0.019305	GO:0048562	GO:BP	embryonic organ morphogenesis	18465	14888	GO:0009887|GO:0048568|GO:0048598
query_1	FALSE	1	10	165	1	0.00606061	0.1	GO:0048563	GO:BP	post-embryonic animal organ morphogenesis	18465	14889	GO:0009886|GO:0009887|GO:0048569
query_1	FALSE	1	58	165	2	0.0121212	0.0344828	GO:0048488	GO:BP	synaptic vesicle endocytosis	18465	14832	GO:0036465|GO:0140238
query_1	FALSE	1	5	165	1	0.00606061	0.2	GO:0046877	GO:BP	regulation of saliva secretion	18465	14430	GO:0044058|GO:0046541|GO:0050878|GO:0051046
query_1	FALSE	1	38	165	1	0.00606061	0.0263158	GO:0048246	GO:BP	macrophage chemotaxis	18465	14651	GO:0030595|GO:1905517
query_1	FALSE	1	445	165	5	0.030303	0.011236	GO:0048232	GO:BP	male gamete generation	18465	14642	GO:0007276
query_1	FALSE	1	254	165	3	0.0181818	0.011811	GO:0046879	GO:BP	hormone secretion	18465	14432	GO:0009914|GO:0023061
query_1	FALSE	1	208	165	3	0.0181818	0.0144231	GO:0046883	GO:BP	regulation of hormone secretion	18465	14436	GO:0010646|GO:0010817|GO:0023051|GO:0046879|GO:1903530
query_1	FALSE	1	112	165	1	0.00606061	0.00892857	GO:0046887	GO:BP	positive regulation of hormone secretion	18465	14440	GO:0010647|GO:0023056|GO:0046879|GO:0046883|GO:1903532
query_1	FALSE	1	56	165	1	0.00606061	0.0178571	GO:0046888	GO:BP	negative regulation of hormone secretion	18465	14441	GO:0010648|GO:0023057|GO:0046879|GO:0046883|GO:1903531
query_1	FALSE	1	148	165	1	0.00606061	0.00675676	GO:0046890	GO:BP	regulation of lipid biosynthetic process	18465	14443	GO:0008610|GO:0009889|GO:0019216
query_1	FALSE	1	6	165	1	0.00606061	0.166667	GO:0046898	GO:BP	response to cycloheximide	18465	14451	GO:0010243|GO:0014070|GO:0097305|GO:1901654
query_1	FALSE	1	61	165	1	0.00606061	0.0163934	GO:0046902	GO:BP	regulation of mitochondrial membrane permeability	18465	14454	GO:0006839|GO:0007006|GO:0090559
query_1	FALSE	1	826	165	14	0.0848485	0.0169492	GO:0046903	GO:BP	secretion	18465	14455	GO:0006810
query_1	FALSE	1	1536	165	16	0.0969697	0.0104167	GO:0046907	GO:BP	intracellular transport	18465	14456	GO:0006810|GO:0051641|GO:0051649
query_1	FALSE	1	85	165	2	0.0121212	0.0235294	GO:0046928	GO:BP	regulation of neurotransmitter secretion	18465	14465	GO:0001505|GO:0007269|GO:0050804|GO:0051588|GO:1903530
query_1	FALSE	1	94	165	2	0.0121212	0.0212766	GO:0046939	GO:BP	nucleotide phosphorylation	18465	14470	GO:0016310
query_1	FALSE	1	230	165	3	0.0181818	0.0130435	GO:0046942	GO:BP	carboxylic acid transport	18465	14472	GO:0015711
query_1	FALSE	1	15	165	2	0.0121212	0.133333	GO:0048245	GO:BP	eosinophil chemotaxis	18465	14650	GO:0071621|GO:0072677
query_1	FALSE	1	26	165	1	0.00606061	0.0384615	GO:0047497	GO:BP	mitochondrion transport along microtubule	18465	14496	GO:0034643|GO:0072384
query_1	FALSE	1	50	165	1	0.00606061	0.02	GO:0048013	GO:BP	ephrin receptor signaling pathway	18465	14506	GO:0007169
query_1	FALSE	1	51	165	2	0.0121212	0.0392157	GO:0048016	GO:BP	inositol phosphate-mediated signaling	18465	14509	GO:0019932
query_1	FALSE	1	32	165	2	0.0121212	0.0625	GO:0048048	GO:BP	embryonic eye morphogenesis	18465	14523	GO:0048562|GO:0048592
query_1	FALSE	1	6	165	1	0.00606061	0.166667	GO:0048050	GO:BP	post-embryonic eye morphogenesis	18465	14524	GO:0048563|GO:0048592
query_1	FALSE	1	43	165	1	0.00606061	0.0232558	GO:0048066	GO:BP	developmental pigmentation	18465	14535	GO:0043473
query_1	FALSE	1	16	165	1	0.00606061	0.0625	GO:0048143	GO:BP	astrocyte activation	18465	14586	GO:0001775|GO:0014002
query_1	FALSE	1	78	165	4	0.0242424	0.0512821	GO:0048144	GO:BP	fibroblast proliferation	18465	14587	GO:0008283
query_1	FALSE	1	77	165	4	0.0242424	0.0519481	GO:0048145	GO:BP	regulation of fibroblast proliferation	18465	14588	GO:0042127|GO:0048144
query_1	FALSE	1	47	165	3	0.0181818	0.0638298	GO:0048146	GO:BP	positive regulation of fibroblast proliferation	18465	14589	GO:0008284|GO:0048144|GO:0048145
query_1	FALSE	1	29	165	1	0.00606061	0.0344828	GO:0048147	GO:BP	negative regulation of fibroblast proliferation	18465	14590	GO:0008285|GO:0048144|GO:0048145
query_1	FALSE	1	178	165	6	0.0363636	0.0337079	GO:0048167	GO:BP	regulation of synaptic plasticity	18465	14606	GO:0050804|GO:0065008
query_1	FALSE	1	290	165	2	0.0121212	0.00689655	GO:0048193	GO:BP	Golgi vesicle transport	18465	14615	GO:0016192
query_1	FALSE	1	68	165	5	0.030303	0.0735294	GO:0048002	GO:BP	antigen processing and presentation of peptide antigen	18465	14497	GO:0019882
query_1	FALSE	1	8	165	1	0.00606061	0.125	GO:0070092	GO:BP	regulation of glucagon secretion	18465	18651	GO:0070091|GO:0090276
query_1	FALSE	1	4	165	1	0.00606061	0.25	GO:0070384	GO:BP	Harderian gland development	18465	18848	GO:0048732
query_1	FALSE	1	17	165	2	0.0121212	0.117647	GO:0070102	GO:BP	interleukin-6-mediated signaling pathway	18465	18659	GO:0019221|GO:0071354
query_1	FALSE	1	1135	165	9	0.0545455	0.00792952	GO:1902679	GO:BP	negative regulation of RNA biosynthetic process	18465	25832	GO:0010558|GO:0031327|GO:0032774|GO:0051253|GO:2001141
query_1	FALSE	1	1443	165	15	0.0909091	0.010395	GO:1902680	GO:BP	positive regulation of RNA biosynthetic process	18465	25833	GO:0010557|GO:0031328|GO:0032774|GO:0051254|GO:2001141
query_1	FALSE	1	43	165	1	0.00606061	0.0232558	GO:1902686	GO:BP	mitochondrial outer membrane permeabilization involved in programmed cell death	18465	25839	GO:0012501|GO:0035794
query_1	FALSE	1	116	165	2	0.0121212	0.0172414	GO:1902749	GO:BP	regulation of cell cycle G2/M phase transition	18465	25887	GO:0044839|GO:1901987
query_1	FALSE	1	76	165	2	0.0121212	0.0263158	GO:1902750	GO:BP	negative regulation of cell cycle G2/M phase transition	18465	25888	GO:0044839|GO:1901988|GO:1902749
query_1	FALSE	1	151	165	2	0.0121212	0.013245	GO:1902806	GO:BP	regulation of cell cycle G1/S phase transition	18465	25940	GO:0044843|GO:1901987
query_1	FALSE	1	79	165	2	0.0121212	0.0253165	GO:1902807	GO:BP	negative regulation of cell cycle G1/S phase transition	18465	25941	GO:0044843|GO:1901988|GO:1902806
query_1	FALSE	1	12	165	1	0.00606061	0.0833333	GO:1902855	GO:BP	regulation of non-motile cilium assembly	18465	25983	GO:1902017|GO:1905515
query_1	FALSE	1	3	165	1	0.00606061	0.333333	GO:1902856	GO:BP	negative regulation of non-motile cilium assembly	18465	25984	GO:1902018|GO:1902855|GO:1905515
query_1	FALSE	1	81	165	1	0.00606061	0.0123457	GO:1902882	GO:BP	regulation of response to oxidative stress	18465	26008	GO:0006979|GO:0080134
query_1	FALSE	1	55	165	1	0.00606061	0.0181818	GO:1902893	GO:BP	regulation of miRNA transcription	18465	26019	GO:0006355|GO:0061614
query_1	FALSE	1	42	165	1	0.00606061	0.0238095	GO:1902895	GO:BP	positive regulation of miRNA transcription	18465	26021	GO:0045893|GO:0061614|GO:1902893
query_1	FALSE	1	356	165	4	0.0242424	0.011236	GO:1902903	GO:BP	regulation of supramolecular fiber organization	18465	26029	GO:0051128|GO:0097435
query_1	FALSE	1	157	165	1	0.00606061	0.00636943	GO:1902904	GO:BP	negative regulation of supramolecular fiber organization	18465	26030	GO:0051129|GO:0097435|GO:1902903
query_1	FALSE	1	173	165	3	0.0181818	0.017341	GO:1902905	GO:BP	positive regulation of supramolecular fiber organization	18465	26031	GO:0051130|GO:0097435|GO:1902903
query_1	FALSE	1	44	165	1	0.00606061	0.0227273	GO:1902930	GO:BP	regulation of alcohol biosynthetic process	18465	26053	GO:0009889|GO:0046165|GO:0062012
query_1	FALSE	1	23	165	1	0.00606061	0.0434783	GO:1902932	GO:BP	positive regulation of alcohol biosynthetic process	18465	26055	GO:0009891|GO:0046165|GO:0062013|GO:1902930
query_1	FALSE	1	7	165	1	0.00606061	0.142857	GO:1903003	GO:BP	positive regulation of protein deubiquitination	18465	26121	GO:0016579|GO:0045862|GO:0090085|GO:1903322
query_1	FALSE	1	113	165	1	0.00606061	0.00884956	GO:1903008	GO:BP	organelle disassembly	18465	26126	GO:0006996|GO:0022411
query_1	FALSE	1	147	165	2	0.0121212	0.0136054	GO:1903034	GO:BP	regulation of response to wounding	18465	26150	GO:0009611|GO:0080134
query_1	FALSE	1	81	165	1	0.00606061	0.0123457	GO:1903035	GO:BP	negative regulation of response to wounding	18465	26151	GO:0009611|GO:0048585|GO:1903034
query_1	FALSE	1	66	165	1	0.00606061	0.0151515	GO:1903036	GO:BP	positive regulation of response to wounding	18465	26152	GO:0009611|GO:0048584|GO:1903034
query_1	FALSE	1	288	165	10	0.0606061	0.0347222	GO:1903037	GO:BP	regulation of leukocyte cell-cell adhesion	18465	26153	GO:0007159|GO:0022407
query_1	FALSE	1	117	165	4	0.0242424	0.034188	GO:1903038	GO:BP	negative regulation of leukocyte cell-cell adhesion	18465	26154	GO:0007159|GO:0022408|GO:1903037
query_1	FALSE	1	211	165	8	0.0484848	0.0379147	GO:1903039	GO:BP	positive regulation of leukocyte cell-cell adhesion	18465	26155	GO:0007159|GO:0022409|GO:1903037
query_1	FALSE	1	49	165	3	0.0181818	0.0612245	GO:1902653	GO:BP	secondary alcohol biosynthetic process	18465	25816	GO:0046165|GO:1902652
query_1	FALSE	1	183	165	1	0.00606061	0.00546448	GO:1903046	GO:BP	meiotic cell cycle process	18465	26162	GO:0022402|GO:0022414|GO:0051321
query_1	FALSE	1	131	165	3	0.0181818	0.0229008	GO:1902652	GO:BP	secondary alcohol metabolic process	18465	25815	GO:0006066
query_1	FALSE	1	3	165	1	0.00606061	0.333333	GO:1902630	GO:BP	regulation of membrane hyperpolarization	18465	25794	GO:0042391|GO:0050789|GO:0060081
query_1	FALSE	1	86	165	3	0.0181818	0.0348837	GO:1902106	GO:BP	negative regulation of leukocyte differentiation	18465	25359	GO:0002521|GO:0045596|GO:1902105|GO:1903707
query_1	FALSE	1	142	165	4	0.0242424	0.028169	GO:1902107	GO:BP	positive regulation of leukocyte differentiation	18465	25360	GO:0002521|GO:0045597|GO:1902105|GO:1903708
query_1	FALSE	1	46	165	1	0.00606061	0.0217391	GO:1902108	GO:BP	regulation of mitochondrial membrane permeability involved in apoptotic process	18465	25361	GO:0008637|GO:0046902
query_1	FALSE	1	41	165	1	0.00606061	0.0243902	GO:1902110	GO:BP	positive regulation of mitochondrial membrane permeability involved in apoptotic process	18465	25363	GO:1902108|GO:1902686
query_1	FALSE	1	190	165	1	0.00606061	0.00526316	GO:1902115	GO:BP	regulation of organelle assembly	18465	25368	GO:0033043|GO:0044087|GO:0070925
query_1	FALSE	1	43	165	1	0.00606061	0.0232558	GO:1902116	GO:BP	negative regulation of organelle assembly	18465	25369	GO:0010639|GO:0070925|GO:1902115
query_1	FALSE	1	19	165	1	0.00606061	0.0526316	GO:1902170	GO:BP	cellular response to reactive nitrogen species	18465	25414	GO:1901699
query_1	FALSE	1	6	165	1	0.00606061	0.166667	GO:1902172	GO:BP	regulation of keratinocyte apoptotic process	18465	25416	GO:0097283|GO:1904035
query_1	FALSE	1	26	165	1	0.00606061	0.0384615	GO:1902175	GO:BP	regulation of oxidative stress-induced intrinsic apoptotic signaling pathway	18465	25419	GO:0008631|GO:1903201|GO:2001242
query_1	FALSE	1	18	165	1	0.00606061	0.0555556	GO:1902176	GO:BP	negative regulation of oxidative stress-induced intrinsic apoptotic signaling pathway	18465	25420	GO:0008631|GO:1902175|GO:1903202|GO:2001243
query_1	FALSE	1	37	165	1	0.00606061	0.027027	GO:1902284	GO:BP	neuron projection extension involved in neuron projection guidance	18465	25522	GO:0097485|GO:1990138
query_1	FALSE	1	61	165	1	0.00606061	0.0163934	GO:1902305	GO:BP	regulation of sodium ion transmembrane transport	18465	25538	GO:0002028|GO:0035725|GO:1904062
query_1	FALSE	1	71	165	1	0.00606061	0.0140845	GO:1902369	GO:BP	negative regulation of RNA catabolic process	18465	25598	GO:0006401|GO:0031330|GO:0051253
query_1	FALSE	1	59	165	1	0.00606061	0.0169492	GO:1902373	GO:BP	negative regulation of mRNA catabolic process	18465	25602	GO:0006402|GO:0010628|GO:0061013|GO:1902369|GO:1903312
query_1	FALSE	1	92	165	3	0.0181818	0.0326087	GO:1902414	GO:BP	protein localization to cell junction	18465	25633	GO:0008104
query_1	FALSE	1	56	165	2	0.0121212	0.0357143	GO:1902475	GO:BP	L-alpha-amino acid transmembrane transport	18465	25679	GO:0003333
query_1	FALSE	1	8	165	1	0.00606061	0.125	GO:1902510	GO:BP	regulation of apoptotic DNA fragmentation	18465	25696	GO:0006309|GO:1903624
query_1	FALSE	1	4	165	1	0.00606061	0.25	GO:1902512	GO:BP	positive regulation of apoptotic DNA fragmentation	18465	25698	GO:0006309|GO:1902510|GO:1903626
query_1	FALSE	1	1588	165	21	0.127273	0.0132242	GO:1902531	GO:BP	regulation of intracellular signal transduction	18465	25714	GO:0009966|GO:0035556
query_1	FALSE	1	481	165	7	0.0424242	0.014553	GO:1902532	GO:BP	negative regulation of intracellular signal transduction	18465	25715	GO:0009968|GO:0035556|GO:1902531
query_1	FALSE	1	904	165	11	0.0666667	0.0121681	GO:1902533	GO:BP	positive regulation of intracellular signal transduction	18465	25716	GO:0009967|GO:0035556|GO:1902531
query_1	FALSE	1	11	165	1	0.00606061	0.0909091	GO:1902563	GO:BP	regulation of neutrophil activation	18465	25736	GO:0002694|GO:0042119
query_1	FALSE	1	144	165	1	0.00606061	0.00694444	GO:1902600	GO:BP	proton transmembrane transport	18465	25764	GO:0098662
query_1	FALSE	1	43	165	1	0.00606061	0.0232558	GO:1902622	GO:BP	regulation of neutrophil migration	18465	25786	GO:0002685|GO:1990266
query_1	FALSE	1	32	165	1	0.00606061	0.03125	GO:1902624	GO:BP	positive regulation of neutrophil migration	18465	25788	GO:0002687|GO:1902622|GO:1990266
query_1	FALSE	1	2	165	1	0.00606061	0.5	GO:1902631	GO:BP	negative regulation of membrane hyperpolarization	18465	25795	GO:0048519|GO:0060081|GO:1902630
query_1	FALSE	1	709	165	4	0.0242424	0.00564175	GO:1903047	GO:BP	mitotic cell cycle process	18465	26163	GO:0000278|GO:0022402
query_1	FALSE	1	44	165	2	0.0121212	0.0454545	GO:1903053	GO:BP	regulation of extracellular matrix organization	18465	26169	GO:0030198|GO:0051128
query_1	FALSE	1	25	165	2	0.0121212	0.08	GO:1903055	GO:BP	positive regulation of extracellular matrix organization	18465	26171	GO:0030198|GO:0051130|GO:1903053
query_1	FALSE	1	16	165	1	0.00606061	0.0625	GO:1903504	GO:BP	regulation of mitotic spindle checkpoint	18465	26562	GO:0007346|GO:0071174|GO:0090231
query_1	FALSE	1	2945	165	30	0.181818	0.0101868	GO:1903506	GO:BP	regulation of nucleic acid-templated transcription	18465	26564	GO:0097659|GO:2001141
query_1	FALSE	1	1133	165	9	0.0545455	0.00794351	GO:1903507	GO:BP	negative regulation of nucleic acid-templated transcription	18465	26565	GO:0097659|GO:1902679|GO:1903506
query_1	FALSE	1	1441	165	15	0.0909091	0.0104094	GO:1903508	GO:BP	positive regulation of nucleic acid-templated transcription	18465	26566	GO:0097659|GO:1902680|GO:1903506
query_1	FALSE	1	82	165	1	0.00606061	0.0121951	GO:1903510	GO:BP	mucopolysaccharide metabolic process	18465	26568	GO:0030203
query_1	FALSE	1	30	165	1	0.00606061	0.0333333	GO:1903514	GO:BP	release of sequestered calcium ion into cytosol by endoplasmic reticulum	18465	26572	GO:0051209
query_1	FALSE	1	235	165	3	0.0181818	0.012766	GO:1903522	GO:BP	regulation of blood circulation	18465	26580	GO:0008015|GO:0044057
query_1	FALSE	1	21	165	2	0.0121212	0.0952381	GO:1903523	GO:BP	negative regulation of blood circulation	18465	26581	GO:0008015|GO:0051241|GO:1903522
query_1	FALSE	1	495	165	8	0.0484848	0.0161616	GO:1903530	GO:BP	regulation of secretion by cell	18465	26588	GO:0032940|GO:0050794|GO:0051046
query_1	FALSE	1	124	165	3	0.0181818	0.0241935	GO:1903531	GO:BP	negative regulation of secretion by cell	18465	26589	GO:0032940|GO:0048523|GO:0051048|GO:1903530
query_1	FALSE	1	251	165	4	0.0242424	0.0159363	GO:1903532	GO:BP	positive regulation of secretion by cell	18465	26590	GO:0032940|GO:0048522|GO:0051047|GO:1903530
query_1	FALSE	1	35	165	2	0.0121212	0.0571429	GO:1903539	GO:BP	protein localization to postsynaptic membrane	18465	26597	GO:0062237|GO:0072657|GO:1990778
query_1	FALSE	1	16	165	1	0.00606061	0.0625	GO:1903540	GO:BP	establishment of protein localization to postsynaptic membrane	18465	26598	GO:0090150|GO:1903539
query_1	FALSE	1	2	165	1	0.00606061	0.5	GO:1903544	GO:BP	response to butyrate	18465	26602	GO:0070542
query_1	FALSE	1	1	165	1	0.00606061	1	GO:1903545	GO:BP	cellular response to butyrate	18465	26603	GO:0071398|GO:1903544
query_1	FALSE	1	146	165	6	0.0363636	0.0410959	GO:1903555	GO:BP	regulation of tumor necrosis factor superfamily cytokine production	18465	26612	GO:0001817|GO:0071706
query_1	FALSE	1	52	165	2	0.0121212	0.0384615	GO:1903556	GO:BP	negative regulation of tumor necrosis factor superfamily cytokine production	18465	26613	GO:0001818|GO:0071706|GO:1903555
query_1	FALSE	1	93	165	3	0.0181818	0.0322581	GO:1903557	GO:BP	positive regulation of tumor necrosis factor superfamily cytokine production	18465	26614	GO:0001819|GO:0071706|GO:1903555
query_1	FALSE	1	78	165	1	0.00606061	0.0128205	GO:1903578	GO:BP	regulation of ATP metabolic process	18465	26634	GO:0019222|GO:0046034
query_1	FALSE	1	31	165	1	0.00606061	0.0322581	GO:1903580	GO:BP	positive regulation of ATP metabolic process	18465	26636	GO:0009893|GO:0046034|GO:1903578
query_1	FALSE	1	13	165	1	0.00606061	0.0769231	GO:1903599	GO:BP	positive regulation of autophagy of mitochondrion	18465	26655	GO:0000422|GO:0010508|GO:0010822|GO:1903146
query_1	FALSE	1	10	165	1	0.00606061	0.1	GO:1903624	GO:BP	regulation of DNA catabolic process	18465	26679	GO:0006308|GO:0031329|GO:0051052
query_1	FALSE	1	5	165	1	0.00606061	0.2	GO:1903626	GO:BP	positive regulation of DNA catabolic process	18465	26681	GO:0006308|GO:0031331|GO:0051054|GO:1903624
query_1	FALSE	1	6	165	2	0.0121212	0.333333	GO:1903659	GO:BP	regulation of complement-dependent cytotoxicity	18465	26714	GO:0031341|GO:0097278
query_1	FALSE	1	35	165	1	0.00606061	0.0285714	GO:1903670	GO:BP	regulation of sprouting angiogenesis	18465	26725	GO:0002040|GO:0045765
query_1	FALSE	1	17	165	1	0.00606061	0.0588235	GO:1903428	GO:BP	positive regulation of reactive oxygen species biosynthetic process	18465	26492	GO:0009891|GO:1903409|GO:1903426|GO:2000379
query_1	FALSE	1	37	165	1	0.00606061	0.027027	GO:1903426	GO:BP	regulation of reactive oxygen species biosynthetic process	18465	26490	GO:0009889|GO:1903409|GO:2000377
query_1	FALSE	1	8	165	1	0.00606061	0.125	GO:1903423	GO:BP	positive regulation of synaptic vesicle recycling	18465	26488	GO:0036465|GO:0051050|GO:1903421
query_1	FALSE	1	20	165	2	0.0121212	0.1	GO:1903421	GO:BP	regulation of synaptic vesicle recycling	18465	26486	GO:0036465|GO:0051049
query_1	FALSE	1	7	165	1	0.00606061	0.142857	GO:1903059	GO:BP	regulation of protein lipidation	18465	26175	GO:0006497|GO:0031399|GO:0050746|GO:2000112
query_1	FALSE	1	2	165	1	0.00606061	0.5	GO:1903060	GO:BP	negative regulation of protein lipidation	18465	26176	GO:0006497|GO:0031400|GO:0050748|GO:1903059|GO:2000113
query_1	FALSE	1	38	165	1	0.00606061	0.0263158	GO:1903115	GO:BP	regulation of actin filament-based movement	18465	26226	GO:0030048|GO:0032970|GO:0051270
query_1	FALSE	1	378	165	10	0.0606061	0.026455	GO:1903131	GO:BP	mononuclear cell differentiation	18465	26239	GO:0002521
query_1	FALSE	1	36	165	1	0.00606061	0.0277778	GO:1903146	GO:BP	regulation of autophagy of mitochondrion	18465	26249	GO:0000422|GO:0010506|GO:0010821
query_1	FALSE	1	143	165	2	0.0121212	0.013986	GO:1903169	GO:BP	regulation of calcium ion transmembrane transport	18465	26255	GO:0051924|GO:0070588|GO:1904062
query_1	FALSE	1	38	165	2	0.0121212	0.0526316	GO:1903170	GO:BP	negative regulation of calcium ion transmembrane transport	18465	26256	GO:0051926|GO:0070588|GO:1903169|GO:1904063
query_1	FALSE	1	62	165	1	0.00606061	0.016129	GO:1903201	GO:BP	regulation of oxidative stress-induced cell death	18465	26286	GO:0010941|GO:0036473|GO:1900407
query_1	FALSE	1	42	165	1	0.00606061	0.0238095	GO:1903202	GO:BP	negative regulation of oxidative stress-induced cell death	18465	26287	GO:0036473|GO:0060548|GO:1903201
query_1	FALSE	1	10	165	1	0.00606061	0.1	GO:1903242	GO:BP	regulation of cardiac muscle hypertrophy in response to stress	18465	26325	GO:0010611|GO:0010612|GO:0014898|GO:0080134
query_1	FALSE	1	7	165	1	0.00606061	0.142857	GO:1903243	GO:BP	negative regulation of cardiac muscle hypertrophy in response to stress	18465	26326	GO:0010614|GO:0010616|GO:0014898|GO:1903242
query_1	FALSE	1	133	165	3	0.0181818	0.0225564	GO:1903305	GO:BP	regulation of regulated secretory pathway	18465	26379	GO:0017157|GO:0045055
query_1	FALSE	1	250	165	7	0.0424242	0.028	GO:1902105	GO:BP	regulation of leukocyte differentiation	18465	25358	GO:0002521|GO:0045595|GO:1903706
query_1	FALSE	1	23	165	1	0.00606061	0.0434783	GO:1903306	GO:BP	negative regulation of regulated secretory pathway	18465	26380	GO:0045055|GO:0045920|GO:1903305
query_1	FALSE	1	303	165	4	0.0242424	0.0132013	GO:1903311	GO:BP	regulation of mRNA metabolic process	18465	26382	GO:0016071|GO:0051252
query_1	FALSE	1	88	165	1	0.00606061	0.0113636	GO:1903312	GO:BP	negative regulation of mRNA metabolic process	18465	26383	GO:0016071|GO:0051253|GO:1903311
query_1	FALSE	1	111	165	3	0.0181818	0.027027	GO:1903313	GO:BP	positive regulation of mRNA metabolic process	18465	26384	GO:0016071|GO:0051254|GO:1903311
query_1	FALSE	1	60	165	1	0.00606061	0.0166667	GO:1903317	GO:BP	regulation of protein maturation	18465	26388	GO:0010468|GO:0051246|GO:0051604
query_1	FALSE	1	232	165	3	0.0181818	0.012931	GO:1903320	GO:BP	regulation of protein modification by small protein conjugation or removal	18465	26391	GO:0031399|GO:0070647
query_1	FALSE	1	132	165	2	0.0121212	0.0151515	GO:1903322	GO:BP	positive regulation of protein modification by small protein conjugation or removal	18465	26393	GO:0031401|GO:0070647|GO:1903320
query_1	FALSE	1	6	165	1	0.00606061	0.166667	GO:1903348	GO:BP	positive regulation of bicellular tight junction assembly	18465	26419	GO:0070830|GO:1901890|GO:2000810
query_1	FALSE	1	69	165	2	0.0121212	0.0289855	GO:1903350	GO:BP	response to dopamine	18465	26420	GO:0071869
query_1	FALSE	1	68	165	2	0.0121212	0.0294118	GO:1903351	GO:BP	cellular response to dopamine	18465	26421	GO:0071870|GO:1903350
query_1	FALSE	1	4	165	1	0.00606061	0.25	GO:1903352	GO:BP	L-ornithine transmembrane transport	18465	26422	GO:0015807|GO:0015822|GO:0098655|GO:0098656|GO:1902475
query_1	FALSE	1	5	165	1	0.00606061	0.2	GO:1903401	GO:BP	L-lysine transmembrane transport	18465	26470	GO:0098655|GO:0098656|GO:1902022|GO:1902475
query_1	FALSE	1	48	165	1	0.00606061	0.0208333	GO:1903409	GO:BP	reactive oxygen species biosynthetic process	18465	26478	GO:0009058|GO:0072593
query_1	FALSE	1	45	165	3	0.0181818	0.0666667	GO:1903307	GO:BP	positive regulation of regulated secretory pathway	18465	26381	GO:0045055|GO:0045921|GO:1903305
query_1	FALSE	1	11	165	1	0.00606061	0.0909091	GO:1903671	GO:BP	negative regulation of sprouting angiogenesis	18465	26726	GO:0002040|GO:0016525|GO:1903670
query_1	FALSE	1	40	165	1	0.00606061	0.025	GO:1902100	GO:BP	negative regulation of metaphase/anaphase transition of cell cycle	18465	25353	GO:0044784|GO:1901988|GO:1902099
query_1	FALSE	1	8	165	1	0.00606061	0.125	GO:1902093	GO:BP	positive regulation of flagellated sperm motility	18465	25350	GO:0003353|GO:0030317|GO:1901317|GO:2000155|GO:2000243
query_1	FALSE	1	17	165	1	0.00606061	0.0588235	GO:1901030	GO:BP	positive regulation of mitochondrial outer membrane permeabilization involved in apoptotic signaling pathway	18465	24358	GO:0010822|GO:0051050|GO:0097345|GO:1901028
query_1	FALSE	1	25	165	1	0.00606061	0.04	GO:1901071	GO:BP	glucosamine-containing compound metabolic process	18465	24398	GO:0006040
query_1	FALSE	1	9	165	1	0.00606061	0.111111	GO:1901072	GO:BP	glucosamine-containing compound catabolic process	18465	24399	GO:0046348|GO:1901071
query_1	FALSE	1	2	165	1	0.00606061	0.5	GO:1901074	GO:BP	regulation of engulfment of apoptotic cell	18465	24401	GO:0043652|GO:0060099
query_1	FALSE	1	12	165	1	0.00606061	0.0833333	GO:1901077	GO:BP	regulation of relaxation of muscle	18465	24404	GO:0090075|GO:0090257
query_1	FALSE	1	948	165	9	0.0545455	0.00949367	GO:1901135	GO:BP	carbohydrate derivative metabolic process	18465	24460	GO:0071704
query_1	FALSE	1	163	165	3	0.0181818	0.0184049	GO:1901136	GO:BP	carbohydrate derivative catabolic process	18465	24461	GO:1901135|GO:1901575
query_1	FALSE	1	572	165	4	0.0242424	0.00699301	GO:1901137	GO:BP	carbohydrate derivative biosynthetic process	18465	24462	GO:1901135|GO:1901576
query_1	FALSE	1	11	165	2	0.0121212	0.181818	GO:1901160	GO:BP	primary amino compound metabolic process	18465	24482	GO:1901564
query_1	FALSE	1	14	165	1	0.00606061	0.0714286	GO:1901163	GO:BP	regulation of trophoblast cell migration	18465	24485	GO:0030334|GO:0061450|GO:2000241
query_1	FALSE	1	6	165	1	0.00606061	0.166667	GO:1901164	GO:BP	negative regulation of trophoblast cell migration	18465	24486	GO:0030336|GO:0051241|GO:0061450|GO:1901163|GO:2000242
query_1	FALSE	1	74	165	1	0.00606061	0.0135135	GO:1901184	GO:BP	regulation of ERBB signaling pathway	18465	24506	GO:0009966|GO:0038127
query_1	FALSE	1	34	165	1	0.00606061	0.0294118	GO:1901185	GO:BP	negative regulation of ERBB signaling pathway	18465	24507	GO:0009968|GO:0038127|GO:1901184
query_1	FALSE	1	281	165	5	0.030303	0.0177936	GO:1901214	GO:BP	regulation of neuron death	18465	24536	GO:0010941|GO:0070997
query_1	FALSE	1	185	165	4	0.0242424	0.0216216	GO:1901215	GO:BP	negative regulation of neuron death	18465	24537	GO:0060548|GO:0070997|GO:1901214
query_1	FALSE	1	80	165	1	0.00606061	0.0125	GO:1901216	GO:BP	positive regulation of neuron death	18465	24538	GO:0010942|GO:0070997|GO:1901214
query_1	FALSE	1	90	165	3	0.0181818	0.0333333	GO:1901222	GO:BP	regulation of NIK/NF-kappaB signaling	18465	24544	GO:0038061|GO:1902531
query_1	FALSE	1	25	165	1	0.00606061	0.04	GO:1901223	GO:BP	negative regulation of NIK/NF-kappaB signaling	18465	24545	GO:0038061|GO:1901222|GO:1902532
query_1	FALSE	1	61	165	1	0.00606061	0.0163934	GO:1901224	GO:BP	positive regulation of NIK/NF-kappaB signaling	18465	24546	GO:0038061|GO:1901222|GO:1902533
query_1	FALSE	1	74	165	1	0.00606061	0.0135135	GO:1901264	GO:BP	carbohydrate derivative transport	18465	24577	GO:0071702
query_1	FALSE	1	81	165	1	0.00606061	0.0123457	GO:1901292	GO:BP	nucleoside phosphate catabolic process	18465	24604	GO:0006753|GO:0034655|GO:0046434
query_1	FALSE	1	236	165	4	0.0242424	0.0169492	GO:1901293	GO:BP	nucleoside phosphate biosynthetic process	18465	24605	GO:0006753|GO:0034654|GO:0090407
query_1	FALSE	1	12	165	1	0.00606061	0.0833333	GO:1901317	GO:BP	regulation of flagellated sperm motility	18465	24627	GO:0030317|GO:0060295|GO:2000241
query_1	FALSE	1	2	165	1	0.00606061	0.5	GO:1901329	GO:BP	regulation of odontoblast differentiation	18465	24639	GO:0030856|GO:0071895
query_1	FALSE	1	260	165	9	0.0545455	0.0346154	GO:1901342	GO:BP	regulation of vasculature development	18465	24651	GO:0001944|GO:2000026
query_1	FALSE	1	27	165	1	0.00606061	0.037037	GO:1901028	GO:BP	regulation of mitochondrial outer membrane permeabilization involved in apoptotic signaling pathway	18465	24356	GO:0010821|GO:0046902|GO:0051049|GO:0097345
query_1	FALSE	1	93	165	2	0.0121212	0.0215054	GO:1901343	GO:BP	negative regulation of vasculature development	18465	24652	GO:0001944|GO:0051093|GO:0051241|GO:1901342
query_1	FALSE	1	33	165	1	0.00606061	0.030303	GO:1901020	GO:BP	negative regulation of calcium ion transmembrane transporter activity	18465	24348	GO:0032413|GO:1901019|GO:1903170
query_1	FALSE	1	4	165	1	0.00606061	0.25	GO:1901003	GO:BP	negative regulation of fermentation	18465	24331	GO:0006113|GO:0031324|GO:0043465
query_1	FALSE	1	14	165	1	0.00606061	0.0714286	GO:1900029	GO:BP	positive regulation of ruffle assembly	18465	23383	GO:0097178|GO:0120034|GO:1900027
query_1	FALSE	1	64	165	1	0.00606061	0.015625	GO:1900046	GO:BP	regulation of hemostasis	18465	23397	GO:0007599|GO:0050789|GO:0050878
query_1	FALSE	1	47	165	1	0.00606061	0.0212766	GO:1900047	GO:BP	negative regulation of hemostasis	18465	23398	GO:0007599|GO:0048519|GO:1900046
query_1	FALSE	1	21	165	2	0.0121212	0.0952381	GO:1900117	GO:BP	regulation of execution phase of apoptosis	18465	23468	GO:0050794|GO:0097194
query_1	FALSE	1	8	165	2	0.0121212	0.25	GO:1900119	GO:BP	positive regulation of execution phase of apoptosis	18465	23470	GO:0043065|GO:0097194|GO:1900117
query_1	FALSE	1	21	165	1	0.00606061	0.047619	GO:1900120	GO:BP	regulation of receptor binding	18465	23471	GO:0043393
query_1	FALSE	1	11	165	1	0.00606061	0.0909091	GO:1900121	GO:BP	negative regulation of receptor binding	18465	23472	GO:0032091|GO:1900120
query_1	FALSE	1	8	165	1	0.00606061	0.125	GO:1900122	GO:BP	positive regulation of receptor binding	18465	23473	GO:0032092|GO:1900120
query_1	FALSE	1	17	165	1	0.00606061	0.0588235	GO:1900151	GO:BP	regulation of nuclear-transcribed mRNA catabolic process	deadenylation-dependent decay	18465	23502	GO:0000288|GO:0006417|GO:0043488
query_1	FALSE	1	14	165	1	0.00606061	0.0714286	GO:1900153	GO:BP	positive regulation of nuclear-transcribed mRNA catabolic process	deadenylation-dependent decay	18465	23504	GO:0000288|GO:0061014|GO:1900151
query_1	FALSE	1	131	165	1	0.00606061	0.00763359	GO:1900180	GO:BP	regulation of protein localization to nucleus	18465	23527	GO:0032880|GO:0034504|GO:0060341
query_1	FALSE	1	83	165	1	0.00606061	0.0120482	GO:1900182	GO:BP	positive regulation of protein localization to nucleus	18465	23529	GO:0034504|GO:0048522|GO:1900180|GO:1903829
query_1	FALSE	1	13	165	1	0.00606061	0.0769231	GO:1900221	GO:BP	regulation of amyloid-beta clearance	18465	23568	GO:0051239|GO:0097242
query_1	FALSE	1	6	165	1	0.00606061	0.166667	GO:1900222	GO:BP	negative regulation of amyloid-beta clearance	18465	23569	GO:0051241|GO:0097242|GO:1900221
query_1	FALSE	1	13	165	2	0.0121212	0.153846	GO:1900242	GO:BP	regulation of synaptic vesicle endocytosis	18465	23589	GO:0030100|GO:0048488|GO:1903421
query_1	FALSE	1	6	165	1	0.00606061	0.166667	GO:1900244	GO:BP	positive regulation of synaptic vesicle endocytosis	18465	23591	GO:0045807|GO:0048488|GO:1900242|GO:1903423
query_1	FALSE	1	42	165	2	0.0121212	0.047619	GO:1900271	GO:BP	regulation of long-term synaptic potentiation	18465	23612	GO:0048167|GO:0060291
query_1	FALSE	1	1	165	1	0.00606061	1	GO:1900383	GO:BP	regulation of synaptic plasticity by receptor localization to synapse	18465	23724	GO:0097120
query_1	FALSE	1	73	165	1	0.00606061	0.0136986	GO:1900407	GO:BP	regulation of cellular response to oxidative stress	18465	23745	GO:0034599|GO:0080135|GO:1902882
query_1	FALSE	1	72	165	1	0.00606061	0.0138889	GO:1900542	GO:BP	regulation of purine nucleotide metabolic process	18465	23876	GO:0006140|GO:0006163
query_1	FALSE	1	33	165	1	0.00606061	0.030303	GO:1900544	GO:BP	positive regulation of purine nucleotide metabolic process	18465	23878	GO:0006163|GO:0045981|GO:1900542
query_1	FALSE	1	9	165	1	0.00606061	0.111111	GO:1900739	GO:BP	regulation of protein insertion into mitochondrial membrane involved in apoptotic signaling pathway	18465	24073	GO:0001844|GO:0010821|GO:0033157|GO:1903747|GO:1905475
query_1	FALSE	1	9	165	1	0.00606061	0.111111	GO:1900740	GO:BP	positive regulation of protein insertion into mitochondrial membrane involved in apoptotic signaling pathway	18465	24074	GO:0001844|GO:0090316|GO:1900739|GO:1901030|GO:1903749|GO:1905477
query_1	FALSE	1	41	165	3	0.0181818	0.0731707	GO:1900744	GO:BP	regulation of p38MAPK cascade	18465	24078	GO:0032872|GO:0038066
query_1	FALSE	1	29	165	1	0.00606061	0.0344828	GO:1900745	GO:BP	positive regulation of p38MAPK cascade	18465	24079	GO:0032874|GO:0038066|GO:1900744
query_1	FALSE	1	84	165	1	0.00606061	0.0119048	GO:1901019	GO:BP	regulation of calcium ion transmembrane transporter activity	18465	24347	GO:0032412|GO:1903169
query_1	FALSE	1	5326	165	45	0.272727	0.00844912	GO:1901360	GO:BP	organic cyclic compound metabolic process	18465	24668	GO:0071704
query_1	FALSE	1	490	165	8	0.0484848	0.0163265	GO:1901361	GO:BP	organic cyclic compound catabolic process	18465	24669	GO:1901360|GO:1901575
query_1	FALSE	1	3650	165	37	0.224242	0.010137	GO:1901362	GO:BP	organic cyclic compound biosynthetic process	18465	24670	GO:1901360|GO:1901576
query_1	FALSE	1	1	165	1	0.00606061	1	GO:1901834	GO:BP	regulation of deadenylation-independent decapping of nuclear-transcribed mRNA	18465	25101	GO:0031087|GO:0051252
query_1	FALSE	1	1	165	1	0.00606061	1	GO:1901835	GO:BP	positive regulation of deadenylation-independent decapping of nuclear-transcribed mRNA	18465	25102	GO:0031087|GO:0061014|GO:1901834
query_1	FALSE	1	4	165	1	0.00606061	0.25	GO:1901876	GO:BP	regulation of calcium ion binding	18465	25143	GO:0051098
query_1	FALSE	1	4	165	1	0.00606061	0.25	GO:1901877	GO:BP	negative regulation of calcium ion binding	18465	25144	GO:0051100|GO:1901876
query_1	FALSE	1	87	165	1	0.00606061	0.0114943	GO:1901879	GO:BP	regulation of protein depolymerization	18465	25146	GO:0043244|GO:0051261
query_1	FALSE	1	71	165	1	0.00606061	0.0140845	GO:1901880	GO:BP	negative regulation of protein depolymerization	18465	25147	GO:0043242|GO:0051261|GO:1901879
query_1	FALSE	1	189	165	2	0.0121212	0.010582	GO:1901888	GO:BP	regulation of cell junction assembly	18465	25155	GO:0034329|GO:0044087|GO:0051128
query_1	FALSE	1	99	165	2	0.0121212	0.020202	GO:1901890	GO:BP	positive regulation of cell junction assembly	18465	25157	GO:0034329|GO:0044089|GO:0051130|GO:1901888
query_1	FALSE	1	12	165	1	0.00606061	0.0833333	GO:1901894	GO:BP	regulation of ATPase-coupled calcium transmembrane transporter activity	18465	25161	GO:0043462|GO:1901019
query_1	FALSE	1	6	165	1	0.00606061	0.166667	GO:1901895	GO:BP	negative regulation of ATPase-coupled calcium transmembrane transporter activity	18465	25162	GO:0032780|GO:1901020|GO:1901894
query_1	FALSE	1	6	165	1	0.00606061	0.166667	GO:1901897	GO:BP	regulation of relaxation of cardiac muscle	18465	25164	GO:0055119|GO:1901077
query_1	FALSE	1	34	165	1	0.00606061	0.0294118	GO:1901976	GO:BP	regulation of cell cycle checkpoint	18465	25239	GO:0000075|GO:1901987|GO:1902531
query_1	FALSE	1	378	165	4	0.0242424	0.010582	GO:1901987	GO:BP	regulation of cell cycle phase transition	18465	25248	GO:0010564|GO:0044770
query_1	FALSE	1	246	165	4	0.0242424	0.0162602	GO:1901988	GO:BP	negative regulation of cell cycle phase transition	18465	25249	GO:0010948|GO:0044770|GO:1901987
query_1	FALSE	1	296	165	4	0.0242424	0.0135135	GO:1901990	GO:BP	regulation of mitotic cell cycle phase transition	18465	25251	GO:0007346|GO:0044772|GO:1901987
query_1	FALSE	1	182	165	4	0.0242424	0.021978	GO:1901991	GO:BP	negative regulation of mitotic cell cycle phase transition	18465	25252	GO:0044772|GO:0045930|GO:1901988|GO:1901990
query_1	FALSE	1	57	165	1	0.00606061	0.0175439	GO:1902017	GO:BP	regulation of cilium assembly	18465	25278	GO:0060271|GO:0120032|GO:1902115
query_1	FALSE	1	16	165	1	0.00606061	0.0625	GO:1902018	GO:BP	negative regulation of cilium assembly	18465	25279	GO:0060271|GO:0120033|GO:1902017|GO:1902116
query_1	FALSE	1	20	165	1	0.00606061	0.05	GO:1902019	GO:BP	regulation of cilium-dependent cell motility	18465	25280	GO:0060285|GO:2000145
query_1	FALSE	1	5	165	1	0.00606061	0.2	GO:1902022	GO:BP	L-lysine transport	18465	25283	GO:0006812|GO:0006865|GO:0015807
query_1	FALSE	1	34	165	1	0.00606061	0.0294118	GO:1902036	GO:BP	regulation of hematopoietic stem cell differentiation	18465	25296	GO:0060218|GO:1901532|GO:2000736
query_1	FALSE	1	20	165	1	0.00606061	0.05	GO:1902074	GO:BP	response to salt	18465	25331	GO:0042221
query_1	FALSE	1	7	165	1	0.00606061	0.142857	GO:1902075	GO:BP	cellular response to salt	18465	25332	GO:0070887|GO:1902074
query_1	FALSE	1	3	165	1	0.00606061	0.333333	GO:1902080	GO:BP	regulation of calcium ion import into sarcoplasmic reticulum	18465	25337	GO:0032386|GO:0090279|GO:1990036
query_1	FALSE	1	2	165	1	0.00606061	0.5	GO:1902081	GO:BP	negative regulation of calcium ion import into sarcoplasmic reticulum	18465	25338	GO:0032387|GO:0090281|GO:1902080|GO:1990036
query_1	FALSE	1	100	165	1	0.00606061	0.01	GO:1901796	GO:BP	regulation of signal transduction by p53 class mediator	18465	25063	GO:0072331|GO:1902531
query_1	FALSE	1	14	165	1	0.00606061	0.0714286	GO:1901741	GO:BP	positive regulation of myoblast fusion	18465	25008	GO:0007520|GO:0060143|GO:1901739
query_1	FALSE	1	18	165	1	0.00606061	0.0555556	GO:1901739	GO:BP	regulation of myoblast fusion	18465	25006	GO:0007520|GO:0060142
query_1	FALSE	1	8	165	1	0.00606061	0.125	GO:1901731	GO:BP	positive regulation of platelet aggregation	18465	24998	GO:0034112|GO:0070527|GO:0090330
query_1	FALSE	1	12	165	1	0.00606061	0.0833333	GO:1901524	GO:BP	regulation of mitophagy	18465	24818	GO:0000423|GO:0016241|GO:1903146
query_1	FALSE	1	6	165	1	0.00606061	0.166667	GO:1901526	GO:BP	positive regulation of mitophagy	18465	24820	GO:0000423|GO:0016239|GO:1901524|GO:1903599
query_1	FALSE	1	53	165	1	0.00606061	0.0188679	GO:1901532	GO:BP	regulation of hematopoietic progenitor cell differentiation	18465	24825	GO:0002244|GO:0045595
query_1	FALSE	1	5675	165	66	0.4	0.01163	GO:1901564	GO:BP	organonitrogen compound metabolic process	18465	24856	GO:0006807|GO:0071704
query_1	FALSE	1	1231	165	11	0.0666667	0.00893582	GO:1901565	GO:BP	organonitrogen compound catabolic process	18465	24857	GO:1901564|GO:1901575
query_1	FALSE	1	1550	165	16	0.0969697	0.0103226	GO:1901566	GO:BP	organonitrogen compound biosynthetic process	18465	24858	GO:1901564|GO:1901576
query_1	FALSE	1	62	165	1	0.00606061	0.016129	GO:1901568	GO:BP	fatty acid derivative metabolic process	18465	24859	GO:0071704
query_1	FALSE	1	41	165	1	0.00606061	0.0243902	GO:1901570	GO:BP	fatty acid derivative biosynthetic process	18465	24861	GO:1901568|GO:1901576
query_1	FALSE	1	1905	165	21	0.127273	0.0110236	GO:1901575	GO:BP	organic substance catabolic process	18465	24866	GO:0009056|GO:0071704
query_1	FALSE	1	5200	165	54	0.327273	0.0103846	GO:1901576	GO:BP	organic substance biosynthetic process	18465	24867	GO:0009058|GO:0071704
query_1	FALSE	1	188	165	2	0.0121212	0.0106383	GO:1901605	GO:BP	alpha-amino acid metabolic process	18465	24889	GO:0006520
query_1	FALSE	1	485	165	10	0.0606061	0.0206186	GO:1901615	GO:BP	organic hydroxy compound metabolic process	18465	24897	GO:0071704
query_1	FALSE	1	60	165	1	0.00606061	0.0166667	GO:1902099	GO:BP	regulation of metaphase/anaphase transition of cell cycle	18465	25352	GO:0033045|GO:0044784|GO:1901987
query_1	FALSE	1	211	165	5	0.030303	0.0236967	GO:1901617	GO:BP	organic hydroxy compound biosynthetic process	18465	24899	GO:1901576|GO:1901615
query_1	FALSE	1	3	165	1	0.00606061	0.333333	GO:1901624	GO:BP	negative regulation of lymphocyte chemotaxis	18465	24905	GO:0002689|GO:0048247|GO:1901623|GO:2000402
query_1	FALSE	1	7	165	1	0.00606061	0.142857	GO:1901642	GO:BP	nucleoside transmembrane transport	18465	24921	GO:0015858|GO:0055085
query_1	FALSE	1	439	165	10	0.0606061	0.022779	GO:1901652	GO:BP	response to peptide	18465	24931	GO:0010243|GO:1901700
query_1	FALSE	1	319	165	7	0.0424242	0.0219436	GO:1901653	GO:BP	cellular response to peptide	18465	24932	GO:0071417|GO:1901652|GO:1901701
query_1	FALSE	1	171	165	9	0.0545455	0.0526316	GO:1901654	GO:BP	response to ketone	18465	24933	GO:0010033|GO:1901700
query_1	FALSE	1	90	165	6	0.0363636	0.0666667	GO:1901655	GO:BP	cellular response to ketone	18465	24934	GO:1901654|GO:1901701
query_1	FALSE	1	83	165	1	0.00606061	0.0120482	GO:1901657	GO:BP	glycosyl compound metabolic process	18465	24936	GO:1901135
query_1	FALSE	1	33	165	1	0.00606061	0.030303	GO:1901658	GO:BP	glycosyl compound catabolic process	18465	24937	GO:1901136|GO:1901657
query_1	FALSE	1	983	165	19	0.115152	0.0193286	GO:1901698	GO:BP	response to nitrogen compound	18465	24967	GO:0042221
query_1	FALSE	1	611	165	11	0.0666667	0.0180033	GO:1901699	GO:BP	cellular response to nitrogen compound	18465	24968	GO:0070887|GO:1901698
query_1	FALSE	1	13	165	1	0.00606061	0.0769231	GO:1901722	GO:BP	regulation of cell proliferation involved in kidney development	18465	24989	GO:0042127|GO:0072111
query_1	FALSE	1	8	165	1	0.00606061	0.125	GO:1901724	GO:BP	positive regulation of cell proliferation involved in kidney development	18465	24991	GO:0008284|GO:0072111|GO:1901722
query_1	FALSE	1	25	165	1	0.00606061	0.04	GO:1901623	GO:BP	regulation of lymphocyte chemotaxis	18465	24904	GO:0002688|GO:0048247|GO:2000401
query_1	FALSE	1	29	165	1	0.00606061	0.0344828	GO:1900027	GO:BP	regulation of ruffle assembly	18465	23381	GO:0097178|GO:0120032
query_1	FALSE	1	333	165	10	0.0606061	0.03003	GO:1903706	GO:BP	regulation of hemopoiesis	18465	26759	GO:0002682|GO:0030097|GO:2000026
query_1	FALSE	1	142	165	4	0.0242424	0.028169	GO:1903708	GO:BP	positive regulation of hemopoiesis	18465	26761	GO:0002684|GO:0030097|GO:0051094|GO:0051240|GO:1903706
query_1	FALSE	1	6	165	1	0.00606061	0.166667	GO:2000302	GO:BP	positive regulation of synaptic vesicle exocytosis	18465	29530	GO:0001956|GO:0016079|GO:1903307|GO:2000300
query_1	FALSE	1	20	165	2	0.0121212	0.1	GO:2000310	GO:BP	regulation of NMDA receptor activity	18465	29538	GO:0099601|GO:2001257
query_1	FALSE	1	25	165	1	0.00606061	0.04	GO:2000311	GO:BP	regulation of AMPA receptor activity	18465	29539	GO:0099601|GO:2001257
query_1	FALSE	1	21	165	2	0.0121212	0.0952381	GO:2000316	GO:BP	regulation of T-helper 17 type immune response	18465	29544	GO:0002822|GO:0072538
query_1	FALSE	1	9	165	1	0.00606061	0.111111	GO:2000317	GO:BP	negative regulation of T-helper 17 type immune response	18465	29545	GO:0002823|GO:0072538|GO:2000316
query_1	FALSE	1	11	165	1	0.00606061	0.0909091	GO:2000318	GO:BP	positive regulation of T-helper 17 type immune response	18465	29546	GO:0002824|GO:0072538|GO:2000316
query_1	FALSE	1	15	165	2	0.0121212	0.133333	GO:2000319	GO:BP	regulation of T-helper 17 cell differentiation	18465	29547	GO:0045622|GO:0072539|GO:2000316
query_1	FALSE	1	8	165	1	0.00606061	0.125	GO:2000320	GO:BP	negative regulation of T-helper 17 cell differentiation	18465	29548	GO:0045623|GO:0072539|GO:2000317|GO:2000319
query_1	FALSE	1	7	165	1	0.00606061	0.142857	GO:2000321	GO:BP	positive regulation of T-helper 17 cell differentiation	18465	29549	GO:0045624|GO:0072539|GO:2000318|GO:2000319
query_1	FALSE	1	41	165	1	0.00606061	0.0243902	GO:2000351	GO:BP	regulation of endothelial cell apoptotic process	18465	29579	GO:0072577|GO:1904035
query_1	FALSE	1	15	165	1	0.00606061	0.0666667	GO:2000353	GO:BP	positive regulation of endothelial cell apoptotic process	18465	29581	GO:0072577|GO:1904037|GO:2000351
query_1	FALSE	1	132	165	4	0.0242424	0.030303	GO:2000377	GO:BP	regulation of reactive oxygen species metabolic process	18465	29602	GO:0031323|GO:0072593
query_1	FALSE	1	41	165	1	0.00606061	0.0243902	GO:2000378	GO:BP	negative regulation of reactive oxygen species metabolic process	18465	29603	GO:0031324|GO:0072593|GO:2000377
query_1	FALSE	1	65	165	3	0.0181818	0.0461538	GO:2000379	GO:BP	positive regulation of reactive oxygen species metabolic process	18465	29604	GO:0031325|GO:0072593|GO:2000377
query_1	FALSE	1	7	165	1	0.00606061	0.142857	GO:2000389	GO:BP	regulation of neutrophil extravasation	18465	29614	GO:0002691|GO:0072672|GO:1902622
query_1	FALSE	1	7	165	1	0.00606061	0.142857	GO:2000391	GO:BP	positive regulation of neutrophil extravasation	18465	29616	GO:0002693|GO:0072672|GO:1902624|GO:2000389
query_1	FALSE	1	60	165	1	0.00606061	0.0166667	GO:2000401	GO:BP	regulation of lymphocyte migration	18465	29626	GO:0071675|GO:0072676
query_1	FALSE	1	14	165	1	0.00606061	0.0714286	GO:2000402	GO:BP	negative regulation of lymphocyte migration	18465	29627	GO:0071676|GO:0072676|GO:2000401
query_1	FALSE	1	9	165	2	0.0121212	0.222222	GO:2000425	GO:BP	regulation of apoptotic cell clearance	18465	29650	GO:0043277|GO:0050764
query_1	FALSE	1	7	165	2	0.0121212	0.285714	GO:2000427	GO:BP	positive regulation of apoptotic cell clearance	18465	29652	GO:0043277|GO:0050766|GO:2000425
query_1	FALSE	1	24	165	1	0.00606061	0.0416667	GO:2000463	GO:BP	positive regulation of excitatory postsynaptic potential	18465	29688	GO:0009967|GO:0060079|GO:0098815
query_1	FALSE	1	8	165	1	0.00606061	0.125	GO:2000501	GO:BP	regulation of natural killer cell chemotaxis	18465	29723	GO:0035747|GO:1901623
query_1	FALSE	1	2	165	1	0.00606061	0.5	GO:2000502	GO:BP	negative regulation of natural killer cell chemotaxis	18465	29724	GO:0035747|GO:1901624|GO:2000501
query_1	FALSE	1	55	165	5	0.030303	0.0909091	GO:2000514	GO:BP	regulation of CD4-positive	alpha-beta T cell activation	18465	29733	GO:0035710|GO:0046634
query_1	FALSE	1	27	165	3	0.0181818	0.111111	GO:2000515	GO:BP	negative regulation of CD4-positive	alpha-beta T cell activation	18465	29734	GO:0035710|GO:0046636|GO:2000514
query_1	FALSE	1	57	165	1	0.00606061	0.0175439	GO:2000300	GO:BP	regulation of synaptic vesicle exocytosis	18465	29528	GO:0016079|GO:0046928|GO:1903305
query_1	FALSE	1	34	165	3	0.0181818	0.0882353	GO:2000516	GO:BP	positive regulation of CD4-positive	alpha-beta T cell activation	18465	29735	GO:0035710|GO:0046635|GO:2000514
query_1	FALSE	1	2	165	1	0.00606061	0.5	GO:2000296	GO:BP	negative regulation of hydrogen peroxide catabolic process	18465	29524	GO:0010727|GO:0031330|GO:0042744|GO:2000295
query_1	FALSE	1	39	165	1	0.00606061	0.025641	GO:2000279	GO:BP	negative regulation of DNA biosynthetic process	18465	29507	GO:0051053|GO:0071897|GO:2000113|GO:2000278
query_1	FALSE	1	17	165	1	0.00606061	0.0588235	GO:2000010	GO:BP	positive regulation of protein localization to cell surface	18465	29242	GO:0034394|GO:0048522|GO:1903829|GO:2000008
query_1	FALSE	1	141	165	1	0.00606061	0.0070922	GO:2000027	GO:BP	regulation of animal organ morphogenesis	18465	29258	GO:0009887|GO:0022603
query_1	FALSE	1	127	165	2	0.0121212	0.015748	GO:2000045	GO:BP	regulation of G1/S transition of mitotic cell cycle	18465	29276	GO:0000082|GO:1901990|GO:1902806
query_1	FALSE	1	75	165	1	0.00606061	0.0133333	GO:2000106	GO:BP	regulation of leukocyte apoptotic process	18465	29336	GO:0042981|GO:0071887
query_1	FALSE	1	42	165	1	0.00606061	0.0238095	GO:2000107	GO:BP	negative regulation of leukocyte apoptotic process	18465	29337	GO:0043066|GO:0071887|GO:2000106
query_1	FALSE	1	629	165	7	0.0424242	0.0111288	GO:2000112	GO:BP	regulation of cellular macromolecule biosynthetic process	18465	29342	GO:0010556|GO:0031326|GO:0034645
query_1	FALSE	1	247	165	6	0.0363636	0.0242915	GO:2000113	GO:BP	negative regulation of cellular macromolecule biosynthetic process	18465	29343	GO:0010558|GO:0031327|GO:0034645|GO:2000112
query_1	FALSE	1	214	165	5	0.030303	0.0233645	GO:2000116	GO:BP	regulation of cysteine-type endopeptidase activity	18465	29346	GO:0052548
query_1	FALSE	1	76	165	2	0.0121212	0.0263158	GO:2000117	GO:BP	negative regulation of cysteine-type endopeptidase activity	18465	29347	GO:0010951|GO:2000116
query_1	FALSE	1	5	165	1	0.00606061	0.2	GO:2000118	GO:BP	regulation of sodium-dependent phosphate transport	18465	29348	GO:0010966|GO:0044341
query_1	FALSE	1	3	165	1	0.00606061	0.333333	GO:2000120	GO:BP	positive regulation of sodium-dependent phosphate transport	18465	29350	GO:0044341|GO:1903793|GO:2000118
query_1	FALSE	1	72	165	2	0.0121212	0.0277778	GO:2000134	GO:BP	negative regulation of G1/S transition of mitotic cell cycle	18465	29364	GO:0000082|GO:1901991|GO:1902807|GO:2000045
query_1	FALSE	1	888	165	16	0.0969697	0.018018	GO:2000145	GO:BP	regulation of cell motility	18465	29375	GO:0040012|GO:0048870|GO:0051270
query_1	FALSE	1	270	165	4	0.0242424	0.0148148	GO:2000146	GO:BP	negative regulation of cell motility	18465	29376	GO:0040013|GO:0048870|GO:0051271|GO:2000145
query_1	FALSE	1	516	165	9	0.0545455	0.0174419	GO:2000147	GO:BP	positive regulation of cell motility	18465	29377	GO:0040017|GO:0048870|GO:0051272|GO:2000145
query_1	FALSE	1	8	165	1	0.00606061	0.125	GO:2000155	GO:BP	positive regulation of cilium-dependent cell motility	18465	29385	GO:0060285|GO:1902019|GO:2000147
query_1	FALSE	1	92	165	2	0.0121212	0.0217391	GO:2000181	GO:BP	negative regulation of blood vessel morphogenesis	18465	29411	GO:0022603|GO:0048514|GO:1901343
query_1	FALSE	1	144	165	3	0.0181818	0.0208333	GO:2000241	GO:BP	regulation of reproductive process	18465	29469	GO:0022414|GO:0050789
query_1	FALSE	1	49	165	2	0.0121212	0.0408163	GO:2000242	GO:BP	negative regulation of reproductive process	18465	29470	GO:0022414|GO:0048519|GO:2000241
query_1	FALSE	1	73	165	1	0.00606061	0.0136986	GO:2000243	GO:BP	positive regulation of reproductive process	18465	29471	GO:0022414|GO:0048518|GO:2000241
query_1	FALSE	1	39	165	1	0.00606061	0.025641	GO:2000249	GO:BP	regulation of actin cytoskeleton reorganization	18465	29477	GO:0031532|GO:0032956
query_1	FALSE	1	18	165	1	0.00606061	0.0555556	GO:2000251	GO:BP	positive regulation of actin cytoskeleton reorganization	18465	29479	GO:0031532|GO:0051495|GO:2000249
query_1	FALSE	1	50	165	1	0.00606061	0.02	GO:2000272	GO:BP	negative regulation of signaling receptor activity	18465	29500	GO:0010469|GO:0044092
query_1	FALSE	1	43	165	1	0.00606061	0.0232558	GO:2000273	GO:BP	positive regulation of signaling receptor activity	18465	29501	GO:0010469|GO:0044093
query_1	FALSE	1	111	165	1	0.00606061	0.00900901	GO:2000278	GO:BP	regulation of DNA biosynthetic process	18465	29506	GO:0051052|GO:0071897|GO:2000112
query_1	FALSE	1	3	165	1	0.00606061	0.333333	GO:2000295	GO:BP	regulation of hydrogen peroxide catabolic process	18465	29523	GO:0010310|GO:0031329|GO:0042744
query_1	FALSE	1	10	165	1	0.00606061	0.1	GO:2000551	GO:BP	regulation of T-helper 2 cell cytokine production	18465	29770	GO:0002724|GO:0002828|GO:0035745
query_1	FALSE	1	8	165	1	0.00606061	0.125	GO:2000553	GO:BP	positive regulation of T-helper 2 cell cytokine production	18465	29772	GO:0002726|GO:0002830|GO:0035745|GO:2000551
query_1	FALSE	1	7	165	1	0.00606061	0.142857	GO:2000554	GO:BP	regulation of T-helper 1 cell cytokine production	18465	29773	GO:0002724|GO:0002825|GO:0035744
query_1	FALSE	1	3	165	1	0.00606061	0.333333	GO:2000978	GO:BP	negative regulation of forebrain neuron differentiation	18465	30184	GO:0021879|GO:0045665|GO:2000977
query_1	FALSE	1	221	165	2	0.0121212	0.00904977	GO:2001020	GO:BP	regulation of response to DNA damage stimulus	18465	30226	GO:0006974|GO:0080135
query_1	FALSE	1	106	165	1	0.00606061	0.00943396	GO:2001022	GO:BP	positive regulation of response to DNA damage stimulus	18465	30228	GO:0006974|GO:0048522|GO:0048584|GO:2001020
query_1	FALSE	1	15	165	1	0.00606061	0.0666667	GO:2001044	GO:BP	regulation of integrin-mediated signaling pathway	18465	30249	GO:0007229|GO:0009966
query_1	FALSE	1	137	165	2	0.0121212	0.0145985	GO:2001056	GO:BP	positive regulation of cysteine-type endopeptidase activity	18465	30258	GO:0010950|GO:2000116
query_1	FALSE	1	68	165	5	0.030303	0.0735294	GO:2001057	GO:BP	reactive nitrogen species metabolic process	18465	30259	GO:0006807
query_1	FALSE	1	13	165	1	0.00606061	0.0769231	GO:2001138	GO:BP	regulation of phospholipid transport	18465	30319	GO:0015914|GO:0032368
query_1	FALSE	1	12	165	1	0.00606061	0.0833333	GO:2001140	GO:BP	positive regulation of phospholipid transport	18465	30321	GO:0015914|GO:0032370|GO:2001138
query_1	FALSE	1	2950	165	30	0.181818	0.0101695	GO:2001141	GO:BP	regulation of RNA biosynthetic process	18465	30322	GO:0010556|GO:0031326|GO:0032774|GO:0051252
query_1	FALSE	1	18	165	2	0.0121212	0.111111	GO:2001185	GO:BP	regulation of CD8-positive	alpha-beta T cell activation	18465	30359	GO:0036037|GO:0046634
query_1	FALSE	1	9	165	2	0.0121212	0.222222	GO:2001187	GO:BP	positive regulation of CD8-positive	alpha-beta T cell activation	18465	30361	GO:0036037|GO:0046635|GO:2001185
query_1	FALSE	1	9	165	2	0.0121212	0.222222	GO:2001198	GO:BP	regulation of dendritic cell differentiation	18465	30372	GO:0097028|GO:1902105
query_1	FALSE	1	40	165	1	0.00606061	0.025	GO:2001222	GO:BP	regulation of neuron migration	18465	30393	GO:0001764|GO:0030334
query_1	FALSE	1	340	165	2	0.0121212	0.00588235	GO:2001233	GO:BP	regulation of apoptotic signaling pathway	18465	30403	GO:0009966|GO:0042981|GO:0097190
query_1	FALSE	1	210	165	1	0.00606061	0.0047619	GO:2001234	GO:BP	negative regulation of apoptotic signaling pathway	18465	30404	GO:0009968|GO:0043066|GO:0097190|GO:2001233
query_1	FALSE	1	124	165	1	0.00606061	0.00806452	GO:2001235	GO:BP	positive regulation of apoptotic signaling pathway	18465	30405	GO:0009967|GO:0043065|GO:0097190|GO:2001233
query_1	FALSE	1	159	165	1	0.00606061	0.00628931	GO:2001242	GO:BP	regulation of intrinsic apoptotic signaling pathway	18465	30412	GO:0097193|GO:1902531|GO:2001233
query_1	FALSE	1	95	165	1	0.00606061	0.0105263	GO:2001243	GO:BP	negative regulation of intrinsic apoptotic signaling pathway	18465	30413	GO:0097193|GO:1902532|GO:2001234|GO:2001242
query_1	FALSE	1	88	165	1	0.00606061	0.0113636	GO:2001251	GO:BP	negative regulation of chromosome organization	18465	30421	GO:0010639|GO:0033044|GO:0051276
query_1	FALSE	1	157	165	3	0.0181818	0.0191083	GO:2001257	GO:BP	regulation of cation channel activity	18465	30427	GO:0032412|GO:1904062
query_1	FALSE	1	67	165	1	0.00606061	0.0149254	GO:2001259	GO:BP	positive regulation of cation channel activity	18465	30429	GO:0032414|GO:1904064|GO:2001257
query_1	FALSE	1	16	165	1	0.00606061	0.0625	GO:2001267	GO:BP	regulation of cysteine-type endopeptidase activity involved in apoptotic signaling pathway	18465	30437	GO:0043281
query_1	FALSE	1	10	165	1	0.00606061	0.1	GO:2001269	GO:BP	positive regulation of cysteine-type endopeptidase activity involved in apoptotic signaling pathway	18465	30439	GO:0043280|GO:2001267
query_1	FALSE	1	5	165	1	0.00606061	0.2	GO:2001300	GO:BP	lipoxin metabolic process	18465	30470	GO:1901568
query_1	FALSE	1	3	165	1	0.00606061	0.333333	GO:2001301	GO:BP	lipoxin biosynthetic process	18465	30471	GO:1901570|GO:2001300
query_1	FALSE	1	5	165	1	0.00606061	0.2	GO:2000977	GO:BP	regulation of forebrain neuron differentiation	18465	30183	GO:0021879|GO:0045664
query_1	FALSE	1	41	165	1	0.00606061	0.0243902	GO:2000816	GO:BP	negative regulation of mitotic sister chromatid separation	18465	30024	GO:0010965|GO:0033048|GO:0051306|GO:1905819
query_1	FALSE	1	18	165	1	0.00606061	0.0555556	GO:2000810	GO:BP	regulation of bicellular tight junction assembly	18465	30018	GO:0070830|GO:1901888
query_1	FALSE	1	3	165	1	0.00606061	0.333333	GO:2000809	GO:BP	positive regulation of synaptic vesicle clustering	18465	30017	GO:0048522|GO:0051050|GO:0097091|GO:2000807
query_1	FALSE	1	7	165	1	0.00606061	0.142857	GO:2000556	GO:BP	positive regulation of T-helper 1 cell cytokine production	18465	29775	GO:0002726|GO:0002827|GO:0035744|GO:2000554
query_1	FALSE	1	11	165	1	0.00606061	0.0909091	GO:2000561	GO:BP	regulation of CD4-positive	alpha-beta T cell proliferation	18465	29780	GO:0035739|GO:0046640|GO:2000514
query_1	FALSE	1	5	165	1	0.00606061	0.2	GO:2000563	GO:BP	positive regulation of CD4-positive	alpha-beta T cell proliferation	18465	29782	GO:0035739|GO:0046641|GO:2000516|GO:2000561
query_1	FALSE	1	8	165	1	0.00606061	0.125	GO:2000564	GO:BP	regulation of CD8-positive	alpha-beta T cell proliferation	18465	29783	GO:0035740|GO:0046640|GO:2001185
query_1	FALSE	1	4	165	1	0.00606061	0.25	GO:2000566	GO:BP	positive regulation of CD8-positive	alpha-beta T cell proliferation	18465	29785	GO:0035740|GO:0046641|GO:2000564|GO:2001187
query_1	FALSE	1	2	165	1	0.00606061	0.5	GO:2000567	GO:BP	regulation of memory T cell activation	18465	29786	GO:0035709|GO:0050863
query_1	FALSE	1	2	165	1	0.00606061	0.5	GO:2000568	GO:BP	positive regulation of memory T cell activation	18465	29787	GO:0035709|GO:0050870|GO:2000567
query_1	FALSE	1	5	165	1	0.00606061	0.2	GO:2000625	GO:BP	regulation of miRNA catabolic process	18465	29841	GO:0010587|GO:0031329|GO:2000628
query_1	FALSE	1	4	165	1	0.00606061	0.25	GO:2000627	GO:BP	positive regulation of miRNA catabolic process	18465	29843	GO:0010587|GO:0031331|GO:2000625|GO:2000630
query_1	FALSE	1	12	165	1	0.00606061	0.0833333	GO:2000628	GO:BP	regulation of miRNA metabolic process	18465	29844	GO:0010586|GO:0051252
query_1	FALSE	1	7	165	1	0.00606061	0.142857	GO:2000630	GO:BP	positive regulation of miRNA metabolic process	18465	29846	GO:0010586|GO:0051254|GO:2000628
query_1	FALSE	1	3	165	1	0.00606061	0.333333	GO:2000634	GO:BP	regulation of primary miRNA processing	18465	29850	GO:0031053|GO:0051252
query_1	FALSE	1	38	165	1	0.00606061	0.0263158	GO:2000008	GO:BP	regulation of protein localization to cell surface	18465	29240	GO:0032880|GO:0034394|GO:0060341
query_1	FALSE	1	3	165	1	0.00606061	0.333333	GO:2000635	GO:BP	negative regulation of primary miRNA processing	18465	29851	GO:0031053|GO:0051253|GO:2000634
query_1	FALSE	1	53	165	1	0.00606061	0.0188679	GO:2000649	GO:BP	regulation of sodium ion transmembrane transporter activity	18465	29865	GO:0032412|GO:1902305
query_1	FALSE	1	8	165	2	0.0121212	0.25	GO:2000659	GO:BP	regulation of interleukin-1-mediated signaling pathway	18465	29875	GO:0001959|GO:0070498
query_1	FALSE	1	5	165	1	0.00606061	0.2	GO:2000660	GO:BP	negative regulation of interleukin-1-mediated signaling pathway	18465	29876	GO:0001960|GO:0070498|GO:2000659
query_1	FALSE	1	1	165	1	0.00606061	1	GO:2000661	GO:BP	positive regulation of interleukin-1-mediated signaling pathway	18465	29877	GO:0001961|GO:0070498|GO:2000659
query_1	FALSE	1	7	165	1	0.00606061	0.142857	GO:2000674	GO:BP	regulation of type B pancreatic cell apoptotic process	18465	29884	GO:0097050|GO:1904035
query_1	FALSE	1	3	165	1	0.00606061	0.333333	GO:2000676	GO:BP	positive regulation of type B pancreatic cell apoptotic process	18465	29886	GO:0097050|GO:1904037|GO:2000674
query_1	FALSE	1	77	165	1	0.00606061	0.012987	GO:2000736	GO:BP	regulation of stem cell differentiation	18465	29945	GO:0045595|GO:0048863
query_1	FALSE	1	37	165	1	0.00606061	0.027027	GO:2000772	GO:BP	regulation of cellular senescence	18465	29981	GO:0080135|GO:0090342|GO:0090398
query_1	FALSE	1	8	165	1	0.00606061	0.125	GO:2000774	GO:BP	positive regulation of cellular senescence	18465	29983	GO:0048584|GO:0090343|GO:0090398|GO:2000772
query_1	FALSE	1	83	165	1	0.00606061	0.0120482	GO:2000779	GO:BP	regulation of double-strand break repair	18465	29987	GO:0006282|GO:0006302
query_1	FALSE	1	39	165	1	0.00606061	0.025641	GO:2000781	GO:BP	positive regulation of double-strand break repair	18465	29989	GO:0006302|GO:0045739|GO:2000779
query_1	FALSE	1	7	165	1	0.00606061	0.142857	GO:2000807	GO:BP	regulation of synaptic vesicle clustering	18465	30015	GO:0060341|GO:0097091
query_1	FALSE	1	29	165	2	0.0121212	0.0689655	GO:2000637	GO:BP	positive regulation of gene silencing by miRNA	18465	29853	GO:0035195|GO:0060148|GO:0060964
query_1	FALSE	1	88	165	3	0.0181818	0.0340909	GO:1903707	GO:BP	negative regulation of hemopoiesis	18465	26760	GO:0002683|GO:0030097|GO:0051093|GO:0051241|GO:1903706
query_1	FALSE	1	11	165	1	0.00606061	0.0909091	GO:1990961	GO:BP	xenobiotic detoxification by transmembrane export across the plasma membrane	18465	29215	GO:0046618|GO:0098754|GO:0140115
query_1	FALSE	1	52	165	2	0.0121212	0.0384615	GO:1990874	GO:BP	vascular associated smooth muscle cell proliferation	18465	29174	GO:0048659
query_1	FALSE	1	2	165	1	0.00606061	0.5	GO:1904245	GO:BP	regulation of polynucleotide adenylyltransferase activity	18465	27229	GO:0051338
query_1	FALSE	1	1	165	1	0.00606061	1	GO:1904246	GO:BP	negative regulation of polynucleotide adenylyltransferase activity	18465	27230	GO:0051348|GO:1904245
query_1	FALSE	1	14	165	2	0.0121212	0.142857	GO:1904406	GO:BP	negative regulation of nitric oxide metabolic process	18465	27384	GO:0046209|GO:0051172|GO:0080164
query_1	FALSE	1	36	165	3	0.0181818	0.0833333	GO:1904407	GO:BP	positive regulation of nitric oxide metabolic process	18465	27385	GO:0046209|GO:0051173|GO:0080164
query_1	FALSE	1	2	165	1	0.00606061	0.5	GO:1904432	GO:BP	regulation of ferrous iron binding	18465	27408	GO:0051098
query_1	FALSE	1	2	165	1	0.00606061	0.5	GO:1904434	GO:BP	positive regulation of ferrous iron binding	18465	27410	GO:0051099|GO:1904432
query_1	FALSE	1	2	165	1	0.00606061	0.5	GO:1904435	GO:BP	regulation of transferrin receptor binding	18465	27411	GO:1900120
query_1	FALSE	1	2	165	1	0.00606061	0.5	GO:1904437	GO:BP	positive regulation of transferrin receptor binding	18465	27413	GO:1900122|GO:1904435
query_1	FALSE	1	4	165	1	0.00606061	0.25	GO:1904580	GO:BP	regulation of intracellular mRNA localization	18465	27539	GO:0008298|GO:0060341
query_1	FALSE	1	3	165	1	0.00606061	0.333333	GO:1904582	GO:BP	positive regulation of intracellular mRNA localization	18465	27541	GO:0008298|GO:0048522|GO:1904580
query_1	FALSE	1	62	165	1	0.00606061	0.016129	GO:1904589	GO:BP	regulation of protein import	18465	27548	GO:0017038|GO:0051223
query_1	FALSE	1	41	165	1	0.00606061	0.0243902	GO:1904591	GO:BP	positive regulation of protein import	18465	27550	GO:0017038|GO:0051222|GO:1904589
query_1	FALSE	1	4	165	1	0.00606061	0.25	GO:1904636	GO:BP	response to ionomycin	18465	27588	GO:0014070|GO:0045472|GO:0070542
query_1	FALSE	1	4	165	1	0.00606061	0.25	GO:1904637	GO:BP	cellular response to ionomycin	18465	27589	GO:0071362|GO:0071398|GO:0071407|GO:1904636
query_1	FALSE	1	97	165	2	0.0121212	0.0206186	GO:1904659	GO:BP	glucose transmembrane transport	18465	27611	GO:0008645
query_1	FALSE	1	51	165	2	0.0121212	0.0392157	GO:1904705	GO:BP	regulation of vascular associated smooth muscle cell proliferation	18465	27654	GO:0048660|GO:1990874
query_1	FALSE	1	23	165	2	0.0121212	0.0869565	GO:1904706	GO:BP	negative regulation of vascular associated smooth muscle cell proliferation	18465	27655	GO:0048662|GO:1904705|GO:1990874
query_1	FALSE	1	4	165	1	0.00606061	0.25	GO:1904783	GO:BP	positive regulation of NMDA glutamate receptor activity	18465	27726	GO:2000273|GO:2000310|GO:2001259
query_1	FALSE	1	4	165	1	0.00606061	0.25	GO:1904823	GO:BP	purine nucleobase transmembrane transport	18465	27762	GO:0006863|GO:0072530
query_1	FALSE	1	23	165	1	0.00606061	0.0434783	GO:1904861	GO:BP	excitatory synapse assembly	18465	27794	GO:0007416
query_1	FALSE	1	72	165	2	0.0121212	0.0277778	GO:1904892	GO:BP	regulation of receptor signaling pathway via STAT	18465	27825	GO:0009966|GO:0097696
query_1	FALSE	1	35	165	2	0.0121212	0.0571429	GO:1904894	GO:BP	positive regulation of receptor signaling pathway via STAT	18465	27827	GO:0009967|GO:0097696|GO:1904892
query_1	FALSE	1	113	165	2	0.0121212	0.0176991	GO:1904950	GO:BP	negative regulation of establishment of protein localization	18465	27878	GO:0045184|GO:0070201|GO:1903828
query_1	FALSE	1	302	165	3	0.0181818	0.00993377	GO:1904951	GO:BP	positive regulation of establishment of protein localization	18465	27879	GO:0045184|GO:0070201|GO:1903829
query_1	FALSE	1	26	165	1	0.00606061	0.0384615	GO:1904994	GO:BP	regulation of leukocyte adhesion to vascular endothelial cell	18465	27921	GO:0061756|GO:1903037
query_1	FALSE	1	139	165	1	0.00606061	0.00719424	GO:1904064	GO:BP	positive regulation of cation transmembrane transport	18465	27065	GO:0034767|GO:0098655|GO:1904062
query_1	FALSE	1	19	165	1	0.00606061	0.0526316	GO:1904996	GO:BP	positive regulation of leukocyte adhesion to vascular endothelial cell	18465	27923	GO:0061756|GO:1903039|GO:1904994
query_1	FALSE	1	81	165	2	0.0121212	0.0246914	GO:1904063	GO:BP	negative regulation of cation transmembrane transport	18465	27064	GO:0034766|GO:0098655|GO:1904062
query_1	FALSE	1	6	165	1	0.00606061	0.166667	GO:1904045	GO:BP	cellular response to aldosterone	18465	27047	GO:0071389|GO:0097306|GO:0110096|GO:1901655|GO:1904044
query_1	FALSE	1	53	165	1	0.00606061	0.0188679	GO:1903747	GO:BP	regulation of establishment of protein localization to mitochondrion	18465	26789	GO:0060341|GO:0070201|GO:0072655
query_1	FALSE	1	39	165	1	0.00606061	0.025641	GO:1903749	GO:BP	positive regulation of establishment of protein localization to mitochondrion	18465	26791	GO:0048522|GO:0072655|GO:1903747|GO:1904951
query_1	FALSE	1	6	165	1	0.00606061	0.166667	GO:1903753	GO:BP	negative regulation of p38MAPK cascade	18465	26795	GO:0032873|GO:0038066|GO:1900744
query_1	FALSE	1	43	165	1	0.00606061	0.0232558	GO:1903793	GO:BP	positive regulation of anion transport	18465	26827	GO:0006820|GO:0043270|GO:0044070
query_1	FALSE	1	19	165	2	0.0121212	0.105263	GO:1903798	GO:BP	regulation of production of miRNAs involved in gene silencing by miRNA	18465	26831	GO:0035196|GO:0070920
query_1	FALSE	1	8	165	1	0.00606061	0.125	GO:1903799	GO:BP	negative regulation of production of miRNAs involved in gene silencing by miRNA	18465	26832	GO:0010629|GO:0035196|GO:0051253|GO:0060965|GO:1903798
query_1	FALSE	1	11	165	1	0.00606061	0.0909091	GO:1903800	GO:BP	positive regulation of production of miRNAs involved in gene silencing by miRNA	18465	26833	GO:0010628|GO:0035196|GO:0051254|GO:1903798|GO:2000637
query_1	FALSE	1	134	165	2	0.0121212	0.0149254	GO:1903825	GO:BP	organic acid transmembrane transport	18465	26853	GO:0015849|GO:0055085
query_1	FALSE	1	3	165	1	0.00606061	0.333333	GO:1903826	GO:BP	L-arginine transmembrane transport	18465	26854	GO:0015807|GO:0098655|GO:0098656|GO:1902475|GO:1990822
query_1	FALSE	1	179	165	2	0.0121212	0.0111732	GO:1903828	GO:BP	negative regulation of protein localization	18465	26855	GO:0008104|GO:0032880|GO:0048519
query_1	FALSE	1	438	165	4	0.0242424	0.00913242	GO:1903829	GO:BP	positive regulation of protein localization	18465	26856	GO:0008104|GO:0032880|GO:0048518
query_1	FALSE	1	16	165	1	0.00606061	0.0625	GO:1903830	GO:BP	magnesium ion transmembrane transport	18465	26857	GO:0015693|GO:0098662
query_1	FALSE	1	127	165	1	0.00606061	0.00787402	GO:1903900	GO:BP	regulation of viral life cycle	18465	26915	GO:0019058|GO:0050792
query_1	FALSE	1	6	165	1	0.00606061	0.166667	GO:1903935	GO:BP	response to sodium arsenite	18465	26949	GO:0010035|GO:0046685|GO:1902074
query_1	FALSE	1	5	165	1	0.00606061	0.2	GO:1903936	GO:BP	cellular response to sodium arsenite	18465	26950	GO:0071243|GO:1902075|GO:1903935
query_1	FALSE	1	20	165	1	0.00606061	0.05	GO:1903963	GO:BP	arachidonate transport	18465	26973	GO:0015718|GO:0015909|GO:0071715
query_1	FALSE	1	15	165	1	0.00606061	0.0666667	GO:1903978	GO:BP	regulation of microglial cell activation	18465	26988	GO:0001774|GO:0043030|GO:0150077
query_1	FALSE	1	146	165	6	0.0363636	0.0410959	GO:1904018	GO:BP	positive regulation of vasculature development	18465	27020	GO:0001944|GO:0051094|GO:0051240|GO:1901342
query_1	FALSE	1	92	165	3	0.0181818	0.0326087	GO:1904019	GO:BP	epithelial cell apoptotic process	18465	27021	GO:0006915
query_1	FALSE	1	91	165	1	0.00606061	0.010989	GO:1904029	GO:BP	regulation of cyclin-dependent protein kinase activity	18465	27031	GO:0045859|GO:0051726
query_1	FALSE	1	31	165	1	0.00606061	0.0322581	GO:1904030	GO:BP	negative regulation of cyclin-dependent protein kinase activity	18465	27032	GO:0006469|GO:1904029
query_1	FALSE	1	31	165	1	0.00606061	0.0322581	GO:1904031	GO:BP	positive regulation of cyclin-dependent protein kinase activity	18465	27033	GO:0045860|GO:1904029
query_1	FALSE	1	70	165	3	0.0181818	0.0428571	GO:1904035	GO:BP	regulation of epithelial cell apoptotic process	18465	27037	GO:0042981|GO:1904019
query_1	FALSE	1	26	165	2	0.0121212	0.0769231	GO:1904037	GO:BP	positive regulation of epithelial cell apoptotic process	18465	27039	GO:0043065|GO:1904019|GO:1904035
query_1	FALSE	1	10	165	1	0.00606061	0.1	GO:1904044	GO:BP	response to aldosterone	18465	27046	GO:0051385|GO:0097305|GO:1901654
query_1	FALSE	1	320	165	5	0.030303	0.015625	GO:1904062	GO:BP	regulation of cation transmembrane transport	18465	27063	GO:0034765|GO:0098655
query_1	FALSE	1	133	165	2	0.0121212	0.0150376	GO:1905039	GO:BP	carboxylic acid transmembrane transport	18465	27965	GO:1903825
query_1	FALSE	1	14	165	1	0.00606061	0.0714286	GO:1905048	GO:BP	regulation of metallopeptidase activity	18465	27974	GO:0052547
query_1	FALSE	1	7	165	1	0.00606061	0.142857	GO:1905049	GO:BP	negative regulation of metallopeptidase activity	18465	27975	GO:0010466|GO:1905048
query_1	FALSE	1	145	165	6	0.0363636	0.0413793	GO:1905952	GO:BP	regulation of lipid localization	18465	28804	GO:0010876|GO:0032879
query_1	FALSE	1	40	165	2	0.0121212	0.05	GO:1905953	GO:BP	negative regulation of lipid localization	18465	28805	GO:0010876|GO:0048519|GO:1905952
query_1	FALSE	1	94	165	5	0.030303	0.0531915	GO:1905954	GO:BP	positive regulation of lipid localization	18465	28806	GO:0010876|GO:0048518|GO:1905952
query_1	FALSE	1	2	165	1	0.00606061	0.5	GO:1905962	GO:BP	glutamatergic neuron differentiation	18465	28813	GO:0030182
query_1	FALSE	1	31	165	1	0.00606061	0.0322581	GO:1990000	GO:BP	amyloid fibril formation	18465	28814	GO:0019538|GO:0097435
query_1	FALSE	1	5	165	1	0.00606061	0.2	GO:1990036	GO:BP	calcium ion import into sarcoplasmic reticulum	18465	28822	GO:0046907|GO:0070296|GO:0070509
query_1	FALSE	1	4	165	1	0.00606061	0.25	GO:1990079	GO:BP	cartilage homeostasis	18465	28841	GO:0001894
query_1	FALSE	1	168	165	2	0.0121212	0.0119048	GO:1990138	GO:BP	neuron projection extension	18465	28864	GO:0048588|GO:0048812|GO:0060560
query_1	FALSE	1	115	165	3	0.0181818	0.026087	GO:1990266	GO:BP	neutrophil migration	18465	28919	GO:0097530
query_1	FALSE	1	12	165	1	0.00606061	0.0833333	GO:1990440	GO:BP	positive regulation of transcription from RNA polymerase II promoter in response to endoplasmic reticulum stress	18465	28977	GO:0034976|GO:0036003
query_1	FALSE	1	1	165	1	0.00606061	1	GO:1990540	GO:BP	mitochondrial manganese ion transmembrane transport	18465	29018	GO:0071421|GO:1990542
query_1	FALSE	1	97	165	2	0.0121212	0.0206186	GO:1990542	GO:BP	mitochondrial transmembrane transport	18465	29019	GO:0055085
query_1	FALSE	1	101	165	5	0.030303	0.049505	GO:1990748	GO:BP	cellular detoxification	18465	29104	GO:0009987|GO:0097237|GO:0098754
query_1	FALSE	1	325	165	4	0.0242424	0.0123077	GO:1990778	GO:BP	protein localization to cell periphery	18465	29120	GO:0034613
query_1	FALSE	1	25	165	1	0.00606061	0.04	GO:1990806	GO:BP	ligand-gated ion channel signaling pathway	18465	29138	GO:0007165
query_1	FALSE	1	8	165	1	0.00606061	0.125	GO:1990822	GO:BP	basic amino acid transmembrane transport	18465	29145	GO:0003333|GO:0015802
query_1	FALSE	1	89	165	2	0.0121212	0.0224719	GO:1990823	GO:BP	response to leukemia inhibitory factor	18465	29146	GO:0034097
query_1	FALSE	1	88	165	2	0.0121212	0.0227273	GO:1990830	GO:BP	cellular response to leukemia inhibitory factor	18465	29148	GO:0071345|GO:1990823
query_1	FALSE	1	5	165	2	0.0121212	0.4	GO:1990834	GO:BP	response to odorant	18465	29151	GO:0042221
query_1	FALSE	1	38	165	1	0.00606061	0.0263158	GO:1990840	GO:BP	response to lectin	18465	29154	GO:0009607
query_1	FALSE	1	147	165	2	0.0121212	0.0136054	GO:1990845	GO:BP	adaptive thermogenesis	18465	29156	GO:0008152
query_1	FALSE	1	76	165	1	0.00606061	0.0131579	GO:1990849	GO:BP	vacuolar localization	18465	29159	GO:0051640
query_1	FALSE	1	38	165	1	0.00606061	0.0263158	GO:1990858	GO:BP	cellular response to lectin	18465	29164	GO:1990840
query_1	FALSE	1	72	165	4	0.0242424	0.0555556	GO:1990868	GO:BP	response to chemokine	18465	29171	GO:0034097
query_1	FALSE	1	72	165	4	0.0242424	0.0555556	GO:1990869	GO:BP	cellular response to chemokine	18465	29172	GO:0071345|GO:1990868
query_1	FALSE	1	1	165	1	0.00606061	1	GO:1905932	GO:BP	positive regulation of vascular associated smooth muscle cell differentiation involved in phenotypic switching	18465	28786	GO:1905065|GO:1905420|GO:1905917|GO:1905930
query_1	FALSE	1	3	165	1	0.00606061	0.333333	GO:1905930	GO:BP	regulation of vascular associated smooth muscle cell differentiation involved in phenotypic switching	18465	28784	GO:1905063|GO:1905420|GO:1905915
query_1	FALSE	1	2	165	1	0.00606061	0.5	GO:1905920	GO:BP	positive regulation of CoA-transferase activity	18465	28774	GO:0051347|GO:1905918
query_1	FALSE	1	2	165	1	0.00606061	0.5	GO:1905918	GO:BP	regulation of CoA-transferase activity	18465	28772	GO:0051338
query_1	FALSE	1	15	165	1	0.00606061	0.0666667	GO:1905063	GO:BP	regulation of vascular associated smooth muscle cell differentiation	18465	27982	GO:0035886|GO:0051150
query_1	FALSE	1	7	165	1	0.00606061	0.142857	GO:1905065	GO:BP	positive regulation of vascular associated smooth muscle cell differentiation	18465	27984	GO:0035886|GO:0051152|GO:1905063
query_1	FALSE	1	535	165	4	0.0242424	0.00747664	GO:1905114	GO:BP	cell surface receptor signaling pathway involved in cell-cell signaling	18465	28028	GO:0007166|GO:0007267
query_1	FALSE	1	15	165	3	0.0181818	0.2	GO:1905153	GO:BP	regulation of membrane invagination	18465	28064	GO:0010324|GO:0051128
query_1	FALSE	1	13	165	2	0.0121212	0.153846	GO:1905155	GO:BP	positive regulation of membrane invagination	18465	28066	GO:0010324|GO:0051130|GO:1905153
query_1	FALSE	1	2	165	1	0.00606061	0.5	GO:1905178	GO:BP	regulation of cardiac muscle tissue regeneration	18465	28088	GO:0048638|GO:0061026
query_1	FALSE	1	2	165	1	0.00606061	0.5	GO:1905179	GO:BP	negative regulation of cardiac muscle tissue regeneration	18465	28089	GO:0048640|GO:0061026|GO:1905178
query_1	FALSE	1	6	165	1	0.00606061	0.166667	GO:1905203	GO:BP	regulation of connective tissue replacement	18465	28110	GO:0034103|GO:0097709
query_1	FALSE	1	8	165	1	0.00606061	0.125	GO:1905288	GO:BP	vascular associated smooth muscle cell apoptotic process	18465	28194	GO:0034390
query_1	FALSE	1	3	165	1	0.00606061	0.333333	GO:1905310	GO:BP	regulation of cardiac neural crest cell migration involved in outflow tract morphogenesis	18465	28216	GO:0003253|GO:0030334
query_1	FALSE	1	3	165	1	0.00606061	0.333333	GO:1905312	GO:BP	positive regulation of cardiac neural crest cell migration involved in outflow tract morphogenesis	18465	28218	GO:0003253|GO:0030335|GO:1905310
query_1	FALSE	1	3	165	1	0.00606061	0.333333	GO:1905420	GO:BP	vascular associated smooth muscle cell differentiation involved in phenotypic switching	18465	28314	GO:0035886|GO:0090679
query_1	FALSE	1	48	165	2	0.0121212	0.0416667	GO:1990928	GO:BP	response to amino acid starvation	18465	29197	GO:0042594
query_1	FALSE	1	8	165	1	0.00606061	0.125	GO:1905459	GO:BP	regulation of vascular associated smooth muscle cell apoptotic process	18465	28353	GO:0034391|GO:1905288
query_1	FALSE	1	171	165	1	0.00606061	0.00584795	GO:1905475	GO:BP	regulation of protein localization to membrane	18465	28369	GO:0032880|GO:0060341|GO:0072657
query_1	FALSE	1	106	165	1	0.00606061	0.00943396	GO:1905477	GO:BP	positive regulation of protein localization to membrane	18465	28371	GO:0048522|GO:0072657|GO:1903829|GO:1905475
query_1	FALSE	1	62	165	1	0.00606061	0.016129	GO:1905515	GO:BP	non-motile cilium assembly	18465	28407	GO:0060271
query_1	FALSE	1	3	165	1	0.00606061	0.333333	GO:1905516	GO:BP	positive regulation of fertilization	18465	28408	GO:0009566|GO:0080154|GO:2000243
query_1	FALSE	1	52	165	1	0.00606061	0.0192308	GO:1905517	GO:BP	macrophage migration	18465	28409	GO:0097529
query_1	FALSE	1	20	165	1	0.00606061	0.05	GO:1905562	GO:BP	regulation of vascular endothelial cell proliferation	18465	28451	GO:0001936|GO:0101023
query_1	FALSE	1	5	165	1	0.00606061	0.2	GO:1905563	GO:BP	negative regulation of vascular endothelial cell proliferation	18465	28452	GO:0001937|GO:0101023|GO:1905562
query_1	FALSE	1	49	165	1	0.00606061	0.0204082	GO:1905710	GO:BP	positive regulation of membrane permeability	18465	28589	GO:0090559
query_1	FALSE	1	68	165	1	0.00606061	0.0147059	GO:1905818	GO:BP	regulation of chromosome separation	18465	28674	GO:0010564|GO:0051304|GO:0051983
query_1	FALSE	1	42	165	1	0.00606061	0.0238095	GO:1905819	GO:BP	negative regulation of chromosome separation	18465	28675	GO:0010948|GO:0051304|GO:0051985|GO:1905818
query_1	FALSE	1	3	165	1	0.00606061	0.333333	GO:1905915	GO:BP	regulation of cell differentiation involved in phenotypic switching	18465	28769	GO:0045595|GO:0090679
query_1	FALSE	1	1	165	1	0.00606061	1	GO:1905917	GO:BP	positive regulation of cell differentiation involved in phenotypic switching	18465	28771	GO:0045597|GO:0090679|GO:1905915
query_1	FALSE	1	6	165	1	0.00606061	0.166667	GO:1905461	GO:BP	positive regulation of vascular associated smooth muscle cell apoptotic process	18465	28355	GO:0034393|GO:1905288|GO:1905459
query_1	FALSE	1	17	165	1	0.00606061	0.0588235	GO:1900017	GO:BP	positive regulation of cytokine production involved in inflammatory response	18465	23372	GO:0001819|GO:0002534|GO:1900015
query_1	FALSE	1	21	165	1	0.00606061	0.047619	GO:1900016	GO:BP	negative regulation of cytokine production involved in inflammatory response	18465	23371	GO:0001818|GO:0002534|GO:1900015
query_1	FALSE	1	45	165	2	0.0121212	0.0444444	GO:1900015	GO:BP	regulation of cytokine production involved in inflammatory response	18465	23370	GO:0001817|GO:0002534
query_1	FALSE	1	39	165	4	0.0242424	0.102564	GO:0071548	GO:BP	response to dexamethasone	18465	19577	GO:0051384|GO:1901654
query_1	FALSE	1	26	165	3	0.0181818	0.115385	GO:0071549	GO:BP	cellular response to dexamethasone stimulus	18465	19578	GO:0071385|GO:0071548|GO:1901655
query_1	FALSE	1	233	165	2	0.0121212	0.00858369	GO:0071559	GO:BP	response to transforming growth factor beta	18465	19584	GO:0009719|GO:0070848
query_1	FALSE	1	227	165	2	0.0121212	0.00881057	GO:0071560	GO:BP	cellular response to transforming growth factor beta stimulus	18465	19585	GO:0071363|GO:0071495|GO:0071559
query_1	FALSE	1	25	165	2	0.0121212	0.08	GO:0071577	GO:BP	zinc ion transmembrane transport	18465	19593	GO:0006829|GO:0098662
query_1	FALSE	1	8	165	2	0.0121212	0.25	GO:0071578	GO:BP	zinc ion import across plasma membrane	18465	19594	GO:0071577|GO:0098659
query_1	FALSE	1	13	165	1	0.00606061	0.0769231	GO:0071599	GO:BP	otic vesicle development	18465	19612	GO:0007423|GO:0035295|GO:0048839|GO:0060429
query_1	FALSE	1	9	165	1	0.00606061	0.111111	GO:0071600	GO:BP	otic vesicle morphogenesis	18465	19613	GO:0042472|GO:0048562|GO:0060562|GO:0071599
query_1	FALSE	1	114	165	3	0.0181818	0.0263158	GO:0071621	GO:BP	granulocyte chemotaxis	18465	19630	GO:0030595|GO:0097530
query_1	FALSE	1	172	165	4	0.0242424	0.0232558	GO:0071674	GO:BP	mononuclear cell migration	18465	19676	GO:0050900
query_1	FALSE	1	108	165	2	0.0121212	0.0185185	GO:0071675	GO:BP	regulation of mononuclear cell migration	18465	19677	GO:0002685|GO:0071674
query_1	FALSE	1	22	165	2	0.0121212	0.0909091	GO:0071676	GO:BP	negative regulation of mononuclear cell migration	18465	19678	GO:0002686|GO:0071674|GO:0071675
query_1	FALSE	1	3	165	1	0.00606061	0.333333	GO:0071688	GO:BP	striated muscle myosin thick filament assembly	18465	19685	GO:0010927|GO:0030239|GO:0031034
query_1	FALSE	1	309	165	4	0.0242424	0.012945	GO:0071692	GO:BP	protein localization to extracellular region	18465	19689	GO:0008104
query_1	FALSE	1	217	165	3	0.0181818	0.0138249	GO:0071695	GO:BP	anatomical structure maturation	18465	19692	GO:0021700|GO:0048856
query_1	FALSE	1	2270	165	28	0.169697	0.0123348	GO:0071702	GO:BP	organic substance transport	18465	19699	GO:0006810
query_1	FALSE	1	9544	165	104	0.630303	0.0108969	GO:0071704	GO:BP	organic substance metabolic process	18465	19701	GO:0008152
query_1	FALSE	1	1922	165	22	0.133333	0.0114464	GO:0071705	GO:BP	nitrogen compound transport	18465	19702	GO:0006810
query_1	FALSE	1	146	165	6	0.0363636	0.0410959	GO:0071706	GO:BP	tumor necrosis factor superfamily cytokine production	18465	19703	GO:0001816
query_1	FALSE	1	48	165	1	0.00606061	0.0208333	GO:0071709	GO:BP	membrane assembly	18465	19706	GO:0022607|GO:0044091|GO:0061024
query_1	FALSE	1	41	165	1	0.00606061	0.0243902	GO:0071715	GO:BP	icosanoid transport	18465	19710	GO:0046942
query_1	FALSE	1	3	165	1	0.00606061	0.333333	GO:0071724	GO:BP	response to diacyl bacterial lipopeptide	18465	19718	GO:0070339
query_1	FALSE	1	3	165	1	0.00606061	0.333333	GO:0071725	GO:BP	response to triacyl bacterial lipopeptide	18465	19719	GO:0070339
query_1	FALSE	1	3	165	1	0.00606061	0.333333	GO:0071726	GO:BP	cellular response to diacyl bacterial lipopeptide	18465	19720	GO:0071221|GO:0071724
query_1	FALSE	1	3	165	1	0.00606061	0.333333	GO:0071727	GO:BP	cellular response to triacyl bacterial lipopeptide	18465	19721	GO:0071221|GO:0071725
query_1	FALSE	1	42	165	1	0.00606061	0.0238095	GO:0071526	GO:BP	semaphorin-plexin signaling pathway	18465	19561	GO:0007166
query_1	FALSE	1	21	165	1	0.00606061	0.047619	GO:0071731	GO:BP	response to nitric oxide	18465	19725	GO:0010035|GO:1901698|GO:1901700
query_1	FALSE	1	8	165	1	0.00606061	0.125	GO:0071499	GO:BP	cellular response to laminar fluid shear stress	18465	19538	GO:0034616|GO:0071498
query_1	FALSE	1	290	165	5	0.030303	0.0172414	GO:0071496	GO:BP	cellular response to external stimulus	18465	19535	GO:0009605
query_1	FALSE	1	32	165	2	0.0121212	0.0625	GO:0071398	GO:BP	cellular response to fatty acid	18465	19445	GO:0070542|GO:0071396|GO:1901701
query_1	FALSE	1	515	165	13	0.0787879	0.0252427	GO:0071407	GO:BP	cellular response to organic cyclic compound	18465	19454	GO:0014070|GO:0071310
query_1	FALSE	1	3	165	1	0.00606061	0.333333	GO:0071409	GO:BP	cellular response to cycloheximide	18465	19456	GO:0046898|GO:0071407|GO:0071417|GO:0097306|GO:1901655
query_1	FALSE	1	560	165	11	0.0666667	0.0196429	GO:0071417	GO:BP	cellular response to organonitrogen compound	18465	19464	GO:0010243|GO:0071310|GO:0071495|GO:1901699
query_1	FALSE	1	6	165	1	0.00606061	0.166667	GO:0071420	GO:BP	cellular response to histamine	18465	19467	GO:0034776|GO:0071407|GO:0071417
query_1	FALSE	1	10	165	2	0.0121212	0.2	GO:0071421	GO:BP	manganese ion transmembrane transport	18465	19468	GO:0006828|GO:0098662
query_1	FALSE	1	24	165	1	0.00606061	0.0416667	GO:0071425	GO:BP	hematopoietic stem cell proliferation	18465	19471	GO:0030097|GO:0072089
query_1	FALSE	1	8	165	1	0.00606061	0.125	GO:0071447	GO:BP	cellular response to hydroperoxide	18465	19487	GO:0033194|GO:0034599|GO:1901701
query_1	FALSE	1	1	165	1	0.00606061	1	GO:0071449	GO:BP	cellular response to lipid hydroperoxide	18465	19489	GO:0006982|GO:0071396|GO:0071447
query_1	FALSE	1	19	165	1	0.00606061	0.0526316	GO:0071450	GO:BP	cellular response to oxygen radical	18465	19490	GO:0000305|GO:0034614
query_1	FALSE	1	19	165	1	0.00606061	0.0526316	GO:0071451	GO:BP	cellular response to superoxide	18465	19491	GO:0000303|GO:0071450
query_1	FALSE	1	171	165	5	0.030303	0.0292398	GO:0071453	GO:BP	cellular response to oxygen levels	18465	19493	GO:0070482|GO:0070887
query_1	FALSE	1	6	165	1	0.00606061	0.166667	GO:0071455	GO:BP	cellular response to hyperoxia	18465	19495	GO:0036295|GO:0055093|GO:0062197
query_1	FALSE	1	147	165	4	0.0242424	0.0272109	GO:0071456	GO:BP	cellular response to hypoxia	18465	19496	GO:0001666|GO:0033554|GO:0036294
query_1	FALSE	1	120	165	1	0.00606061	0.00833333	GO:0071466	GO:BP	cellular response to xenobiotic stimulus	18465	19505	GO:0009410|GO:0070887
query_1	FALSE	1	38	165	2	0.0121212	0.0526316	GO:0071470	GO:BP	cellular response to osmotic stress	18465	19509	GO:0006970|GO:0062197|GO:0071214
query_1	FALSE	1	11	165	1	0.00606061	0.0909091	GO:0071472	GO:BP	cellular response to salt stress	18465	19511	GO:0009651|GO:0071470
query_1	FALSE	1	12	165	2	0.0121212	0.166667	GO:0071474	GO:BP	cellular hyperosmotic response	18465	19513	GO:0006972|GO:0071470
query_1	FALSE	1	164	165	3	0.0181818	0.0182927	GO:0071478	GO:BP	cellular response to radiation	18465	19517	GO:0009314|GO:0071214
query_1	FALSE	1	67	165	1	0.00606061	0.0149254	GO:0071479	GO:BP	cellular response to ionizing radiation	18465	19518	GO:0010212|GO:0071478
query_1	FALSE	1	27	165	1	0.00606061	0.037037	GO:0071480	GO:BP	cellular response to gamma radiation	18465	19519	GO:0010332|GO:0071479
query_1	FALSE	1	105	165	3	0.0181818	0.0285714	GO:0071482	GO:BP	cellular response to light stimulus	18465	19521	GO:0009416|GO:0071478
query_1	FALSE	1	8	165	1	0.00606061	0.125	GO:0071492	GO:BP	cellular response to UV-A	18465	19531	GO:0034644|GO:0070141
query_1	FALSE	1	8	165	1	0.00606061	0.125	GO:0071493	GO:BP	cellular response to UV-B	18465	19532	GO:0010224|GO:0034644
query_1	FALSE	1	1191	165	20	0.121212	0.0167926	GO:0071495	GO:BP	cellular response to endogenous stimulus	18465	19534	GO:0009719
query_1	FALSE	1	20	165	1	0.00606061	0.05	GO:0071498	GO:BP	cellular response to fluid shear stress	18465	19537	GO:0033554|GO:0034405
query_1	FALSE	1	17	165	1	0.00606061	0.0588235	GO:0071732	GO:BP	cellular response to nitric oxide	18465	19726	GO:0071241|GO:0071731|GO:1901701|GO:1902170
query_1	FALSE	1	99	165	3	0.0181818	0.030303	GO:0071774	GO:BP	response to fibroblast growth factor	18465	19738	GO:0009719|GO:0070848
query_1	FALSE	1	182	165	2	0.0121212	0.010989	GO:0071805	GO:BP	potassium ion transmembrane transport	18465	19753	GO:0006813|GO:0098662
query_1	FALSE	1	52	165	1	0.00606061	0.0192308	GO:0072348	GO:BP	sulfur compound transport	18465	20228	GO:0006810
query_1	FALSE	1	1020	165	22	0.133333	0.0215686	GO:0072359	GO:BP	circulatory system development	18465	20235	GO:0048731
query_1	FALSE	1	85	165	1	0.00606061	0.0117647	GO:0072384	GO:BP	organelle transport along microtubule	18465	20254	GO:0010970|GO:0051656
query_1	FALSE	1	9	165	1	0.00606061	0.111111	GO:0072488	GO:BP	ammonium transmembrane transport	18465	20313	GO:0071705|GO:0098662
query_1	FALSE	1	431	165	12	0.0727273	0.0278422	GO:0072503	GO:BP	cellular divalent inorganic cation homeostasis	18465	20323	GO:0030003|GO:0072507
query_1	FALSE	1	450	165	12	0.0727273	0.0266667	GO:0072507	GO:BP	divalent inorganic cation homeostasis	18465	20327	GO:0055080|GO:0098771
query_1	FALSE	1	378	165	4	0.0242424	0.010582	GO:0072521	GO:BP	purine-containing compound metabolic process	18465	20333	GO:0006725|GO:0034641|GO:0046483|GO:1901360|GO:1901564
query_1	FALSE	1	182	165	1	0.00606061	0.00549451	GO:0072522	GO:BP	purine-containing compound biosynthetic process	18465	20334	GO:0018130|GO:0019438|GO:0044271|GO:0072521|GO:1901362|GO:1901566
query_1	FALSE	1	49	165	1	0.00606061	0.0204082	GO:0072523	GO:BP	purine-containing compound catabolic process	18465	20335	GO:0019439|GO:0044270|GO:0046700|GO:0072521|GO:1901361|GO:1901565
query_1	FALSE	1	38	165	3	0.0181818	0.0789474	GO:0072524	GO:BP	pyridine-containing compound metabolic process	18465	20336	GO:0034641|GO:0046483|GO:1901360|GO:1901564
query_1	FALSE	1	31	165	3	0.0181818	0.0967742	GO:0072525	GO:BP	pyridine-containing compound biosynthetic process	18465	20337	GO:0018130|GO:0044271|GO:0072524|GO:1901362|GO:1901566
query_1	FALSE	1	81	165	1	0.00606061	0.0123457	GO:0072527	GO:BP	pyrimidine-containing compound metabolic process	18465	20339	GO:0034641|GO:0046483|GO:1901360|GO:1901564
query_1	FALSE	1	37	165	1	0.00606061	0.027027	GO:0072529	GO:BP	pyrimidine-containing compound catabolic process	18465	20341	GO:0044270|GO:0046700|GO:0072527|GO:1901361|GO:1901565
query_1	FALSE	1	23	165	1	0.00606061	0.0434783	GO:0072530	GO:BP	purine-containing compound transmembrane transport	18465	20342	GO:0055085|GO:0071702|GO:0071705
query_1	FALSE	1	14	165	1	0.00606061	0.0714286	GO:0072531	GO:BP	pyrimidine-containing compound transmembrane transport	18465	20343	GO:0055085|GO:0071702|GO:0071705
query_1	FALSE	1	33	165	4	0.0242424	0.121212	GO:0072538	GO:BP	T-helper 17 type immune response	18465	20346	GO:0002460
query_1	FALSE	1	23	165	4	0.0242424	0.173913	GO:0072539	GO:BP	T-helper 17 cell differentiation	18465	20347	GO:0042093|GO:0072538
query_1	FALSE	1	10	165	2	0.0121212	0.2	GO:0072540	GO:BP	T-helper 17 cell lineage commitment	18465	20348	GO:0002295|GO:0072539
query_1	FALSE	1	4	165	1	0.00606061	0.25	GO:0072553	GO:BP	terminal button organization	18465	20349	GO:0099172
query_1	FALSE	1	23	165	2	0.0121212	0.0869565	GO:0072574	GO:BP	hepatocyte proliferation	18465	20357	GO:0072575
query_1	FALSE	1	23	165	2	0.0121212	0.0869565	GO:0072575	GO:BP	epithelial cell proliferation involved in liver morphogenesis	18465	20358	GO:0050673|GO:0072576
query_1	FALSE	1	24	165	2	0.0121212	0.0833333	GO:0072576	GO:BP	liver morphogenesis	18465	20359	GO:0001889|GO:0022612
query_1	FALSE	1	46	165	1	0.00606061	0.0217391	GO:0072577	GO:BP	endothelial cell apoptotic process	18465	20360	GO:1904019
query_1	FALSE	1	13	165	1	0.00606061	0.0769231	GO:0072578	GO:BP	neurotransmitter-gated ion channel clustering	18465	20361	GO:0043113|GO:0050808
query_1	FALSE	1	204	165	6	0.0363636	0.0294118	GO:0072593	GO:BP	reactive oxygen species metabolic process	18465	20368	GO:0044237
query_1	FALSE	1	28	165	1	0.00606061	0.0357143	GO:0072337	GO:BP	modified amino acid transport	18465	20220	GO:0071702|GO:0071705
query_1	FALSE	1	78	165	1	0.00606061	0.0128205	GO:0072332	GO:BP	intrinsic apoptotic signaling pathway by p53 class mediator	18465	20215	GO:0072331|GO:0097193
query_1	FALSE	1	166	165	2	0.0121212	0.0120482	GO:0072331	GO:BP	signal transduction by p53 class mediator	18465	20214	GO:0035556
query_1	FALSE	1	189	165	5	0.030303	0.026455	GO:0072330	GO:BP	monocarboxylic acid biosynthetic process	18465	20213	GO:0032787|GO:0046394
query_1	FALSE	1	194	165	1	0.00606061	0.00515464	GO:0071824	GO:BP	protein-DNA complex subunit organization	18465	19762	GO:0043933
query_1	FALSE	1	42	165	1	0.00606061	0.0238095	GO:0071825	GO:BP	protein-lipid complex subunit organization	18465	19763	GO:0043933
query_1	FALSE	1	39	165	1	0.00606061	0.025641	GO:0071827	GO:BP	plasma lipoprotein particle organization	18465	19765	GO:0032501|GO:0071825
query_1	FALSE	1	5809	165	52	0.315152	0.00895163	GO:0071840	GO:BP	cellular component organization or biogenesis	18465	19777	GO:0009987
query_1	FALSE	1	85	165	2	0.0121212	0.0235294	GO:0071867	GO:BP	response to monoamine	18465	19790	GO:0010243
query_1	FALSE	1	82	165	2	0.0121212	0.0243902	GO:0071868	GO:BP	cellular response to monoamine stimulus	18465	19791	GO:0071417|GO:0071867
query_1	FALSE	1	85	165	2	0.0121212	0.0235294	GO:0071869	GO:BP	response to catecholamine	18465	19792	GO:0014070|GO:0071867|GO:1901700
query_1	FALSE	1	82	165	2	0.0121212	0.0243902	GO:0071870	GO:BP	cellular response to catecholamine stimulus	18465	19793	GO:0071407|GO:0071868|GO:0071869|GO:1901701
query_1	FALSE	1	28	165	1	0.00606061	0.0357143	GO:0071875	GO:BP	adrenergic receptor signaling pathway	18465	19798	GO:0007186
query_1	FALSE	1	23	165	1	0.00606061	0.0434783	GO:0071880	GO:BP	adenylate cyclase-activating adrenergic receptor signaling pathway	18465	19803	GO:0007189|GO:0071875
query_1	FALSE	1	99	165	3	0.0181818	0.030303	GO:0071887	GO:BP	leukocyte apoptotic process	18465	19807	GO:0006915
query_1	FALSE	1	4	165	1	0.00606061	0.25	GO:0071895	GO:BP	odontoblast differentiation	18465	19813	GO:0060563
query_1	FALSE	1	11	165	1	0.00606061	0.0909091	GO:0071389	GO:BP	cellular response to mineralocorticoid stimulus	18465	19436	GO:0051385|GO:0071384
query_1	FALSE	1	175	165	1	0.00606061	0.00571429	GO:0071897	GO:BP	DNA biosynthetic process	18465	19815	GO:0006259|GO:0034645|GO:0034654
query_1	FALSE	1	109	165	2	0.0121212	0.0183486	GO:0071901	GO:BP	negative regulation of protein serine/threonine kinase activity	18465	19819	GO:0006469|GO:0071900
query_1	FALSE	1	36	165	1	0.00606061	0.0277778	GO:0071985	GO:BP	multivesicular body sorting pathway	18465	19881	GO:0016192
query_1	FALSE	1	297	165	2	0.0121212	0.00673401	GO:0072001	GO:BP	renal system development	18465	19892	GO:0001655|GO:0048731
query_1	FALSE	1	137	165	1	0.00606061	0.00729927	GO:0072006	GO:BP	nephron development	18465	19897	GO:0001822|GO:0048856
query_1	FALSE	1	26	165	1	0.00606061	0.0384615	GO:0072012	GO:BP	glomerulus vasculature development	18465	19903	GO:0001568|GO:0032835|GO:0061440
query_1	FALSE	1	61	165	1	0.00606061	0.0163934	GO:0072089	GO:BP	stem cell proliferation	18465	19977	GO:0008283
query_1	FALSE	1	15	165	1	0.00606061	0.0666667	GO:0072109	GO:BP	glomerular mesangium development	18465	19997	GO:0061448|GO:0072012
query_1	FALSE	1	10	165	1	0.00606061	0.1	GO:0072110	GO:BP	glomerular mesangial cell proliferation	18465	19998	GO:0072109|GO:0072111
query_1	FALSE	1	20	165	1	0.00606061	0.05	GO:0072111	GO:BP	cell proliferation involved in kidney development	18465	19999	GO:0001822|GO:0008283
query_1	FALSE	1	9	165	1	0.00606061	0.111111	GO:0072124	GO:BP	regulation of glomerular mesangial cell proliferation	18465	20012	GO:0072110|GO:1901722
query_1	FALSE	1	6	165	1	0.00606061	0.166667	GO:0072126	GO:BP	positive regulation of glomerular mesangial cell proliferation	18465	20014	GO:0072110|GO:0072124|GO:1901724
query_1	FALSE	1	136	165	1	0.00606061	0.00735294	GO:0072175	GO:BP	epithelial tube formation	18465	20063	GO:0035148|GO:0060562
query_1	FALSE	1	341	165	3	0.0181818	0.00879765	GO:0071900	GO:BP	regulation of protein serine/threonine kinase activity	18465	19818	GO:0045859
query_1	FALSE	1	431	165	5	0.030303	0.0116009	GO:0072594	GO:BP	establishment of protein localization to organelle	18465	20369	GO:0033365|GO:0045184
query_1	FALSE	1	2	165	1	0.00606061	0.5	GO:0071387	GO:BP	cellular response to cortisol stimulus	18465	19434	GO:0051414|GO:0071385|GO:0097306|GO:1901655
query_1	FALSE	1	191	165	7	0.0424242	0.0366492	GO:0071383	GO:BP	cellular response to steroid hormone stimulus	18465	19430	GO:0032870|GO:0048545|GO:0071396|GO:0071407
query_1	FALSE	1	5	165	1	0.00606061	0.2	GO:0070339	GO:BP	response to bacterial lipopeptide	18465	18817	GO:0032493
query_1	FALSE	1	288	165	7	0.0424242	0.0243056	GO:0070371	GO:BP	ERK1 and ERK2 cascade	18465	18839	GO:0000165
query_1	FALSE	1	269	165	7	0.0424242	0.0260223	GO:0070372	GO:BP	regulation of ERK1 and ERK2 cascade	18465	18840	GO:0043408|GO:0070371
query_1	FALSE	1	67	165	2	0.0121212	0.0298507	GO:0070373	GO:BP	negative regulation of ERK1 and ERK2 cascade	18465	18841	GO:0043409|GO:0070371|GO:0070372
query_1	FALSE	1	189	165	5	0.030303	0.026455	GO:0070374	GO:BP	positive regulation of ERK1 and ERK2 cascade	18465	18842	GO:0043410|GO:0070371|GO:0070372
query_1	FALSE	1	188	165	4	0.0242424	0.0212766	GO:0043487	GO:BP	regulation of RNA stability	18465	12374	GO:0006401|GO:0010608|GO:0031329|GO:0051252|GO:0065008
query_1	FALSE	1	9	165	1	0.00606061	0.111111	GO:0070391	GO:BP	response to lipoteichoic acid	18465	18849	GO:0002237|GO:1901700
query_1	FALSE	1	9	165	1	0.00606061	0.111111	GO:0070417	GO:BP	cellular response to cold	18465	18866	GO:0009409|GO:0033554
query_1	FALSE	1	22	165	2	0.0121212	0.0909091	GO:0070423	GO:BP	nucleotide-binding oligomerization domain containing signaling pathway	18465	18867	GO:0002753|GO:0035872
query_1	FALSE	1	12	165	1	0.00606061	0.0833333	GO:0070424	GO:BP	regulation of nucleotide-binding oligomerization domain containing signaling pathway	18465	18868	GO:0062207|GO:0070423|GO:1902531
query_1	FALSE	1	5	165	1	0.00606061	0.2	GO:0070427	GO:BP	nucleotide-binding oligomerization domain containing 1 signaling pathway	18465	18871	GO:0070423
query_1	FALSE	1	14	165	1	0.00606061	0.0714286	GO:0070431	GO:BP	nucleotide-binding oligomerization domain containing 2 signaling pathway	18465	18875	GO:0070423
query_1	FALSE	1	319	165	7	0.0424242	0.0219436	GO:0070482	GO:BP	response to oxygen levels	18465	18902	GO:0009628
query_1	FALSE	1	46	165	3	0.0181818	0.0652174	GO:0070498	GO:BP	interleukin-1-mediated signaling pathway	18465	18915	GO:0019221|GO:0071347
query_1	FALSE	1	151	165	1	0.00606061	0.00662252	GO:0070507	GO:BP	regulation of microtubule cytoskeleton organization	18465	18922	GO:0000226|GO:0032886|GO:0051493
query_1	FALSE	1	80	165	3	0.0181818	0.0375	GO:0070509	GO:BP	calcium ion import	18465	18924	GO:0006816
query_1	FALSE	1	64	165	3	0.0181818	0.046875	GO:0070527	GO:BP	platelet aggregation	18465	18929	GO:0030168|GO:0034109
query_1	FALSE	1	31	165	1	0.00606061	0.0322581	GO:0070528	GO:BP	protein kinase C signaling	18465	18930	GO:0035556
query_1	FALSE	1	57	165	2	0.0121212	0.0350877	GO:0070542	GO:BP	response to fatty acid	18465	18936	GO:0033993|GO:1901700
query_1	FALSE	1	5	165	2	0.0121212	0.4	GO:0070574	GO:BP	cadmium ion transmembrane transport	18465	18950	GO:0015691|GO:0098662
query_1	FALSE	1	126	165	1	0.00606061	0.00793651	GO:0070585	GO:BP	protein localization to mitochondrion	18465	18957	GO:0033365
query_1	FALSE	1	284	165	3	0.0181818	0.0105634	GO:0070588	GO:BP	calcium ion transmembrane transport	18465	18960	GO:0006816|GO:0098662
query_1	FALSE	1	17	165	1	0.00606061	0.0588235	GO:0070593	GO:BP	dendrite self-avoidance	18465	18965	GO:0008038
query_1	FALSE	1	57	165	1	0.00606061	0.0175439	GO:0070613	GO:BP	regulation of protein processing	18465	18980	GO:0016485|GO:0030162|GO:1903317
query_1	FALSE	1	27	165	1	0.00606061	0.037037	GO:0070633	GO:BP	transepithelial transport	18465	18990	GO:0006810
query_1	FALSE	1	123	165	1	0.00606061	0.00813008	GO:0070304	GO:BP	positive regulation of stress-activated protein kinase signaling cascade	18465	18800	GO:0031098|GO:0070302|GO:1902533
query_1	FALSE	1	154	165	2	0.0121212	0.012987	GO:0070646	GO:BP	protein modification by small protein removal	18465	18998	GO:0006508|GO:0070647
query_1	FALSE	1	45	165	1	0.00606061	0.0222222	GO:0070303	GO:BP	negative regulation of stress-activated protein kinase signaling cascade	18465	18799	GO:0031098|GO:0070302|GO:1902532
query_1	FALSE	1	82	165	3	0.0181818	0.0365854	GO:0070301	GO:BP	cellular response to hydrogen peroxide	18465	18797	GO:0034614|GO:0042542
query_1	FALSE	1	4	165	1	0.00606061	0.25	GO:0070120	GO:BP	ciliary neurotrophic factor-mediated signaling pathway	18465	18667	GO:0019221
query_1	FALSE	1	11	165	1	0.00606061	0.0909091	GO:0070141	GO:BP	response to UV-A	18465	18681	GO:0009411
query_1	FALSE	1	6	165	1	0.00606061	0.166667	GO:0070162	GO:BP	adiponectin secretion	18465	18700	GO:0009306|GO:0060986
query_1	FALSE	1	6	165	1	0.00606061	0.166667	GO:0070163	GO:BP	regulation of adiponectin secretion	18465	18701	GO:0046883|GO:0050708|GO:0070162
query_1	FALSE	1	4	165	1	0.00606061	0.25	GO:0070164	GO:BP	negative regulation of adiponectin secretion	18465	18702	GO:0046888|GO:0050709|GO:0051241|GO:0070162|GO:0070163
query_1	FALSE	1	92	165	1	0.00606061	0.0108696	GO:0070167	GO:BP	regulation of biomineral tissue development	18465	18705	GO:0031214|GO:0110149|GO:2000026
query_1	FALSE	1	47	165	1	0.00606061	0.0212766	GO:0070169	GO:BP	positive regulation of biomineral tissue development	18465	18707	GO:0031214|GO:0051094|GO:0051240|GO:0070167|GO:0110151
query_1	FALSE	1	492	165	7	0.0424242	0.0142276	GO:0070201	GO:BP	regulation of establishment of protein localization	18465	18729	GO:0032880|GO:0045184
query_1	FALSE	1	16	165	1	0.00606061	0.0625	GO:0070206	GO:BP	protein trimerization	18465	18732	GO:0051259
query_1	FALSE	1	14	165	1	0.00606061	0.0714286	GO:0070207	GO:BP	protein homotrimerization	18465	18733	GO:0051260|GO:0070206
query_1	FALSE	1	69	165	2	0.0121212	0.0289855	GO:0070227	GO:BP	lymphocyte apoptotic process	18465	18744	GO:0071887
query_1	FALSE	1	51	165	1	0.00606061	0.0196078	GO:0070228	GO:BP	regulation of lymphocyte apoptotic process	18465	18745	GO:0070227|GO:2000106
query_1	FALSE	1	29	165	1	0.00606061	0.0344828	GO:0070229	GO:BP	negative regulation of lymphocyte apoptotic process	18465	18746	GO:0070227|GO:0070228|GO:2000107
query_1	FALSE	1	46	165	2	0.0121212	0.0434783	GO:0070231	GO:BP	T cell apoptotic process	18465	18748	GO:0070227
query_1	FALSE	1	30	165	1	0.00606061	0.0333333	GO:0070232	GO:BP	regulation of T cell apoptotic process	18465	18749	GO:0070228|GO:0070231
query_1	FALSE	1	18	165	1	0.00606061	0.0555556	GO:0070233	GO:BP	negative regulation of T cell apoptotic process	18465	18750	GO:0070229|GO:0070231|GO:0070232
query_1	FALSE	1	4	165	1	0.00606061	0.25	GO:0070235	GO:BP	regulation of activation-induced cell death of T cells	18465	18752	GO:0002682|GO:0006924|GO:0070232
query_1	FALSE	1	3	165	1	0.00606061	0.333333	GO:0070236	GO:BP	negative regulation of activation-induced cell death of T cells	18465	18753	GO:0002683|GO:0006924|GO:0070233|GO:0070235
query_1	FALSE	1	101	165	1	0.00606061	0.00990099	GO:0070252	GO:BP	actin-mediated cell contraction	18465	18767	GO:0030048
query_1	FALSE	1	19	165	1	0.00606061	0.0526316	GO:0070262	GO:BP	peptidyl-serine dephosphorylation	18465	18773	GO:0006470
query_1	FALSE	1	51	165	2	0.0121212	0.0392157	GO:0070265	GO:BP	necrotic cell death	18465	18774	GO:0008219
query_1	FALSE	1	30	165	2	0.0121212	0.0666667	GO:0070266	GO:BP	necroptotic process	18465	18775	GO:0097300
query_1	FALSE	1	20	165	2	0.0121212	0.1	GO:0070293	GO:BP	renal absorption	18465	18790	GO:0003014
query_1	FALSE	1	9	165	1	0.00606061	0.111111	GO:0070294	GO:BP	renal sodium ion absorption	18465	18791	GO:0003096|GO:0070293
query_1	FALSE	1	36	165	1	0.00606061	0.0277778	GO:0070296	GO:BP	sarcoplasmic reticulum calcium ion transport	18465	18793	GO:0006816
query_1	FALSE	1	186	165	4	0.0242424	0.0215054	GO:0070302	GO:BP	regulation of stress-activated protein kinase signaling cascade	18465	18798	GO:0031098|GO:0080135|GO:1902531
query_1	FALSE	1	928	165	6	0.0363636	0.00646552	GO:0070647	GO:BP	protein modification by small protein conjugation or removal	18465	18999	GO:0006464
query_1	FALSE	1	3	165	1	0.00606061	0.333333	GO:0070649	GO:BP	formin-nucleated actin cable assembly	18465	19000	GO:0030046|GO:0110009
query_1	FALSE	1	274	165	5	0.030303	0.0182482	GO:0070661	GO:BP	leukocyte proliferation	18465	19010	GO:0008283
query_1	FALSE	1	68	165	1	0.00606061	0.0147059	GO:0071230	GO:BP	cellular response to amino acid stimulus	18465	19283	GO:0043200|GO:0071229|GO:0071417|GO:1901701
query_1	FALSE	1	21	165	1	0.00606061	0.047619	GO:0071243	GO:BP	cellular response to arsenic-containing substance	18465	19296	GO:0046685|GO:0070887
query_1	FALSE	1	70	165	2	0.0121212	0.0285714	GO:0071260	GO:BP	cellular response to mechanical stimulus	18465	19310	GO:0009612|GO:0071214|GO:0071496
query_1	FALSE	1	77	165	5	0.030303	0.0649351	GO:0071277	GO:BP	cellular response to calcium ion	18465	19326	GO:0051592|GO:0071248
query_1	FALSE	1	9	165	1	0.00606061	0.111111	GO:0071281	GO:BP	cellular response to iron ion	18465	19330	GO:0010039|GO:0071248
query_1	FALSE	1	1	165	1	0.00606061	1	GO:0071283	GO:BP	cellular response to iron(III) ion	18465	19332	GO:0010041|GO:0071281
query_1	FALSE	1	4	165	1	0.00606061	0.25	GO:0071284	GO:BP	cellular response to lead ion	18465	19333	GO:0010288|GO:0071248
query_1	FALSE	1	2	165	1	0.00606061	0.5	GO:0071288	GO:BP	cellular response to mercury ion	18465	19337	GO:0046689|GO:0071248
query_1	FALSE	1	62	165	1	0.00606061	0.016129	GO:0071300	GO:BP	cellular response to retinoic acid	18465	19349	GO:0032526|GO:0071396|GO:1901701
query_1	FALSE	1	6	165	1	0.00606061	0.166667	GO:0071316	GO:BP	cellular response to nicotine	18465	19365	GO:0035094|GO:0070887
query_1	FALSE	1	53	165	1	0.00606061	0.0188679	GO:0071320	GO:BP	cellular response to cAMP	18465	19369	GO:0051591|GO:0071407|GO:0071417|GO:1901701
query_1	FALSE	1	126	165	1	0.00606061	0.00793651	GO:0071322	GO:BP	cellular response to carbohydrate stimulus	18465	19371	GO:0009743|GO:0071310|GO:1901701
query_1	FALSE	1	115	165	1	0.00606061	0.00869565	GO:0071326	GO:BP	cellular response to monosaccharide stimulus	18465	19375	GO:0034284|GO:0071322
query_1	FALSE	1	113	165	1	0.00606061	0.00884956	GO:0071331	GO:BP	cellular response to hexose stimulus	18465	19380	GO:0009746|GO:0071326
query_1	FALSE	1	111	165	1	0.00606061	0.00900901	GO:0071333	GO:BP	cellular response to glucose stimulus	18465	19382	GO:0001678|GO:0009749|GO:0071331
query_1	FALSE	1	114	165	5	0.030303	0.0438596	GO:0071346	GO:BP	cellular response to interferon-gamma	18465	19393	GO:0034341|GO:0071345
query_1	FALSE	1	31	165	1	0.00606061	0.0322581	GO:0071353	GO:BP	cellular response to interleukin-4	18465	19400	GO:0070670|GO:0071345
query_1	FALSE	1	32	165	3	0.0181818	0.09375	GO:0071354	GO:BP	cellular response to interleukin-6	18465	19401	GO:0070741|GO:0071345
query_1	FALSE	1	54	165	1	0.00606061	0.0185185	GO:0071357	GO:BP	cellular response to type I interferon	18465	19404	GO:0034340|GO:0071345
query_1	FALSE	1	12	165	1	0.00606061	0.0833333	GO:0071361	GO:BP	cellular response to ethanol	18465	19408	GO:0045471|GO:0097306
query_1	FALSE	1	7	165	1	0.00606061	0.142857	GO:0071362	GO:BP	cellular response to ether	18465	19409	GO:0045472|GO:1901701
query_1	FALSE	1	613	165	7	0.0424242	0.0114192	GO:0071363	GO:BP	cellular response to growth factor stimulus	18465	19410	GO:0070848|GO:0071310
query_1	FALSE	1	41	165	2	0.0121212	0.0487805	GO:0071364	GO:BP	cellular response to epidermal growth factor stimulus	18465	19411	GO:0070849|GO:0071363|GO:0071495
query_1	FALSE	1	263	165	6	0.0363636	0.0228137	GO:0071375	GO:BP	cellular response to peptide hormone stimulus	18465	19422	GO:0032870|GO:0043434|GO:1901653
query_1	FALSE	1	20	165	1	0.00606061	0.05	GO:0071378	GO:BP	cellular response to growth hormone stimulus	18465	19425	GO:0060416|GO:0071375
query_1	FALSE	1	76	165	2	0.0121212	0.0263158	GO:0071229	GO:BP	cellular response to acid chemical	18465	19282	GO:0001101|GO:0070887
query_1	FALSE	1	9	165	1	0.00606061	0.111111	GO:0071223	GO:BP	cellular response to lipoteichoic acid	18465	19276	GO:0070391|GO:0071219|GO:1901701
query_1	FALSE	1	5	165	1	0.00606061	0.2	GO:0071221	GO:BP	cellular response to bacterial lipopeptide	18465	19274	GO:0070339|GO:0071220
query_1	FALSE	1	5	165	1	0.00606061	0.2	GO:0071220	GO:BP	cellular response to bacterial lipoprotein	18465	19273	GO:0032493|GO:0071219
query_1	FALSE	1	216	165	5	0.030303	0.0231481	GO:0070663	GO:BP	regulation of leukocyte proliferation	18465	19012	GO:0042127|GO:0070661
query_1	FALSE	1	80	165	1	0.00606061	0.0125	GO:0070664	GO:BP	negative regulation of leukocyte proliferation	18465	19013	GO:0008285|GO:0070661|GO:0070663
query_1	FALSE	1	133	165	4	0.0242424	0.0300752	GO:0070665	GO:BP	positive regulation of leukocyte proliferation	18465	19014	GO:0008284|GO:0070661|GO:0070663
query_1	FALSE	1	33	165	1	0.00606061	0.030303	GO:0070670	GO:BP	response to interleukin-4	18465	19019	GO:0034097
query_1	FALSE	1	8	165	1	0.00606061	0.125	GO:0070673	GO:BP	response to interleukin-18	18465	19022	GO:0034097
query_1	FALSE	1	1675	165	15	0.0909091	0.00895522	GO:0070727	GO:BP	cellular macromolecule localization	18465	19044	GO:0033036|GO:0051641
query_1	FALSE	1	35	165	4	0.0242424	0.114286	GO:0070741	GO:BP	response to interleukin-6	18465	19049	GO:0034097
query_1	FALSE	1	57	165	1	0.00606061	0.0175439	GO:0070830	GO:BP	bicellular tight junction assembly	18465	19099	GO:0043297|GO:0120192
query_1	FALSE	1	44	165	2	0.0121212	0.0454545	GO:0070839	GO:BP	metal ion export	18465	19106	GO:0030001
query_1	FALSE	1	639	165	9	0.0545455	0.0140845	GO:0070848	GO:BP	response to growth factor	18465	19113	GO:0010033
query_1	FALSE	1	45	165	2	0.0121212	0.0444444	GO:0070849	GO:BP	response to epidermal growth factor	18465	19114	GO:0009719|GO:0070848
query_1	FALSE	1	32	165	1	0.00606061	0.03125	GO:0070884	GO:BP	regulation of calcineurin-NFAT signaling cascade	18465	19129	GO:0033173|GO:0106056
query_1	FALSE	1	49	165	5	0.030303	0.102041	GO:0071385	GO:BP	cellular response to glucocorticoid stimulus	18465	19432	GO:0051384|GO:0071384
query_1	FALSE	1	15	165	1	0.00606061	0.0666667	GO:0070885	GO:BP	negative regulation of calcineurin-NFAT signaling cascade	18465	19130	GO:0033173|GO:0070884|GO:0106057
query_1	FALSE	1	19	165	2	0.0121212	0.105263	GO:0070920	GO:BP	regulation of production of small RNA involved in gene silencing by RNA	18465	19151	GO:0051252|GO:0060966|GO:0070918
query_1	FALSE	1	830	165	5	0.030303	0.0060241	GO:0070925	GO:BP	organelle assembly	18465	19155	GO:0006996|GO:0022607
query_1	FALSE	1	21	165	1	0.00606061	0.047619	GO:0070935	GO:BP	3'-UTR-mediated mRNA stabilization	18465	19164	GO:0048255
query_1	FALSE	1	66	165	1	0.00606061	0.0151515	GO:0070936	GO:BP	protein K48-linked ubiquitination	18465	19165	GO:0000209
query_1	FALSE	1	82	165	1	0.00606061	0.0121951	GO:0070972	GO:BP	protein localization to endoplasmic reticulum	18465	19193	GO:0033365
query_1	FALSE	1	67	165	1	0.00606061	0.0149254	GO:0070988	GO:BP	demethylation	18465	19204	GO:0008152
query_1	FALSE	1	318	165	6	0.0363636	0.0188679	GO:0070997	GO:BP	neuron death	18465	19208	GO:0008219
query_1	FALSE	1	3	165	1	0.00606061	0.333333	GO:0071000	GO:BP	response to magnetism	18465	19211	GO:0009628
query_1	FALSE	1	37	165	1	0.00606061	0.027027	GO:0071173	GO:BP	spindle assembly checkpoint signaling	18465	19260	GO:0031577
query_1	FALSE	1	37	165	1	0.00606061	0.027027	GO:0071174	GO:BP	mitotic spindle checkpoint signaling	18465	19261	GO:0007093|GO:0031577
query_1	FALSE	1	291	165	5	0.030303	0.0171821	GO:0071214	GO:BP	cellular response to abiotic stimulus	18465	19267	GO:0009628|GO:0104004
query_1	FALSE	1	212	165	10	0.0606061	0.0471698	GO:0071216	GO:BP	cellular response to biotic stimulus	18465	19269	GO:0009607|GO:0051716
query_1	FALSE	1	49	165	2	0.0121212	0.0408163	GO:0070918	GO:BP	production of small RNA involved in gene silencing by RNA	18465	19149	GO:0031047|GO:0031050
query_1	FALSE	1	55	165	1	0.00606061	0.0181818	GO:0072599	GO:BP	establishment of protein localization to endoplasmic reticulum	18465	20374	GO:0070972|GO:0072594
query_1	FALSE	1	123	165	1	0.00606061	0.00813008	GO:0072655	GO:BP	establishment of protein localization to mitochondrion	18465	20387	GO:0070585|GO:0072594
query_1	FALSE	1	564	165	7	0.0424242	0.0124113	GO:0072657	GO:BP	protein localization to membrane	18465	20389	GO:0034613|GO:0051668
query_1	FALSE	1	37	165	1	0.00606061	0.027027	GO:0098815	GO:BP	modulation of excitatory postsynaptic potential	18465	22131	GO:0009966|GO:0031644|GO:0042391|GO:0050804|GO:0060079
query_1	FALSE	1	88	165	5	0.030303	0.0568182	GO:0098869	GO:BP	cellular oxidant detoxification	18465	22153	GO:1990748
query_1	FALSE	1	135	165	4	0.0242424	0.0296296	GO:0098876	GO:BP	vesicle-mediated transport to the plasma membrane	18465	22157	GO:0016192|GO:0051668
query_1	FALSE	1	16	165	1	0.00606061	0.0625	GO:0098877	GO:BP	neurotransmitter receptor transport to plasma membrane	18465	22158	GO:0090150|GO:0098876|GO:0099637|GO:1990778
query_1	FALSE	1	10	165	1	0.00606061	0.1	GO:0098883	GO:BP	synapse pruning	18465	22161	GO:0050808|GO:0150146
query_1	FALSE	1	9	165	1	0.00606061	0.111111	GO:0098887	GO:BP	neurotransmitter receptor transport	endosome to postsynaptic membrane	18465	22165	GO:0098969|GO:0099639
query_1	FALSE	1	626	165	11	0.0666667	0.0175719	GO:0098916	GO:BP	anterograde trans-synaptic signaling	18465	22182	GO:0099537
query_1	FALSE	1	15	165	1	0.00606061	0.0666667	GO:0098969	GO:BP	neurotransmitter receptor transport to postsynaptic membrane	18465	22214	GO:0097120|GO:0098877|GO:0099072|GO:1903540
query_1	FALSE	1	8	165	1	0.00606061	0.125	GO:0098976	GO:BP	excitatory chemical synaptic transmission	18465	22219	GO:0007268
query_1	FALSE	1	195	165	3	0.0181818	0.0153846	GO:0099003	GO:BP	vesicle-mediated transport in synapse	18465	22232	GO:0016192
query_1	FALSE	1	67	165	3	0.0181818	0.0447761	GO:0099024	GO:BP	plasma membrane invagination	18465	22246	GO:0010324
query_1	FALSE	1	48	165	1	0.00606061	0.0208333	GO:0099054	GO:BP	presynapse assembly	18465	22261	GO:0007416|GO:0022607|GO:0099172
query_1	FALSE	1	27	165	1	0.00606061	0.037037	GO:0099068	GO:BP	postsynapse assembly	18465	22262	GO:0007416|GO:0022607|GO:0099173
query_1	FALSE	1	59	165	1	0.00606061	0.0169492	GO:0099072	GO:BP	regulation of postsynaptic membrane neurotransmitter receptor levels	18465	22264	GO:0065008
query_1	FALSE	1	31	165	1	0.00606061	0.0322581	GO:0099084	GO:BP	postsynaptic specialization organization	18465	22270	GO:0006996|GO:0099173
query_1	FALSE	1	190	165	2	0.0121212	0.0105263	GO:0099111	GO:BP	microtubule-based transport	18465	22279	GO:0006810|GO:0007018
query_1	FALSE	1	51	165	1	0.00606061	0.0196078	GO:0099172	GO:BP	presynapse organization	18465	22316	GO:0016043|GO:0050808
query_1	FALSE	1	156	165	1	0.00606061	0.00641026	GO:0099173	GO:BP	postsynapse organization	18465	22317	GO:0016043|GO:0050808
query_1	FALSE	1	81	165	1	0.00606061	0.0123457	GO:0099175	GO:BP	regulation of postsynapse organization	18465	22319	GO:0050807|GO:0099173
query_1	FALSE	1	402	165	10	0.0606061	0.0248756	GO:0099177	GO:BP	regulation of trans-synaptic signaling	18465	22321	GO:0010646|GO:0023051|GO:0099537
query_1	FALSE	1	178	165	2	0.0121212	0.011236	GO:0099504	GO:BP	synaptic vesicle cycle	18465	22336	GO:0051649|GO:0099003
query_1	FALSE	1	13	165	1	0.00606061	0.0769231	GO:0099509	GO:BP	regulation of presynaptic cytosolic calcium ion concentration	18465	22339	GO:0051480|GO:0070050
query_1	FALSE	1	656	165	11	0.0666667	0.0167683	GO:0099536	GO:BP	synaptic signaling	18465	22351	GO:0007267
query_1	FALSE	1	634	165	11	0.0666667	0.0173502	GO:0099537	GO:BP	trans-synaptic signaling	18465	22352	GO:0099536
query_1	FALSE	1	19	165	1	0.00606061	0.0526316	GO:0099558	GO:BP	maintenance of synapse structure	18465	22372	GO:0034331|GO:0050808
query_1	FALSE	1	13	165	1	0.00606061	0.0769231	GO:0098814	GO:BP	spontaneous synaptic transmission	18465	22130	GO:0007268
query_1	FALSE	1	27	165	1	0.00606061	0.037037	GO:0099560	GO:BP	synaptic membrane adhesion	18465	22374	GO:0050808|GO:0098742
query_1	FALSE	1	263	165	2	0.0121212	0.00760456	GO:0098813	GO:BP	nuclear chromosome segregation	18465	22129	GO:0007059|GO:0022402
query_1	FALSE	1	245	165	3	0.0181818	0.0122449	GO:0098742	GO:BP	cell-cell adhesion via plasma-membrane adhesion molecules	18465	22087	GO:0098609
query_1	FALSE	1	5	165	2	0.0121212	0.4	GO:0097638	GO:BP	L-arginine import across plasma membrane	18465	21921	GO:0015807|GO:0089718|GO:0098655|GO:0098656|GO:1902475
query_1	FALSE	1	3073	165	30	0.181818	0.00976245	GO:0097659	GO:BP	nucleic acid-templated transcription	18465	21927	GO:0010467|GO:0032774
query_1	FALSE	1	8	165	1	0.00606061	0.125	GO:0097688	GO:BP	glutamate receptor clustering	18465	21931	GO:0072578
query_1	FALSE	1	121	165	3	0.0181818	0.0247934	GO:0097696	GO:BP	receptor signaling pathway via STAT	18465	21935	GO:0007166
query_1	FALSE	1	11	165	2	0.0121212	0.181818	GO:0097709	GO:BP	connective tissue replacement	18465	21946	GO:0048771
query_1	FALSE	1	44	165	1	0.00606061	0.0227273	GO:0097720	GO:BP	calcineurin-mediated signaling	18465	21954	GO:0019722
query_1	FALSE	1	95	165	1	0.00606061	0.0105263	GO:0097722	GO:BP	sperm motility	18465	21955	GO:0022414|GO:0048870
query_1	FALSE	1	121	165	4	0.0242424	0.0330579	GO:0097746	GO:BP	blood vessel diameter maintenance	18465	21967	GO:0003018|GO:0008015|GO:0035296
query_1	FALSE	1	14	165	2	0.0121212	0.142857	GO:0098543	GO:BP	detection of other organism	18465	22011	GO:0051707|GO:0098581
query_1	FALSE	1	18	165	2	0.0121212	0.111111	GO:0098581	GO:BP	detection of external biotic stimulus	18465	22014	GO:0009595|GO:0043207
query_1	FALSE	1	72	165	3	0.0181818	0.0416667	GO:0098586	GO:BP	cellular response to virus	18465	22017	GO:0009615
query_1	FALSE	1	801	165	19	0.115152	0.0237203	GO:0098609	GO:BP	cell-cell adhesion	18465	22021	GO:0007155
query_1	FALSE	1	800	165	16	0.0969697	0.02	GO:0098655	GO:BP	cation transmembrane transport	18465	22028	GO:0006812|GO:0034220
query_1	FALSE	1	225	165	5	0.030303	0.0222222	GO:0098656	GO:BP	anion transmembrane transport	18465	22029	GO:0006820|GO:0034220
query_1	FALSE	1	199	165	5	0.030303	0.0251256	GO:0098657	GO:BP	import into cell	18465	22030	GO:0006810
query_1	FALSE	1	89	165	3	0.0181818	0.0337079	GO:0098659	GO:BP	inorganic cation import across plasma membrane	18465	22032	GO:0098662|GO:0099587
query_1	FALSE	1	760	165	13	0.0787879	0.0171053	GO:0098660	GO:BP	inorganic ion transmembrane transport	18465	22033	GO:0034220
query_1	FALSE	1	700	165	13	0.0787879	0.0185714	GO:0098662	GO:BP	inorganic cation transmembrane transport	18465	22035	GO:0098655|GO:0098660
query_1	FALSE	1	17	165	1	0.00606061	0.0588235	GO:0098664	GO:BP	G protein-coupled serotonin receptor signaling pathway	18465	22036	GO:0007186|GO:0007210
query_1	FALSE	1	19	165	1	0.00606061	0.0526316	GO:0098698	GO:BP	postsynaptic specialization assembly	18465	22050	GO:0070925|GO:0099068|GO:0099084
query_1	FALSE	1	1	165	1	0.00606061	1	GO:0098705	GO:BP	copper ion import across plasma membrane	18465	22055	GO:0015677|GO:0015679|GO:0098659
query_1	FALSE	1	5	165	2	0.0121212	0.4	GO:0098711	GO:BP	iron ion import across plasma membrane	18465	22060	GO:0033212|GO:0034755|GO:0098659
query_1	FALSE	1	137	165	1	0.00606061	0.00729927	GO:0098727	GO:BP	maintenance of cell number	18465	22075	GO:0032502
query_1	FALSE	1	112	165	1	0.00606061	0.00892857	GO:0098732	GO:BP	macromolecule deacylation	18465	22080	GO:0043412
query_1	FALSE	1	153	165	5	0.030303	0.0326797	GO:0098739	GO:BP	import across plasma membrane	18465	22085	GO:0055085
query_1	FALSE	1	32	165	1	0.00606061	0.03125	GO:0098801	GO:BP	regulation of renal system process	18465	22125	GO:0003014|GO:0044057
query_1	FALSE	1	93	165	2	0.0121212	0.0215054	GO:0099565	GO:BP	chemical synaptic transmission	postsynaptic	18465	22379	GO:0007268|GO:0050877|GO:1905114
query_1	FALSE	1	89	165	3	0.0181818	0.0337079	GO:0099587	GO:BP	inorganic ion import across plasma membrane	18465	22388	GO:0098657|GO:0098660|GO:0098739
query_1	FALSE	1	55	165	2	0.0121212	0.0363636	GO:0099601	GO:BP	regulation of neurotransmitter receptor activity	18465	22393	GO:0010469
query_1	FALSE	1	89	165	2	0.0121212	0.0224719	GO:0120162	GO:BP	positive regulation of cold-induced thermogenesis	18465	22862	GO:0009893|GO:0051240|GO:0106106|GO:0120161
query_1	FALSE	1	62	165	1	0.00606061	0.016129	GO:0120192	GO:BP	tight junction assembly	18465	22889	GO:0007043|GO:0120193
query_1	FALSE	1	68	165	1	0.00606061	0.0147059	GO:0120193	GO:BP	tight junction organization	18465	22890	GO:0045216
query_1	FALSE	1	123	165	5	0.030303	0.0406504	GO:0120254	GO:BP	olefinic compound metabolic process	18465	22919	GO:0071704
query_1	FALSE	1	26	165	1	0.00606061	0.0384615	GO:0120316	GO:BP	sperm flagellum assembly	18465	22958	GO:0003006|GO:0007286|GO:0022412|GO:0030317|GO:0044458
query_1	FALSE	1	167	165	1	0.00606061	0.00598802	GO:0140013	GO:BP	meiotic nuclear division	18465	22967	GO:0000280|GO:1903046
query_1	FALSE	1	283	165	1	0.00606061	0.00353357	GO:0140014	GO:BP	mitotic nuclear division	18465	22968	GO:0000280|GO:1903047
query_1	FALSE	1	73	165	1	0.00606061	0.0136986	GO:0140029	GO:BP	exocytic process	18465	22977	GO:0006887|GO:0009987
query_1	FALSE	1	29	165	1	0.00606061	0.0344828	GO:0140058	GO:BP	neuron projection arborization	18465	22991	GO:0048812
query_1	FALSE	1	2	165	1	0.00606061	0.5	GO:0140074	GO:BP	cardiac endothelial to mesenchymal transition	18465	22996	GO:0048762
query_1	FALSE	1	58	165	3	0.0181818	0.0517241	GO:0140115	GO:BP	export across plasma membrane	18465	23005	GO:0055085|GO:0140352
query_1	FALSE	1	58	165	2	0.0121212	0.0344828	GO:0140238	GO:BP	presynaptic endocytosis	18465	23049	GO:0006897|GO:0051649|GO:0099003
query_1	FALSE	1	46	165	1	0.00606061	0.0217391	GO:0140253	GO:BP	cell-cell fusion	18465	23062	GO:0009987
query_1	FALSE	1	764	165	13	0.0787879	0.0170157	GO:0140352	GO:BP	export from cell	18465	23090	GO:0006810|GO:0009987
query_1	FALSE	1	235	165	5	0.030303	0.0212766	GO:0140546	GO:BP	defense response to symbiont	18465	23168	GO:0098542
query_1	FALSE	1	360	165	2	0.0121212	0.00555556	GO:0140694	GO:BP	non-membrane-bounded organelle assembly	18465	23211	GO:0070925
query_1	FALSE	1	3	165	1	0.00606061	0.333333	GO:0150062	GO:BP	complement-mediated synapse pruning	18465	23267	GO:0098883
query_1	FALSE	1	340	165	5	0.030303	0.0147059	GO:0150063	GO:BP	visual system development	18465	23268	GO:0048880
query_1	FALSE	1	3	165	1	0.00606061	0.333333	GO:0150064	GO:BP	vertebrate eye-specific patterning	18465	23269	GO:0003002|GO:0007417|GO:0150063
query_1	FALSE	1	30	165	1	0.00606061	0.0333333	GO:0150076	GO:BP	neuroinflammatory response	18465	23281	GO:0006954
query_1	FALSE	1	28	165	1	0.00606061	0.0357143	GO:0150077	GO:BP	regulation of neuroinflammatory response	18465	23282	GO:0050727|GO:0150076
query_1	FALSE	1	11	165	1	0.00606061	0.0909091	GO:0150078	GO:BP	positive regulation of neuroinflammatory response	18465	23283	GO:0050729|GO:0150076|GO:0150077
query_1	FALSE	1	82	165	2	0.0121212	0.0243902	GO:0150104	GO:BP	transport across blood-brain barrier	18465	23296	GO:0010232
query_1	FALSE	1	20	165	1	0.00606061	0.05	GO:0150146	GO:BP	cell junction disassembly	18465	23320	GO:0022411|GO:0034330
query_1	FALSE	1	445	165	1	0.00606061	0.00224719	GO:0198738	GO:BP	cell-cell signaling by wnt	18465	23354	GO:0007267
query_1	FALSE	1	135	165	2	0.0121212	0.0148148	GO:0120161	GO:BP	regulation of cold-induced thermogenesis	18465	22861	GO:0019222|GO:0051239|GO:0065008|GO:0106106
query_1	FALSE	1	596	165	8	0.0484848	0.0134228	GO:0120039	GO:BP	plasma membrane bounded cell projection morphogenesis	18465	22798	GO:0048858
query_1	FALSE	1	1382	165	14	0.0848485	0.0101302	GO:0120036	GO:BP	plasma membrane bounded cell projection organization	18465	22797	GO:0030030
query_1	FALSE	1	586	165	8	0.0484848	0.0136519	GO:0120035	GO:BP	regulation of plasma membrane bounded cell projection organization	18465	22796	GO:0031344|GO:0120036
query_1	FALSE	1	1	165	1	0.00606061	1	GO:0099627	GO:BP	neurotransmitter receptor cycle	18465	22407	GO:0099637
query_1	FALSE	1	1	165	1	0.00606061	1	GO:0099630	GO:BP	postsynaptic neurotransmitter receptor cycle	18465	22409	GO:0051649|GO:0099627
query_1	FALSE	1	23	165	1	0.00606061	0.0434783	GO:0099637	GO:BP	neurotransmitter receptor transport	18465	22413	GO:0015031|GO:0031503
query_1	FALSE	1	14	165	1	0.00606061	0.0714286	GO:0099638	GO:BP	endosome to plasma membrane protein transport	18465	22414	GO:0006886|GO:0032456|GO:0061951
query_1	FALSE	1	9	165	1	0.00606061	0.111111	GO:0099639	GO:BP	neurotransmitter receptor transport	endosome to plasma membrane	18465	22415	GO:0098877|GO:0099638
query_1	FALSE	1	143	165	2	0.0121212	0.013986	GO:0099643	GO:BP	signal release from synapse	18465	22419	GO:0023061|GO:0099536
query_1	FALSE	1	20	165	1	0.00606061	0.05	GO:0101023	GO:BP	vascular endothelial cell proliferation	18465	22497	GO:0001935
query_1	FALSE	1	291	165	5	0.030303	0.0171821	GO:0104004	GO:BP	cellular response to environmental stimulus	18465	22505	GO:0051716
query_1	FALSE	1	85	165	1	0.00606061	0.0117647	GO:0106027	GO:BP	neuron projection organization	18465	22522	GO:0120036
query_1	FALSE	1	33	165	1	0.00606061	0.030303	GO:0106056	GO:BP	regulation of calcineurin-mediated signaling	18465	22539	GO:0050848|GO:0097720
query_1	FALSE	1	15	165	1	0.00606061	0.0666667	GO:0106057	GO:BP	negative regulation of calcineurin-mediated signaling	18465	22540	GO:0050849|GO:0097720|GO:0106056
query_1	FALSE	1	135	165	2	0.0121212	0.0148148	GO:0106106	GO:BP	cold-induced thermogenesis	18465	22562	GO:0001659|GO:1990845
query_1	FALSE	1	16	165	1	0.00606061	0.0625	GO:0097623	GO:BP	potassium ion export across plasma membrane	18465	21918	GO:0070839|GO:0071805|GO:0140115
query_1	FALSE	1	3	165	1	0.00606061	0.333333	GO:0110009	GO:BP	formin-nucleated actin cable organization	18465	22656	GO:0061572
query_1	FALSE	1	15	165	1	0.00606061	0.0666667	GO:0110096	GO:BP	cellular response to aldehyde	18465	22726	GO:0010033|GO:1901701
query_1	FALSE	1	2	165	1	0.00606061	0.5	GO:0110097	GO:BP	regulation of calcium import into the mitochondrion	18465	22727	GO:0036444|GO:0090279|GO:1903169
query_1	FALSE	1	1	165	1	0.00606061	1	GO:0110099	GO:BP	negative regulation of calcium import into the mitochondrion	18465	22729	GO:0036444|GO:0090281|GO:0110097|GO:1903170
query_1	FALSE	1	154	165	2	0.0121212	0.012987	GO:0110148	GO:BP	biomineralization	18465	22767	GO:0008150
query_1	FALSE	1	94	165	1	0.00606061	0.0106383	GO:0110149	GO:BP	regulation of biomineralization	18465	22768	GO:0050789|GO:0110148
query_1	FALSE	1	48	165	1	0.00606061	0.0208333	GO:0110151	GO:BP	positive regulation of biomineralization	18465	22770	GO:0048518|GO:0110148|GO:0110149
query_1	FALSE	1	18	165	1	0.00606061	0.0555556	GO:0110154	GO:BP	RNA decapping	18465	22771	GO:0016070
query_1	FALSE	1	15	165	1	0.00606061	0.0666667	GO:0110156	GO:BP	methylguanosine-cap decapping	18465	22773	GO:0110154
query_1	FALSE	1	506	165	4	0.0242424	0.00790514	GO:0120031	GO:BP	plasma membrane bounded cell projection assembly	18465	22792	GO:0030031|GO:0120036
query_1	FALSE	1	180	165	2	0.0121212	0.0111111	GO:0120032	GO:BP	regulation of plasma membrane bounded cell projection assembly	18465	22793	GO:0060491|GO:0120031|GO:0120035
query_1	FALSE	1	33	165	1	0.00606061	0.030303	GO:0120033	GO:BP	negative regulation of plasma membrane bounded cell projection assembly	18465	22794	GO:0031345|GO:0120031|GO:0120032
query_1	FALSE	1	102	165	1	0.00606061	0.00980392	GO:0120034	GO:BP	positive regulation of plasma membrane bounded cell projection assembly	18465	22795	GO:0031346|GO:0044089|GO:0120031|GO:0120032
query_1	FALSE	1	254	165	3	0.0181818	0.011811	GO:0110053	GO:BP	regulation of actin filament organization	18465	22693	GO:0007015|GO:0032956|GO:1902903
query_1	FALSE	1	132	165	2	0.0121212	0.0151515	GO:0097553	GO:BP	calcium ion transmembrane import into cytosol	18465	21902	GO:0060402|GO:0070588
query_1	FALSE	1	2	165	1	0.00606061	0.5	GO:0097533	GO:BP	cellular stress response to acid chemical	18465	21894	GO:0033554|GO:0071229|GO:0097532
query_1	FALSE	1	2	165	1	0.00606061	0.5	GO:0097532	GO:BP	stress response to acid chemical	18465	21893	GO:0001101|GO:0006950
query_1	FALSE	1	285	165	1	0.00606061	0.00350877	GO:0090130	GO:BP	tissue migration	18465	21169	GO:0032501
query_1	FALSE	1	280	165	1	0.00606061	0.00357143	GO:0090132	GO:BP	epithelium migration	18465	21171	GO:0090130
query_1	FALSE	1	265	165	4	0.0242424	0.0150943	GO:0090150	GO:BP	establishment of protein localization to membrane	18465	21188	GO:0045184|GO:0072657
query_1	FALSE	1	34	165	1	0.00606061	0.0294118	GO:0090151	GO:BP	establishment of protein localization to mitochondrial membrane	18465	21189	GO:0007006|GO:0051649|GO:0072655|GO:0090150
query_1	FALSE	1	75	165	1	0.00606061	0.0133333	GO:0090175	GO:BP	regulation of establishment of planar polarity	18465	21212	GO:0001736|GO:2000027
query_1	FALSE	1	35	165	2	0.0121212	0.0571429	GO:0090207	GO:BP	regulation of triglyceride metabolic process	18465	21240	GO:0006641|GO:0019216|GO:0031323
query_1	FALSE	1	19	165	1	0.00606061	0.0526316	GO:0090208	GO:BP	positive regulation of triglyceride metabolic process	18465	21241	GO:0006641|GO:0031325|GO:0045834|GO:0090207
query_1	FALSE	1	16	165	1	0.00606061	0.0625	GO:0090231	GO:BP	regulation of spindle checkpoint	18465	21264	GO:0031577|GO:1901976
query_1	FALSE	1	214	165	4	0.0242424	0.0186916	GO:0090257	GO:BP	regulation of muscle system process	18465	21289	GO:0003012|GO:0044057
query_1	FALSE	1	123	165	1	0.00606061	0.00813008	GO:0090263	GO:BP	positive regulation of canonical Wnt signaling pathway	18465	21295	GO:0030177|GO:0060070|GO:0060828
query_1	FALSE	1	16	165	1	0.00606061	0.0625	GO:0090266	GO:BP	regulation of mitotic cell cycle spindle assembly checkpoint	18465	21298	GO:0007088|GO:0007094|GO:0030071|GO:0033047|GO:1903504
query_1	FALSE	1	159	165	2	0.0121212	0.0125786	GO:0090276	GO:BP	regulation of peptide hormone secretion	18465	21308	GO:0002791|GO:0030072|GO:0046883
query_1	FALSE	1	83	165	1	0.00606061	0.0120482	GO:0090277	GO:BP	positive regulation of peptide hormone secretion	18465	21309	GO:0002793|GO:0030072|GO:0046887|GO:0090276
query_1	FALSE	1	39	165	3	0.0181818	0.0769231	GO:0090279	GO:BP	regulation of calcium ion import	18465	21311	GO:0051924|GO:0070509
query_1	FALSE	1	20	165	1	0.00606061	0.05	GO:0090280	GO:BP	positive regulation of calcium ion import	18465	21312	GO:0051928|GO:0070509|GO:0090279
query_1	FALSE	1	8	165	2	0.0121212	0.25	GO:0090281	GO:BP	negative regulation of calcium ion import	18465	21313	GO:0051926|GO:0070509|GO:0090279
query_1	FALSE	1	55	165	1	0.00606061	0.0181818	GO:0090303	GO:BP	positive regulation of wound healing	18465	21334	GO:0042060|GO:0061041|GO:1903036
query_1	FALSE	1	4504	165	34	0.206061	0.00754885	GO:0090304	GO:BP	nucleic acid metabolic process	18465	21335	GO:0006139|GO:0043170
query_1	FALSE	1	249	165	4	0.0242424	0.0160643	GO:0090305	GO:BP	nucleic acid phosphodiester bond hydrolysis	18465	21336	GO:0090304
query_1	FALSE	1	47	165	1	0.00606061	0.0212766	GO:0090311	GO:BP	regulation of protein deacetylation	18465	21342	GO:0006476|GO:0031399
query_1	FALSE	1	25	165	1	0.00606061	0.04	GO:0090312	GO:BP	positive regulation of protein deacetylation	18465	21343	GO:0006476|GO:0031401|GO:0090311
query_1	FALSE	1	157	165	2	0.0121212	0.0127389	GO:0090316	GO:BP	positive regulation of intracellular protein transport	18465	21347	GO:0006886|GO:0032388|GO:0033157|GO:0051222
query_1	FALSE	1	25	165	1	0.00606061	0.04	GO:0090330	GO:BP	regulation of platelet aggregation	18465	21361	GO:0010543|GO:0034110|GO:0070527
query_1	FALSE	1	42	165	1	0.00606061	0.0238095	GO:0090342	GO:BP	regulation of cell aging	18465	21373	GO:0007569|GO:0050793|GO:0050794
query_1	FALSE	1	10	165	1	0.00606061	0.1	GO:0090343	GO:BP	positive regulation of cell aging	18465	21374	GO:0007569|GO:0048522|GO:0051094|GO:0090342
query_1	FALSE	1	8	165	1	0.00606061	0.125	GO:0090091	GO:BP	positive regulation of extracellular matrix disassembly	18465	21134	GO:0010715|GO:0022617|GO:1903055
query_1	FALSE	1	150	165	1	0.00606061	0.00666667	GO:0090090	GO:BP	negative regulation of canonical Wnt signaling pathway	18465	21133	GO:0030178|GO:0060070|GO:0060828
query_1	FALSE	1	164	165	2	0.0121212	0.0121951	GO:0090087	GO:BP	regulation of peptide transport	18465	21130	GO:0015833|GO:0051049
query_1	FALSE	1	13	165	1	0.00606061	0.0769231	GO:0090085	GO:BP	regulation of protein deubiquitination	18465	21128	GO:0016579|GO:0030162|GO:1903320
query_1	FALSE	1	275	165	3	0.0181818	0.0109091	GO:0072659	GO:BP	protein localization to plasma membrane	18465	20391	GO:0072657|GO:1990778
query_1	FALSE	1	13	165	1	0.00606061	0.0769231	GO:0072672	GO:BP	neutrophil extravasation	18465	20402	GO:0045123|GO:1990266
query_1	FALSE	1	102	165	1	0.00606061	0.00980392	GO:0072676	GO:BP	lymphocyte migration	18465	20406	GO:0071674
query_1	FALSE	1	19	165	2	0.0121212	0.105263	GO:0072677	GO:BP	eosinophil migration	18465	20407	GO:0097530
query_1	FALSE	1	60	165	1	0.00606061	0.0166667	GO:0072678	GO:BP	T cell migration	18465	20408	GO:0072676
query_1	FALSE	1	12	165	1	0.00606061	0.0833333	GO:0072683	GO:BP	T cell extravasation	18465	20413	GO:0045123|GO:0072678
query_1	FALSE	1	5030	165	58	0.351515	0.0115308	GO:0080090	GO:BP	regulation of primary metabolic process	18465	20875	GO:0019222|GO:0044238
query_1	FALSE	1	619	165	8	0.0484848	0.0129241	GO:0080135	GO:BP	regulation of cellular response to stress	18465	20895	GO:0033554|GO:0050794|GO:0080134
query_1	FALSE	1	12	165	1	0.00606061	0.0833333	GO:0080154	GO:BP	regulation of fertilization	18465	20909	GO:0009566|GO:2000241
query_1	FALSE	1	53	165	5	0.030303	0.0943396	GO:0080164	GO:BP	regulation of nitric oxide metabolic process	18465	20918	GO:0046209|GO:0051171
query_1	FALSE	1	1	165	1	0.00606061	1	GO:0085018	GO:BP	obsolete maintenance of symbiont-containing vacuole by host	18465	20964
query_1	FALSE	1	43	165	2	0.0121212	0.0465116	GO:0085029	GO:BP	extracellular matrix assembly	18465	20972	GO:0022607|GO:0030198
query_1	FALSE	1	26	165	1	0.00606061	0.0384615	GO:0090382	GO:BP	phagosome maturation	18465	21411	GO:0006996
query_1	FALSE	1	70	165	1	0.00606061	0.0142857	GO:0086003	GO:BP	cardiac muscle cell contraction	18465	20980	GO:0060048|GO:0070252
query_1	FALSE	1	33	165	1	0.00606061	0.030303	GO:0086010	GO:BP	membrane depolarization during action potential	18465	20984	GO:0001508|GO:0051899
query_1	FALSE	1	7	165	1	0.00606061	0.142857	GO:0086023	GO:BP	adenylate cyclase-activating adrenergic receptor signaling pathway involved in heart process	18465	20996	GO:0071880|GO:0086103
query_1	FALSE	1	7	165	1	0.00606061	0.142857	GO:0086036	GO:BP	regulation of cardiac muscle cell membrane potential	18465	21004	GO:0042391
query_1	FALSE	1	2	165	1	0.00606061	0.5	GO:0086092	GO:BP	regulation of the force of heart contraction by cardiac conduction	18465	21031	GO:0002026|GO:0061337
query_1	FALSE	1	14	165	1	0.00606061	0.0714286	GO:0086103	GO:BP	G protein-coupled receptor signaling pathway involved in heart process	18465	21042	GO:0003015|GO:0007186
query_1	FALSE	1	40	165	2	0.0121212	0.05	GO:0089718	GO:BP	amino acid import across plasma membrane	18465	21051	GO:0003333|GO:0043090|GO:0098657|GO:0098739
query_1	FALSE	1	25	165	1	0.00606061	0.04	GO:0090025	GO:BP	regulation of monocyte chemotaxis	18465	21073	GO:0002548|GO:0002688|GO:0071675
query_1	FALSE	1	6	165	1	0.00606061	0.166667	GO:0090027	GO:BP	negative regulation of monocyte chemotaxis	18465	21075	GO:0002548|GO:0002689|GO:0071676|GO:0090025
query_1	FALSE	1	18	165	1	0.00606061	0.0555556	GO:0090036	GO:BP	regulation of protein kinase C signaling	18465	21084	GO:0070528|GO:1902531
query_1	FALSE	1	455	165	11	0.0666667	0.0241758	GO:0090066	GO:BP	regulation of anatomical structure size	18465	21110	GO:0065008
query_1	FALSE	1	32	165	1	0.00606061	0.03125	GO:0090075	GO:BP	relaxation of muscle	18465	21119	GO:0003012
query_1	FALSE	1	33	165	2	0.0121212	0.0606061	GO:0090077	GO:BP	foam cell differentiation	18465	21121	GO:0030154
query_1	FALSE	1	33	165	1	0.00606061	0.030303	GO:0086004	GO:BP	regulation of cardiac muscle cell contraction	18465	20981	GO:0055117|GO:0086003|GO:1903115
query_1	FALSE	1	63	165	2	0.0121212	0.031746	GO:0070098	GO:BP	chemokine-mediated signaling pathway	18465	18655	GO:0019221|GO:1990869
query_1	FALSE	1	76	165	2	0.0121212	0.0263158	GO:0090398	GO:BP	cellular senescence	18465	21424	GO:0007569|GO:0033554
query_1	FALSE	1	8	165	1	0.00606061	0.125	GO:0090400	GO:BP	stress-induced premature senescence	18465	21426	GO:0090398
query_1	FALSE	1	55	165	3	0.0181818	0.0545455	GO:0097120	GO:BP	receptor localization to synapse	18465	21690	GO:0031503
query_1	FALSE	1	19	165	2	0.0121212	0.105263	GO:0097164	GO:BP	ammonium ion metabolic process	18465	21697	GO:0006807
query_1	FALSE	1	42	165	1	0.00606061	0.0238095	GO:0097178	GO:BP	ruffle assembly	18465	21708	GO:0031529|GO:0120031
query_1	FALSE	1	557	165	8	0.0484848	0.0143627	GO:0097190	GO:BP	apoptotic signaling pathway	18465	21714	GO:0006915|GO:0007165
query_1	FALSE	1	210	165	3	0.0181818	0.0142857	GO:0097191	GO:BP	extrinsic apoptotic signaling pathway	18465	21715	GO:0007166|GO:0097190
query_1	FALSE	1	63	165	1	0.00606061	0.015873	GO:0097192	GO:BP	extrinsic apoptotic signaling pathway in absence of ligand	18465	21716	GO:0038034|GO:0097191
query_1	FALSE	1	282	165	3	0.0181818	0.0106383	GO:0097193	GO:BP	intrinsic apoptotic signaling pathway	18465	21717	GO:0035556|GO:0097190
query_1	FALSE	1	70	165	3	0.0181818	0.0428571	GO:0097194	GO:BP	execution phase of apoptosis	18465	21718	GO:0006915|GO:0009987
query_1	FALSE	1	15	165	1	0.00606061	0.0666667	GO:0097202	GO:BP	activation of cysteine-type endopeptidase activity	18465	21722	GO:0031638|GO:2001056
query_1	FALSE	1	108	165	5	0.030303	0.0462963	GO:0097237	GO:BP	cellular response to toxic substance	18465	21737	GO:0009636|GO:0070887
query_1	FALSE	1	32	165	2	0.0121212	0.0625	GO:0097242	GO:BP	amyloid-beta clearance	18465	21742	GO:0032501
query_1	FALSE	1	26	165	1	0.00606061	0.0384615	GO:0097254	GO:BP	renal tubular secretion	18465	21747	GO:0003014|GO:0007588
query_1	FALSE	1	8	165	3	0.0181818	0.375	GO:0097278	GO:BP	complement-dependent cytotoxicity	18465	21758	GO:0001906
query_1	FALSE	1	6	165	1	0.00606061	0.166667	GO:0097283	GO:BP	keratinocyte apoptotic process	18465	21763	GO:1904019
query_1	FALSE	1	37	165	2	0.0121212	0.0540541	GO:0097300	GO:BP	programmed necrotic cell death	18465	21778	GO:0012501|GO:0070265
query_1	FALSE	1	214	165	8	0.0484848	0.0373832	GO:0097305	GO:BP	response to alcohol	18465	21783	GO:0010033|GO:1901700
query_1	FALSE	1	82	165	4	0.0242424	0.0487805	GO:0097306	GO:BP	cellular response to alcohol	18465	21784	GO:0071310|GO:0097305|GO:1901701
query_1	FALSE	1	38	165	1	0.00606061	0.0263158	GO:0097345	GO:BP	mitochondrial outer membrane permeabilization	18465	21816	GO:0097190|GO:1902110
query_1	FALSE	1	28	165	3	0.0181818	0.107143	GO:0097421	GO:BP	liver regeneration	18465	21854	GO:0001889|GO:0031100
query_1	FALSE	1	718	165	9	0.0545455	0.0125348	GO:0097435	GO:BP	supramolecular fiber organization	18465	21858	GO:0016043
query_1	FALSE	1	53	165	1	0.00606061	0.0188679	GO:0097479	GO:BP	synaptic vesicle localization	18465	21871	GO:0051648
query_1	FALSE	1	212	165	2	0.0121212	0.00943396	GO:0097485	GO:BP	neuron projection guidance	18465	21874	GO:0006928|GO:0006935|GO:0048812
query_1	FALSE	1	6	165	1	0.00606061	0.166667	GO:0097527	GO:BP	necroptotic signaling pathway	18465	21888	GO:0007165|GO:0070266
query_1	FALSE	1	204	165	7	0.0424242	0.0343137	GO:0097529	GO:BP	myeloid leukocyte migration	18465	21890	GO:0050900
query_1	FALSE	1	139	165	4	0.0242424	0.028777	GO:0097530	GO:BP	granulocyte migration	18465	21891	GO:0097529
query_1	FALSE	1	8	165	1	0.00606061	0.125	GO:0097119	GO:BP	postsynaptic density protein 95 clustering	18465	21689	GO:0001941|GO:0072657|GO:0097106
query_1	FALSE	1	1	165	1	0.00606061	1	GO:0097115	GO:BP	neurexin clustering involved in presynaptic membrane assembly	18465	21685	GO:0043113|GO:0097105
query_1	FALSE	1	5	165	1	0.00606061	0.2	GO:0097114	GO:BP	NMDA glutamate receptor clustering	18465	21684	GO:0001941|GO:0072578
query_1	FALSE	1	8	165	1	0.00606061	0.125	GO:0097113	GO:BP	AMPA glutamate receptor clustering	18465	21683	GO:0001941|GO:0097688
query_1	FALSE	1	522	165	9	0.0545455	0.0172414	GO:0090407	GO:BP	organophosphate biosynthetic process	18465	21430	GO:0019637|GO:1901576
query_1	FALSE	1	143	165	2	0.0121212	0.013986	GO:0090501	GO:BP	RNA phosphodiester bond hydrolysis	18465	21484	GO:0016070|GO:0090305
query_1	FALSE	1	76	165	2	0.0121212	0.0263158	GO:0090502	GO:BP	RNA phosphodiester bond hydrolysis	endonucleolytic	18465	21485	GO:0090501
query_1	FALSE	1	41	165	1	0.00606061	0.0243902	GO:0090503	GO:BP	RNA phosphodiester bond hydrolysis	exonucleolytic	18465	21486	GO:0090501
query_1	FALSE	1	11	165	1	0.00606061	0.0909091	GO:0090557	GO:BP	establishment of endothelial intestinal barrier	18465	21518	GO:0061028
query_1	FALSE	1	72	165	1	0.00606061	0.0138889	GO:0090559	GO:BP	regulation of membrane permeability	18465	21520	GO:0065008
query_1	FALSE	1	14	165	1	0.00606061	0.0714286	GO:0090594	GO:BP	inflammatory response to wounding	18465	21526	GO:0006954|GO:0009611
query_1	FALSE	1	237	165	5	0.030303	0.021097	GO:0090596	GO:BP	sensory organ morphogenesis	18465	21527	GO:0007423|GO:0009887
query_1	FALSE	1	10	165	1	0.00606061	0.1	GO:0090647	GO:BP	modulation of age-related behavioral decline	18465	21556	GO:0007568|GO:0065008
query_1	FALSE	1	5	165	1	0.00606061	0.2	GO:0090677	GO:BP	reversible differentiation	18465	21577	GO:0036166
query_1	FALSE	1	3	165	1	0.00606061	0.333333	GO:0090679	GO:BP	cell differentiation involved in phenotypic switching	18465	21579	GO:0030154|GO:0090677
query_1	FALSE	1	63	165	1	0.00606061	0.015873	GO:0097006	GO:BP	regulation of plasma lipoprotein particle levels	18465	21612	GO:0050789
query_1	FALSE	1	15	165	1	0.00606061	0.0666667	GO:0090399	GO:BP	replicative senescence	18465	21425	GO:0007569
query_1	FALSE	1	10	165	1	0.00606061	0.1	GO:0097011	GO:BP	cellular response to granulocyte macrophage colony-stimulating factor stimulus	18465	21615	GO:0071345|GO:0097012
query_1	FALSE	1	35	165	2	0.0121212	0.0571429	GO:0097028	GO:BP	dendritic cell differentiation	18465	21623	GO:1903131
query_1	FALSE	1	10	165	1	0.00606061	0.1	GO:0097049	GO:BP	motor neuron apoptotic process	18465	21640	GO:0051402
query_1	FALSE	1	8	165	1	0.00606061	0.125	GO:0097050	GO:BP	type B pancreatic cell apoptotic process	18465	21641	GO:1904019
query_1	FALSE	1	76	165	1	0.00606061	0.0131579	GO:0097061	GO:BP	dendritic spine organization	18465	21648	GO:0099173|GO:0106027
query_1	FALSE	1	28	165	1	0.00606061	0.0357143	GO:0097066	GO:BP	response to thyroid hormone	18465	21652	GO:0009725
query_1	FALSE	1	16	165	1	0.00606061	0.0625	GO:0097067	GO:BP	cellular response to thyroid hormone stimulus	18465	21653	GO:0032870|GO:0097066
query_1	FALSE	1	1	165	1	0.00606061	1	GO:0097080	GO:BP	plasma membrane selenite transport	18465	21657	GO:0098656
query_1	FALSE	1	12	165	1	0.00606061	0.0833333	GO:0097090	GO:BP	presynaptic membrane organization	18465	21666	GO:0050808|GO:0061024
query_1	FALSE	1	15	165	1	0.00606061	0.0666667	GO:0097091	GO:BP	synaptic vesicle clustering	18465	21667	GO:0097479|GO:0099504
query_1	FALSE	1	11	165	1	0.00606061	0.0909091	GO:0097104	GO:BP	postsynaptic membrane assembly	18465	21677	GO:0001941|GO:0071709|GO:0099068
query_1	FALSE	1	11	165	1	0.00606061	0.0909091	GO:0097105	GO:BP	presynaptic membrane assembly	18465	21678	GO:0071709|GO:0097090|GO:0099054
query_1	FALSE	1	29	165	1	0.00606061	0.0344828	GO:0097106	GO:BP	postsynaptic density organization	18465	21679	GO:0099084
query_1	FALSE	1	10	165	1	0.00606061	0.1	GO:0097012	GO:BP	response to granulocyte macrophage colony-stimulating factor	18465	21616	GO:0034097
query_1	FALSE	1	98	165	1	0.00606061	0.0102041	GO:0043473	GO:BP	pigmentation	18465	12360	GO:0008150
query_1	FALSE	1	1	165	1	0.00606061	1	GO:0043322	GO:BP	negative regulation of natural killer cell degranulation	18465	12263	GO:0032815|GO:0043301|GO:0043320|GO:0043321|GO:0045953
query_1	FALSE	1	123	165	2	0.0121212	0.0162602	GO:0043467	GO:BP	regulation of generation of precursor metabolites and energy	18465	12355	GO:0006091|GO:0031323
query_1	FALSE	1	211	165	2	0.0121212	0.00947867	GO:0007411	GO:BP	axon guidance	18465	3287	GO:0007409|GO:0097485
query_1	FALSE	1	171	165	2	0.0121212	0.0116959	GO:0007416	GO:BP	synapse assembly	18465	3292	GO:0007399|GO:0034329|GO:0050808
query_1	FALSE	1	914	165	9	0.0545455	0.00984683	GO:0007417	GO:BP	central nervous system development	18465	3293	GO:0007399|GO:0048731
query_1	FALSE	1	672	165	7	0.0424242	0.0104167	GO:0007420	GO:BP	brain development	18465	3296	GO:0007417|GO:0048513|GO:0060322
query_1	FALSE	1	73	165	2	0.0121212	0.0273973	GO:0007422	GO:BP	peripheral nervous system development	18465	3298	GO:0007399|GO:0048731
query_1	FALSE	1	500	165	5	0.030303	0.01	GO:0007423	GO:BP	sensory organ development	18465	3299	GO:0048513
query_1	FALSE	1	33	165	1	0.00606061	0.030303	GO:0007431	GO:BP	salivary gland development	18465	3307	GO:0035272|GO:0048732
query_1	FALSE	1	31	165	1	0.00606061	0.0322581	GO:0007435	GO:BP	salivary gland morphogenesis	18465	3311	GO:0007431|GO:0022612
query_1	FALSE	1	73	165	1	0.00606061	0.0136986	GO:0007492	GO:BP	endoderm development	18465	3361	GO:0009888
query_1	FALSE	1	541	165	10	0.0606061	0.0184843	GO:0007507	GO:BP	heart development	18465	3376	GO:0048513|GO:0072359
query_1	FALSE	1	14	165	1	0.00606061	0.0714286	GO:0007512	GO:BP	adult heart development	18465	3380	GO:0007507
query_1	FALSE	1	316	165	3	0.0181818	0.00949367	GO:0007517	GO:BP	muscle organ development	18465	3383	GO:0048513|GO:0061061
query_1	FALSE	1	148	165	2	0.0121212	0.0135135	GO:0007519	GO:BP	skeletal muscle tissue development	18465	3385	GO:0014706|GO:0060538
query_1	FALSE	1	37	165	1	0.00606061	0.027027	GO:0007520	GO:BP	myoblast fusion	18465	3386	GO:0000768|GO:0014902
query_1	FALSE	1	243	165	2	0.0121212	0.00823045	GO:0007548	GO:BP	sex differentiation	18465	3413	GO:0003006
query_1	FALSE	1	159	165	3	0.0181818	0.0188679	GO:0007565	GO:BP	female pregnancy	18465	3430	GO:0044703|GO:0044706
query_1	FALSE	1	48	165	1	0.00606061	0.0208333	GO:0007566	GO:BP	embryo implantation	18465	3431	GO:0007275|GO:0007565|GO:0022414
query_1	FALSE	1	276	165	8	0.0484848	0.0289855	GO:0007568	GO:BP	aging	18465	3433	GO:0032502
query_1	FALSE	1	107	165	2	0.0121212	0.0186916	GO:0007569	GO:BP	cell aging	18465	3434	GO:0007568|GO:0048869
query_1	FALSE	1	2	165	1	0.00606061	0.5	GO:0007571	GO:BP	age-dependent general metabolic decline	18465	3436	GO:0007568|GO:0032502
query_1	FALSE	1	138	165	3	0.0181818	0.0217391	GO:0007584	GO:BP	response to nutrient	18465	3448	GO:0031667|GO:0042221
query_1	FALSE	1	64	165	1	0.00606061	0.015625	GO:0007585	GO:BP	respiratory gaseous exchange by respiratory system	18465	3449	GO:0032501
query_1	FALSE	1	103	165	3	0.0181818	0.0291262	GO:0007586	GO:BP	digestion	18465	3450	GO:0032501
query_1	FALSE	1	56	165	1	0.00606061	0.0178571	GO:0007588	GO:BP	excretion	18465	3451	GO:0003008
query_1	FALSE	1	79	165	2	0.0121212	0.0253165	GO:0007589	GO:BP	body fluid secretion	18465	3452	GO:0046903|GO:0050878
query_1	FALSE	1	399	165	5	0.030303	0.0125313	GO:0007409	GO:BP	axonogenesis	18465	3286	GO:0048667|GO:0048812|GO:0061564
query_1	FALSE	1	208	165	5	0.030303	0.0240385	GO:0007596	GO:BP	blood coagulation	18465	3459	GO:0007599|GO:0042060|GO:0050817
query_1	FALSE	1	2202	165	29	0.175758	0.0131698	GO:0007399	GO:BP	nervous system development	18465	3278	GO:0048731
query_1	FALSE	1	169	165	1	0.00606061	0.00591716	GO:0007369	GO:BP	gastrulation	18465	3250	GO:0048598
query_1	FALSE	1	162	165	3	0.0181818	0.0185185	GO:0007219	GO:BP	Notch signaling pathway	18465	3119	GO:0007166
query_1	FALSE	1	109	165	1	0.00606061	0.00917431	GO:0007229	GO:BP	integrin-mediated signaling pathway	18465	3127	GO:0007166
query_1	FALSE	1	272	165	3	0.0181818	0.0110294	GO:0007249	GO:BP	I-kappaB kinase/NF-kappaB signaling	18465	3144	GO:0035556
query_1	FALSE	1	16	165	1	0.00606061	0.0625	GO:0007250	GO:BP	activation of NF-kappaB-inducing kinase activity	18465	3145	GO:0032147|GO:0038061
query_1	FALSE	1	8	165	1	0.00606061	0.125	GO:0007253	GO:BP	cytoplasmic sequestering of NF-kappaB	18465	3148	GO:0032088|GO:0042994
query_1	FALSE	1	167	165	1	0.00606061	0.00598802	GO:0007254	GO:BP	JNK cascade	18465	3149	GO:0051403
query_1	FALSE	1	115	165	3	0.0181818	0.026087	GO:0007259	GO:BP	receptor signaling pathway via JAK-STAT	18465	3153	GO:0097696
query_1	FALSE	1	55	165	2	0.0121212	0.0363636	GO:0007260	GO:BP	tyrosine phosphorylation of STAT protein	18465	3154	GO:0007259|GO:0018108
query_1	FALSE	1	493	165	2	0.0121212	0.0040568	GO:0007264	GO:BP	small GTPase mediated signal transduction	18465	3157	GO:0035556
query_1	FALSE	1	327	165	1	0.00606061	0.0030581	GO:0007265	GO:BP	Ras protein signal transduction	18465	3158	GO:0007264
query_1	FALSE	1	1462	165	18	0.109091	0.0123119	GO:0007267	GO:BP	cell-cell signaling	18465	3160	GO:0007154|GO:0023052
query_1	FALSE	1	626	165	11	0.0666667	0.0175719	GO:0007268	GO:BP	chemical synaptic transmission	18465	3161	GO:0098916
query_1	FALSE	1	143	165	2	0.0121212	0.013986	GO:0007269	GO:BP	neurotransmitter secretion	18465	3162	GO:0001505|GO:0006836|GO:0007268|GO:0051649|GO:0099643
query_1	FALSE	1	24	165	1	0.00606061	0.0416667	GO:0007271	GO:BP	synaptic transmission	cholinergic	18465	3164	GO:0007268
query_1	FALSE	1	137	165	1	0.00606061	0.00729927	GO:0007272	GO:BP	ensheathment of neurons	18465	3165	GO:0007399|GO:0009987
query_1	FALSE	1	4555	165	57	0.345455	0.0125137	GO:0007275	GO:BP	multicellular organism development	18465	3168	GO:0032501|GO:0048856
query_1	FALSE	1	580	165	7	0.0424242	0.012069	GO:0007276	GO:BP	gamete generation	18465	3169	GO:0019953|GO:0048609
query_1	FALSE	1	237	165	2	0.0121212	0.00843882	GO:0007281	GO:BP	germ cell development	18465	3174	GO:0003006|GO:0007276|GO:0022412|GO:0048468
query_1	FALSE	1	429	165	5	0.030303	0.011655	GO:0007283	GO:BP	spermatogenesis	18465	3176	GO:0003006|GO:0048232
query_1	FALSE	1	136	165	1	0.00606061	0.00735294	GO:0007286	GO:BP	spermatid development	18465	3179	GO:0007281|GO:0048515
[truncated: 1,833 more rows]

## Sheet: Table_S7_GeneModule_GOterms_B
query	significant	p_value	term_size	query_size	intersection_size	precision	recall	term_id	source	term_name	effective_domain_size	source_order	parents
query_1	TRUE	0.00294531	592	19	8	0.421053	0.0135135	GO:0051301	GO:BP	cell division	18465	15759	GO:0009987
query_1	TRUE	0.00567777	417	19	7	0.368421	0.0167866	GO:0000280	GO:BP	nuclear division	18465	120	GO:0048285
query_1	TRUE	0.011391	462	19	7	0.368421	0.0151515	GO:0048285	GO:BP	organelle fission	18465	14676	GO:0006996
query_1	TRUE	0.0270943	1113	19	9	0.473684	0.00808625	GO:0022402	GO:BP	cell cycle process	18465	7583	GO:0007049|GO:0009987
query_1	FALSE	0.0565934	190	19	5	0.263158	0.0263158	GO:0000819	GO:BP	sister chromatid segregation	18465	303	GO:0051276|GO:0098813
query_1	FALSE	0.115107	94	19	4	0.210526	0.0425532	GO:0051304	GO:BP	chromosome separation	18465	15762	GO:0007059|GO:0022402
query_1	FALSE	0.20095	709	19	7	0.368421	0.00987306	GO:1903047	GO:BP	mitotic cell cycle process	18465	26163	GO:0000278|GO:0022402
query_1	FALSE	0.278639	263	19	5	0.263158	0.0190114	GO:0098813	GO:BP	nuclear chromosome segregation	18465	22129	GO:0007059|GO:0022402
query_1	FALSE	0.397963	283	19	5	0.263158	0.0176678	GO:0140014	GO:BP	mitotic nuclear division	18465	22968	GO:0000280|GO:1903047
query_1	FALSE	0.563121	1602	19	9	0.473684	0.00561798	GO:0007049	GO:BP	cell cycle	18465	2965	GO:0009987
query_1	FALSE	0.584574	834	19	7	0.368421	0.00839329	GO:0006259	GO:BP	DNA metabolic process	18465	2277	GO:0044260|GO:0090304
query_1	FALSE	0.661807	850	19	7	0.368421	0.00823529	GO:0000278	GO:BP	mitotic cell cycle	18465	118	GO:0007049
query_1	FALSE	0.777504	325	19	5	0.263158	0.0153846	GO:0007059	GO:BP	chromosome segregation	18465	2974	GO:0009987
query_1	FALSE	1	3685	19	4	0.210526	0.00108548	GO:0048869	GO:BP	cellular developmental process	18465	15172	GO:0009987|GO:0032502
query_1	FALSE	1	1476	19	1	0.0526316	0.000677507	GO:0048870	GO:BP	cell motility	18465	15173	GO:0006928|GO:0040011|GO:0051674
query_1	FALSE	1	151	19	1	0.0526316	0.00662252	GO:0048771	GO:BP	tissue remodeling	18465	15079	GO:0032501
query_1	FALSE	1	4255	19	4	0.210526	0.000940071	GO:0048731	GO:BP	system development	18465	15045	GO:0007275|GO:0048856
query_1	FALSE	1	468	19	1	0.0526316	0.00213675	GO:0048871	GO:BP	multicellular organismal homeostasis	18465	15174	GO:0032501|GO:0042592
query_1	FALSE	1	5064	19	4	0.210526	0.000789889	GO:0048856	GO:BP	anatomical structure development	18465	15160	GO:0032502
query_1	FALSE	1	1262	19	4	0.210526	0.00316957	GO:0000003	GO:BP	reproduction	18465	3	GO:0008150
query_1	FALSE	1	80	19	1	0.0526316	0.0125	GO:0050000	GO:BP	chromosome localization	18465	15245	GO:0051640
query_1	FALSE	1	367	19	1	0.0526316	0.0027248	GO:0050673	GO:BP	epithelial cell proliferation	18465	15273	GO:0008283
query_1	FALSE	1	178	19	1	0.0526316	0.00561798	GO:0050679	GO:BP	positive regulation of epithelial cell proliferation	18465	15279	GO:0008284|GO:0050673|GO:0050678
query_1	FALSE	1	332	19	1	0.0526316	0.00301205	GO:0050767	GO:BP	regulation of neurogenesis	18465	15319	GO:0022008|GO:0048699|GO:0051960|GO:0060284
query_1	FALSE	1	729	19	1	0.0526316	0.00137174	GO:0050776	GO:BP	regulation of immune response	18465	15328	GO:0002682|GO:0006955|GO:0048583
query_1	FALSE	1	462	19	1	0.0526316	0.0021645	GO:0050778	GO:BP	positive regulation of immune response	18465	15330	GO:0002684|GO:0006955|GO:0048584|GO:0050776
query_1	FALSE	1	9731	19	15	0.789474	0.00154147	GO:0050789	GO:BP	regulation of biological process	18465	15336	GO:0008150|GO:0065007
query_1	FALSE	1	2118	19	7	0.368421	0.003305	GO:0050790	GO:BP	regulation of catalytic activity	18465	15337	GO:0065009
query_1	FALSE	1	272	19	1	0.0526316	0.00367647	GO:0048872	GO:BP	homeostasis of number of cells	18465	15175	GO:0042592
query_1	FALSE	1	312	19	1	0.0526316	0.00320513	GO:0050678	GO:BP	regulation of epithelial cell proliferation	18465	15278	GO:0042127|GO:0050673
query_1	FALSE	1	697	19	3	0.157895	0.00430416	GO:0048609	GO:BP	multicellular organismal reproductive process	18465	14925	GO:0022414|GO:0032504
query_1	FALSE	1	44	19	1	0.0526316	0.0227273	GO:0048634	GO:BP	regulation of muscle organ development	18465	14950	GO:0007517|GO:0050793
query_1	FALSE	1	445	19	2	0.105263	0.00449438	GO:0048232	GO:BP	male gamete generation	18465	14642	GO:0007276
query_1	FALSE	1	1898	19	1	0.0526316	0.00052687	GO:0048468	GO:BP	cell development	18465	14819	GO:0030154|GO:0048856|GO:0048869
query_1	FALSE	1	269	19	1	0.0526316	0.00371747	GO:0048511	GO:BP	rhythmic process	18465	14847	GO:0008150
query_1	FALSE	1	3053	19	4	0.210526	0.00131019	GO:0048513	GO:BP	animal organ development	18465	14849	GO:0048731|GO:0048856
query_1	FALSE	1	142	19	1	0.0526316	0.00704225	GO:0048515	GO:BP	spermatid differentiation	18465	14851	GO:0003006|GO:0007283|GO:0022412|GO:0030154
query_1	FALSE	1	5444	19	11	0.578947	0.00202057	GO:0048518	GO:BP	positive regulation of biological process	18465	14854	GO:0008150|GO:0050789
query_1	FALSE	1	4769	19	7	0.368421	0.00146781	GO:0048519	GO:BP	negative regulation of biological process	18465	14855	GO:0008150|GO:0050789
query_1	FALSE	1	4999	19	10	0.526316	0.0020004	GO:0048522	GO:BP	positive regulation of cellular process	18465	14858	GO:0009987|GO:0048518|GO:0050794
query_1	FALSE	1	4364	19	6	0.315789	0.00137489	GO:0048523	GO:BP	negative regulation of cellular process	18465	14859	GO:0009987|GO:0048519|GO:0050794
query_1	FALSE	1	57	19	2	0.105263	0.0350877	GO:0048524	GO:BP	positive regulation of viral process	18465	14860	GO:0016032|GO:0048518|GO:0050792
query_1	FALSE	1	836	19	2	0.105263	0.00239234	GO:0048534	GO:BP	hematopoietic or lymphoid organ development	18465	14868	GO:0002520|GO:0048513
query_1	FALSE	1	301	19	1	0.0526316	0.00332226	GO:0048545	GO:BP	response to steroid hormone	18465	14879	GO:0009725|GO:0014070|GO:0033993
query_1	FALSE	1	3462	19	1	0.0526316	0.00028885	GO:0048583	GO:BP	regulation of response to stimulus	18465	14909	GO:0050789|GO:0050896
query_1	FALSE	1	1878	19	1	0.0526316	0.000532481	GO:0048584	GO:BP	positive regulation of response to stimulus	18465	14910	GO:0048518|GO:0048583|GO:0050896
query_1	FALSE	1	1490	19	1	0.0526316	0.000671141	GO:0048585	GO:BP	negative regulation of response to stimulus	18465	14911	GO:0048519|GO:0048583|GO:0050896
query_1	FALSE	1	392	19	1	0.0526316	0.00255102	GO:0048608	GO:BP	reproductive structure development	18465	14924	GO:0003006|GO:0048856|GO:0061458
query_1	FALSE	1	146	19	2	0.105263	0.0136986	GO:0050792	GO:BP	regulation of viral process	18465	15338	GO:0016032|GO:0050789
query_1	FALSE	1	1388	19	1	0.0526316	0.000720461	GO:0048699	GO:BP	generation of neurons	18465	15013	GO:0022008
query_1	FALSE	1	2219	19	3	0.157895	0.00135196	GO:0050793	GO:BP	regulation of developmental process	18465	15339	GO:0032502|GO:0050789
query_1	FALSE	1	401	19	1	0.0526316	0.00249377	GO:0050804	GO:BP	modulation of chemical synaptic transmission	18465	15348	GO:0007268|GO:0099177
query_1	FALSE	1	54	19	1	0.0526316	0.0185185	GO:0050795	GO:BP	regulation of behavior	18465	15341	GO:0007610|GO:0050789
query_1	FALSE	1	4216	19	4	0.210526	0.000948767	GO:0051234	GO:BP	establishment of localization	18465	15707	GO:0051179
query_1	FALSE	1	2385	19	3	0.157895	0.00125786	GO:0051239	GO:BP	regulation of multicellular organismal process	18465	15712	GO:0032501|GO:0050789
query_1	FALSE	1	1293	19	3	0.157895	0.00232019	GO:0051240	GO:BP	positive regulation of multicellular organismal process	18465	15713	GO:0032501|GO:0048518|GO:0051239
query_1	FALSE	1	901	19	1	0.0526316	0.00110988	GO:0051241	GO:BP	negative regulation of multicellular organismal process	18465	15714	GO:0032501|GO:0048519|GO:0051239
query_1	FALSE	1	2265	19	6	0.315789	0.00264901	GO:0051246	GO:BP	regulation of protein metabolic process	18465	15716	GO:0019538|GO:0051171|GO:0060255|GO:0080090
query_1	FALSE	1	1339	19	4	0.210526	0.0029873	GO:0051247	GO:BP	positive regulation of protein metabolic process	18465	15717	GO:0010604|GO:0019538|GO:0051173|GO:0051246
query_1	FALSE	1	933	19	2	0.105263	0.00214362	GO:0051248	GO:BP	negative regulation of protein metabolic process	18465	15718	GO:0010605|GO:0019538|GO:0051172|GO:0051246
query_1	FALSE	1	3219	19	5	0.263158	0.00155328	GO:0051252	GO:BP	regulation of RNA metabolic process	18465	15722	GO:0016070|GO:0019219|GO:0060255
query_1	FALSE	1	1236	19	2	0.105263	0.00161812	GO:0051253	GO:BP	negative regulation of RNA metabolic process	18465	15723	GO:0010605|GO:0016070|GO:0045934|GO:0051252
query_1	FALSE	1	1561	19	2	0.105263	0.00128123	GO:0051254	GO:BP	positive regulation of RNA metabolic process	18465	15724	GO:0010604|GO:0016070|GO:0045935|GO:0051252
query_1	FALSE	1	263	19	2	0.105263	0.00760456	GO:0051258	GO:BP	protein polymerization	18465	15728	GO:0065003
query_1	FALSE	1	927	19	6	0.315789	0.00647249	GO:0051276	GO:BP	chromosome organization	18465	15740	GO:0006996
query_1	FALSE	1	49	19	1	0.0526316	0.0204082	GO:0051293	GO:BP	establishment of spindle localization	18465	15752	GO:0000226|GO:0051649|GO:0051653|GO:0051656
query_1	FALSE	1	78	19	1	0.0526316	0.0128205	GO:0051303	GO:BP	establishment of chromosome localization	18465	15761	GO:0050000|GO:0051649|GO:0051656
query_1	FALSE	1	65	19	3	0.157895	0.0461538	GO:0051306	GO:BP	mitotic sister chromatid separation	18465	15764	GO:0000070|GO:0051304|GO:1903047
query_1	FALSE	1	25	19	1	0.0526316	0.04	GO:0051307	GO:BP	meiotic chromosome separation	18465	15765	GO:0045132|GO:0051304|GO:1903046
query_1	FALSE	1	64	19	1	0.0526316	0.015625	GO:0051310	GO:BP	metaphase plate congression	18465	15768	GO:0022402|GO:0051303|GO:0098813
query_1	FALSE	1	236	19	3	0.157895	0.0127119	GO:0051321	GO:BP	meiotic cell cycle	18465	15776	GO:0007049|GO:0022414
query_1	FALSE	1	874	19	3	0.157895	0.00343249	GO:0051336	GO:BP	regulation of hydrolase activity	18465	15791	GO:0050790
query_1	FALSE	1	5566	19	5	0.263158	0.000898311	GO:0051179	GO:BP	localization	18465	15663	GO:0008150
query_1	FALSE	1	9321	19	14	0.736842	0.00150198	GO:0050794	GO:BP	regulation of cellular process	18465	15340	GO:0009987|GO:0050789
query_1	FALSE	1	1251	19	2	0.105263	0.00159872	GO:0051174	GO:BP	regulation of phosphorus metabolic process	18465	15658	GO:0006793|GO:0031323
query_1	FALSE	1	2084	19	4	0.210526	0.00191939	GO:0051172	GO:BP	negative regulation of nitrogen compound metabolic process	18465	15656	GO:0006807|GO:0009892|GO:0051171
query_1	FALSE	1	230	19	1	0.0526316	0.00434783	GO:0046942	GO:BP	carboxylic acid transport	18465	14472	GO:0015711
query_1	FALSE	1	140	19	1	0.0526316	0.00714286	GO:0050806	GO:BP	positive regulation of synaptic transmission	18465	15350	GO:0007268|GO:0010647|GO:0023056|GO:0050804
query_1	FALSE	1	49	19	1	0.0526316	0.0204082	GO:0050829	GO:BP	defense response to Gram-negative bacterium	18465	15366	GO:0042742
query_1	FALSE	1	69	19	1	0.0526316	0.0144928	GO:0050830	GO:BP	defense response to Gram-positive bacterium	18465	15367	GO:0042742
query_1	FALSE	1	7201	19	10	0.526316	0.0013887	GO:0050896	GO:BP	response to stimulus	18465	15425	GO:0008150
query_1	FALSE	1	53	19	1	0.0526316	0.0188679	GO:0050918	GO:BP	positive chemotaxis	18465	15446	GO:0006935
query_1	FALSE	1	1579	19	1	0.0526316	0.000633312	GO:0051049	GO:BP	regulation of transport	18465	15555	GO:0006810|GO:0032879
query_1	FALSE	1	832	19	1	0.0526316	0.00120192	GO:0051050	GO:BP	positive regulation of transport	18465	15556	GO:0006810|GO:0048518|GO:0051049
query_1	FALSE	1	335	19	1	0.0526316	0.00298507	GO:0051052	GO:BP	regulation of DNA metabolic process	18465	15558	GO:0006259|GO:0019219|GO:0060255
query_1	FALSE	1	1175	19	2	0.105263	0.00170213	GO:0051094	GO:BP	positive regulation of developmental process	18465	15586	GO:0032502|GO:0048518|GO:0050793
query_1	FALSE	1	350	19	1	0.0526316	0.00285714	GO:0051098	GO:BP	regulation of binding	18465	15590	GO:0065009
query_1	FALSE	1	164	19	1	0.0526316	0.00609756	GO:0051099	GO:BP	positive regulation of binding	18465	15591	GO:0044093|GO:0051098
query_1	FALSE	1	114	19	1	0.0526316	0.00877193	GO:0051101	GO:BP	regulation of DNA binding	18465	15593	GO:0051098
query_1	FALSE	1	2125	19	6	0.315789	0.00282353	GO:0051128	GO:BP	regulation of cellular component organization	18465	15613	GO:0016043|GO:0050794
query_1	FALSE	1	649	19	3	0.157895	0.0046225	GO:0051129	GO:BP	negative regulation of cellular component organization	18465	15614	GO:0016043|GO:0048523|GO:0051128
query_1	FALSE	1	969	19	1	0.0526316	0.00103199	GO:0051130	GO:BP	positive regulation of cellular component organization	18465	15615	GO:0016043|GO:0048522|GO:0051128
query_1	FALSE	1	301	19	1	0.0526316	0.00332226	GO:0051169	GO:BP	nuclear transport	18465	15653	GO:0046907
query_1	FALSE	1	162	19	1	0.0526316	0.00617284	GO:0051170	GO:BP	import into nucleus	18465	15654	GO:0006913
query_1	FALSE	1	4876	19	10	0.526316	0.00205086	GO:0051171	GO:BP	regulation of nitrogen compound metabolic process	18465	15655	GO:0006807|GO:0019222
query_1	FALSE	1	2708	19	6	0.315789	0.00221566	GO:0051173	GO:BP	positive regulation of nitrogen compound metabolic process	18465	15657	GO:0006807|GO:0009893|GO:0051171
query_1	FALSE	1	1536	19	2	0.105263	0.00130208	GO:0046907	GO:BP	intracellular transport	18465	14456	GO:0006810|GO:0051641|GO:0051649
query_1	FALSE	1	125	19	1	0.0526316	0.008	GO:0046546	GO:BP	development of primary male sexual characteristics	18465	14219	GO:0045137|GO:0046661
query_1	FALSE	1	446	19	1	0.0526316	0.00224215	GO:0046700	GO:BP	heterocycle catabolic process	18465	14319	GO:0044248|GO:0046483
query_1	FALSE	1	504	19	1	0.0526316	0.00198413	GO:0044057	GO:BP	regulation of system process	18465	12612	GO:0003008|GO:0051239
query_1	FALSE	1	81	19	1	0.0526316	0.0123457	GO:0044070	GO:BP	regulation of anion transport	18465	12625	GO:0006820|GO:0043269
query_1	FALSE	1	2930	19	5	0.263158	0.00170648	GO:0044085	GO:BP	cellular component biogenesis	18465	12639	GO:0071840
query_1	FALSE	1	926	19	2	0.105263	0.00215983	GO:0044092	GO:BP	negative regulation of molecular function	18465	12645	GO:0065009
query_1	FALSE	1	1383	19	5	0.263158	0.00361533	GO:0044093	GO:BP	positive regulation of molecular function	18465	12646	GO:0065009
query_1	FALSE	1	9259	19	13	0.684211	0.00140404	GO:0044237	GO:BP	cellular metabolic process	18465	12696	GO:0008152|GO:0009987
query_1	FALSE	1	8966	19	13	0.684211	0.00144992	GO:0044238	GO:BP	primary metabolic process	18465	12697	GO:0008152
query_1	FALSE	1	2033	19	3	0.157895	0.00147565	GO:0044248	GO:BP	cellular catabolic process	18465	12703	GO:0009056|GO:0044237
query_1	FALSE	1	5131	19	7	0.368421	0.00136426	GO:0044249	GO:BP	cellular biosynthetic process	18465	12704	GO:0009058|GO:0044237
query_1	FALSE	1	755	19	2	0.105263	0.00264901	GO:0044257	GO:BP	cellular protein catabolic process	18465	12709	GO:0030163|GO:0044265|GO:0044267
query_1	FALSE	1	5178	19	13	0.684211	0.00251062	GO:0044260	GO:BP	cellular macromolecule metabolic process	18465	12711	GO:0043170|GO:0044237
query_1	FALSE	1	1050	19	3	0.157895	0.00285714	GO:0044265	GO:BP	cellular macromolecule catabolic process	18465	12714	GO:0009057|GO:0044248|GO:0044260
query_1	FALSE	1	4303	19	6	0.315789	0.00139438	GO:0044267	GO:BP	cellular protein metabolic process	18465	12715	GO:0019538|GO:0044260
query_1	FALSE	1	453	19	1	0.0526316	0.00220751	GO:0044270	GO:BP	cellular nitrogen compound catabolic process	18465	12717	GO:0034641|GO:0044248
query_1	FALSE	1	4143	19	7	0.368421	0.0016896	GO:0044271	GO:BP	cellular nitrogen compound biosynthetic process	18465	12718	GO:0034641|GO:0044249
query_1	FALSE	1	6	19	1	0.0526316	0.166667	GO:0044314	GO:BP	protein K27-linked ubiquitination	18465	12728	GO:0000209
query_1	FALSE	1	1291	19	2	0.105263	0.00154919	GO:0044419	GO:BP	biological process involved in interspecies interaction between organisms	18465	12795	GO:0008150
query_1	FALSE	1	838	19	3	0.157895	0.00357995	GO:0044703	GO:BP	multi-organism reproductive process	18465	12958	GO:0022414
query_1	FALSE	1	497	19	5	0.263158	0.0100604	GO:0044770	GO:BP	cell cycle phase transition	18465	12990	GO:0022402
query_1	FALSE	1	1595	19	4	0.210526	0.00250784	GO:0043933	GO:BP	protein-containing complex organization	18465	12524	GO:0016043
query_1	FALSE	1	411	19	5	0.263158	0.0121655	GO:0044772	GO:BP	mitotic cell cycle phase transition	18465	12992	GO:0044770|GO:1903047
query_1	FALSE	1	629	19	2	0.105263	0.00317965	GO:0043632	GO:BP	modification-dependent macromolecule catabolic process	18465	12467	GO:0044265
query_1	FALSE	1	3498	19	4	0.210526	0.00114351	GO:0043412	GO:BP	macromolecule modification	18465	12313	GO:0043170
query_1	FALSE	1	105	19	1	0.0526316	0.00952381	GO:0042752	GO:BP	regulation of circadian rhythm	18465	11941	GO:0007623|GO:0050789
query_1	FALSE	1	1250	19	3	0.157895	0.0024	GO:0042981	GO:BP	regulation of apoptotic process	18465	12076	GO:0006915|GO:0043067
query_1	FALSE	1	305	19	1	0.0526316	0.00327869	GO:0043062	GO:BP	extracellular structure organization	18465	12131	GO:0016043
query_1	FALSE	1	464	19	1	0.0526316	0.00215517	GO:0043065	GO:BP	positive regulation of apoptotic process	18465	12134	GO:0006915|GO:0042981|GO:0043068
query_1	FALSE	1	761	19	2	0.105263	0.00262812	GO:0043066	GO:BP	negative regulation of apoptotic process	18465	12135	GO:0006915|GO:0042981|GO:0043069
query_1	FALSE	1	1276	19	3	0.157895	0.0023511	GO:0043067	GO:BP	regulation of programmed cell death	18465	12136	GO:0010941|GO:0012501
query_1	FALSE	1	475	19	1	0.0526316	0.00210526	GO:0043068	GO:BP	positive regulation of programmed cell death	18465	12137	GO:0010942|GO:0012501|GO:0043067
query_1	FALSE	1	777	19	2	0.105263	0.002574	GO:0043069	GO:BP	negative regulation of programmed cell death	18465	12138	GO:0012501|GO:0043067|GO:0060548
query_1	FALSE	1	1025	19	5	0.263158	0.00487805	GO:0043085	GO:BP	positive regulation of catalytic activity	18465	12141	GO:0044093|GO:0050790
query_1	FALSE	1	595	19	2	0.105263	0.00336134	GO:0043086	GO:BP	negative regulation of catalytic activity	18465	12142	GO:0044092|GO:0050790
query_1	FALSE	1	48	19	1	0.0526316	0.0208333	GO:0043090	GO:BP	amino acid import	18465	12144	GO:0006865
query_1	FALSE	1	70	19	1	0.0526316	0.0142857	GO:0043154	GO:BP	negative regulation of cysteine-type endopeptidase activity involved in apoptotic process	18465	12186	GO:0043066|GO:0043281|GO:2000117
query_1	FALSE	1	420	19	2	0.105263	0.0047619	GO:0043161	GO:BP	proteasome-mediated ubiquitin-dependent protein catabolic process	18465	12191	GO:0006511|GO:0010498
query_1	FALSE	1	8230	19	13	0.684211	0.00157959	GO:0043170	GO:BP	macromolecule metabolic process	18465	12196	GO:0071704
query_1	FALSE	1	1151	19	2	0.105263	0.00173762	GO:0043207	GO:BP	response to external biotic stimulus	18465	12207	GO:0009605|GO:0009607
query_1	FALSE	1	609	19	1	0.0526316	0.00164204	GO:0043269	GO:BP	regulation of ion transport	18465	12224	GO:0006811|GO:0051049
query_1	FALSE	1	250	19	1	0.0526316	0.004	GO:0043270	GO:BP	positive regulation of ion transport	18465	12225	GO:0006811|GO:0043269|GO:0051050
query_1	FALSE	1	193	19	1	0.0526316	0.00518135	GO:0043281	GO:BP	regulation of cysteine-type endopeptidase activity involved in apoptotic process	18465	12233	GO:2000116
query_1	FALSE	1	50	19	1	0.0526316	0.02	GO:0043388	GO:BP	positive regulation of DNA binding	18465	12298	GO:0051099|GO:0051101
query_1	FALSE	1	708	19	2	0.105263	0.00282486	GO:0043549	GO:BP	regulation of kinase activity	18465	12408	GO:0042325|GO:0051338
query_1	FALSE	1	21	19	1	0.0526316	0.047619	GO:0046794	GO:BP	transport of virus	18465	14380	GO:0016032
query_1	FALSE	1	62	19	2	0.105263	0.0322581	GO:0044784	GO:BP	metaphase/anaphase transition of cell cycle	18465	13000	GO:0033045|GO:0044770
query_1	FALSE	1	80	19	1	0.0526316	0.0125	GO:0045069	GO:BP	regulation of viral genome replication	18465	13126	GO:0019079|GO:1903900
query_1	FALSE	1	40	19	1	0.0526316	0.025	GO:0045840	GO:BP	positive regulation of mitotic nuclear division	18465	13570	GO:0007088|GO:0051785|GO:0090068|GO:0140014
query_1	FALSE	1	39	19	1	0.0526316	0.025641	GO:0045841	GO:BP	negative regulation of mitotic metaphase/anaphase transition	18465	13571	GO:0007091|GO:0030071|GO:0045839|GO:1901991|GO:1902100|GO:2000816
query_1	FALSE	1	597	19	2	0.105263	0.00335008	GO:0045859	GO:BP	regulation of protein kinase activity	18465	13587	GO:0001932|GO:0043549
query_1	FALSE	1	368	19	2	0.105263	0.00543478	GO:0045860	GO:BP	positive regulation of protein kinase activity	18465	13588	GO:0001934|GO:0033674|GO:0045859
query_1	FALSE	1	275	19	2	0.105263	0.00727273	GO:0045861	GO:BP	negative regulation of proteolysis	18465	13589	GO:0006508|GO:0030162|GO:0032269
query_1	FALSE	1	2	19	1	0.0526316	0.5	GO:0045870	GO:BP	positive regulation of single stranded viral RNA replication via double stranded DNA intermediate	18465	13596	GO:0039692|GO:0045070|GO:0045091
query_1	FALSE	1	1131	19	2	0.105263	0.00176835	GO:0045892	GO:BP	negative regulation of transcription	DNA-templated	18465	13616	GO:0006351|GO:0006355|GO:1903507
query_1	FALSE	1	1441	19	2	0.105263	0.00138793	GO:0045893	GO:BP	positive regulation of transcription	DNA-templated	18465	13617	GO:0006351|GO:0006355|GO:1903508
query_1	FALSE	1	228	19	1	0.0526316	0.00438596	GO:0045930	GO:BP	negative regulation of mitotic cell cycle	18465	13652	GO:0000278|GO:0007346|GO:0045786
query_1	FALSE	1	108	19	1	0.0526316	0.00925926	GO:0045931	GO:BP	positive regulation of mitotic cell cycle	18465	13653	GO:0000278|GO:0007346|GO:0045787
query_1	FALSE	1	40	19	1	0.0526316	0.025	GO:0045933	GO:BP	positive regulation of muscle contraction	18465	13655	GO:0006936|GO:0006937|GO:0051240
query_1	FALSE	1	1330	19	2	0.105263	0.00150376	GO:0045934	GO:BP	negative regulation of nucleobase-containing compound metabolic process	18465	13656	GO:0006139|GO:0019219|GO:0031324|GO:0051172
query_1	FALSE	1	1717	19	2	0.105263	0.00116482	GO:0045935	GO:BP	positive regulation of nucleobase-containing compound metabolic process	18465	13657	GO:0006139|GO:0019219|GO:0031325|GO:0051173
query_1	FALSE	1	790	19	2	0.105263	0.00253165	GO:0045937	GO:BP	positive regulation of phosphate metabolic process	18465	13659	GO:0006796|GO:0010562|GO:0019220
query_1	FALSE	1	1064	19	2	0.105263	0.0018797	GO:0045944	GO:BP	positive regulation of transcription by RNA polymerase II	18465	13665	GO:0006357|GO:0006366|GO:0045893
query_1	FALSE	1	27	19	1	0.0526316	0.037037	GO:0045987	GO:BP	positive regulation of smooth muscle contraction	18465	13707	GO:0006939|GO:0006940|GO:0045933
query_1	FALSE	1	5074	19	10	0.526316	0.00197083	GO:0046483	GO:BP	heterocycle metabolic process	18465	14174	GO:0044237
query_1	FALSE	1	817	19	4	0.210526	0.00489596	GO:0051338	GO:BP	regulation of transferase activity	18465	15793	GO:0050790
query_1	FALSE	1	143	19	1	0.0526316	0.00699301	GO:0046661	GO:BP	male sex differentiation	18465	14287	GO:0007275|GO:0007548
query_1	FALSE	1	47	19	1	0.0526316	0.0212766	GO:0045839	GO:BP	negative regulation of mitotic nuclear division	18465	13569	GO:0007088|GO:0010948|GO:0045930|GO:0051784|GO:0140014
query_1	FALSE	1	163	19	1	0.0526316	0.00613497	GO:0044839	GO:BP	cell cycle G2/M phase transition	18465	13039	GO:0044770
query_1	FALSE	1	282	19	4	0.210526	0.0141844	GO:0045787	GO:BP	positive regulation of cell cycle	18465	13525	GO:0007049|GO:0048522|GO:0051726
query_1	FALSE	1	403	19	1	0.0526316	0.00248139	GO:0045785	GO:BP	positive regulation of cell adhesion	18465	13523	GO:0007155|GO:0030155|GO:0048522
query_1	FALSE	1	30	19	1	0.0526316	0.0333333	GO:0045070	GO:BP	positive regulation of viral genome replication	18465	13127	GO:0019079|GO:0045069|GO:0048524
query_1	FALSE	1	663	19	1	0.0526316	0.0015083	GO:0045087	GO:BP	innate immune response	18465	13129	GO:0006955|GO:0098542
query_1	FALSE	1	208	19	1	0.0526316	0.00480769	GO:0045088	GO:BP	regulation of innate immune response	18465	13130	GO:0002831|GO:0031347|GO:0032101|GO:0045087|GO:0050776
query_1	FALSE	1	129	19	1	0.0526316	0.00775194	GO:0045089	GO:BP	positive regulation of innate immune response	18465	13131	GO:0002833|GO:0031349|GO:0032103|GO:0045087|GO:0045088|GO:0050778
query_1	FALSE	1	19	19	1	0.0526316	0.0526316	GO:0045091	GO:BP	regulation of single stranded viral RNA replication via double stranded DNA intermediate	18465	13132	GO:0039692|GO:0045069
query_1	FALSE	1	86	19	2	0.105263	0.0232558	GO:0045132	GO:BP	meiotic chromosome segregation	18465	13151	GO:0098813|GO:0140013|GO:1903046
query_1	FALSE	1	204	19	1	0.0526316	0.00490196	GO:0045137	GO:BP	development of primary sexual characteristics	18465	13153	GO:0003006|GO:0007275|GO:0007548
query_1	FALSE	1	55	19	1	0.0526316	0.0181818	GO:0045143	GO:BP	homologous chromosome segregation	18465	13157	GO:0007127|GO:0045132
query_1	FALSE	1	1630	19	3	0.157895	0.00184049	GO:0045184	GO:BP	establishment of protein localization	18465	13173	GO:0008104|GO:0051234
query_1	FALSE	1	306	19	1	0.0526316	0.00326797	GO:0045229	GO:BP	external encapsulating structure organization	18465	13211	GO:0016043
query_1	FALSE	1	1398	19	2	0.105263	0.00143062	GO:0045595	GO:BP	regulation of cell differentiation	18465	13339	GO:0030154|GO:0050793|GO:0050794
query_1	FALSE	1	777	19	2	0.105263	0.002574	GO:0045597	GO:BP	positive regulation of cell differentiation	18465	13341	GO:0030154|GO:0045595|GO:0048522|GO:0051094
query_1	FALSE	1	187	19	1	0.0526316	0.00534759	GO:0045637	GO:BP	regulation of myeloid cell differentiation	18465	13381	GO:0030099|GO:0045595|GO:1903706
query_1	FALSE	1	85	19	1	0.0526316	0.0117647	GO:0045639	GO:BP	positive regulation of myeloid cell differentiation	18465	13383	GO:0030099|GO:0045597|GO:0045637
query_1	FALSE	1	45	19	1	0.0526316	0.0222222	GO:0045646	GO:BP	regulation of erythrocyte differentiation	18465	13390	GO:0030218|GO:0045637
query_1	FALSE	1	31	19	1	0.0526316	0.0322581	GO:0045648	GO:BP	positive regulation of erythrocyte differentiation	18465	13392	GO:0030218|GO:0045639|GO:0045646
query_1	FALSE	1	36	19	1	0.0526316	0.0277778	GO:0045652	GO:BP	regulation of megakaryocyte differentiation	18465	13396	GO:0030219|GO:0045637
query_1	FALSE	1	11	19	1	0.0526316	0.0909091	GO:0045654	GO:BP	positive regulation of megakaryocyte differentiation	18465	13398	GO:0030219|GO:0045639|GO:0045652
query_1	FALSE	1	28	19	2	0.105263	0.0714286	GO:0045737	GO:BP	positive regulation of cyclin-dependent protein serine/threonine kinase activity	18465	13475	GO:0000079|GO:0045787|GO:0071902|GO:1904031
query_1	FALSE	1	360	19	2	0.105263	0.00555556	GO:0045786	GO:BP	negative regulation of cell cycle	18465	13524	GO:0007049|GO:0048523|GO:0051726
query_1	FALSE	1	514	19	1	0.0526316	0.00194553	GO:0051345	GO:BP	positive regulation of hydrolase activity	18465	15800	GO:0043085|GO:0051336
query_1	FALSE	1	52	19	2	0.105263	0.0384615	GO:0051438	GO:BP	regulation of ubiquitin-protein transferase activity	18465	15853	GO:0051338
query_1	FALSE	1	522	19	4	0.210526	0.00766284	GO:0051347	GO:BP	positive regulation of transferase activity	18465	15802	GO:0043085|GO:0051338
query_1	FALSE	1	3650	19	7	0.368421	0.00191781	GO:1901362	GO:BP	organic cyclic compound biosynthetic process	18465	24670	GO:1901360|GO:1901576
query_1	FALSE	1	5675	19	6	0.315789	0.00105727	GO:1901564	GO:BP	organonitrogen compound metabolic process	18465	24856	GO:0006807|GO:0071704
query_1	FALSE	1	1231	19	2	0.105263	0.0016247	GO:1901565	GO:BP	organonitrogen compound catabolic process	18465	24857	GO:1901564|GO:1901575
query_1	FALSE	1	1905	19	3	0.157895	0.0015748	GO:1901575	GO:BP	organic substance catabolic process	18465	24866	GO:0009056|GO:0071704
query_1	FALSE	1	5200	19	7	0.368421	0.00134615	GO:1901576	GO:BP	organic substance biosynthetic process	18465	24867	GO:0009058|GO:0071704
query_1	FALSE	1	1464	19	1	0.0526316	0.00068306	GO:1901700	GO:BP	response to oxygen-containing compound	18465	24969	GO:0042221
query_1	FALSE	1	1043	19	1	0.0526316	0.000958773	GO:1901701	GO:BP	cellular response to oxygen-containing compound	18465	24970	GO:0070887|GO:1901700
query_1	FALSE	1	45	19	1	0.0526316	0.0222222	GO:1901861	GO:BP	regulation of muscle tissue development	18465	25128	GO:0050793|GO:0060537
query_1	FALSE	1	490	19	1	0.0526316	0.00204082	GO:1901361	GO:BP	organic cyclic compound catabolic process	18465	24669	GO:1901360|GO:1901575
query_1	FALSE	1	378	19	2	0.105263	0.00529101	GO:1901987	GO:BP	regulation of cell cycle phase transition	18465	25248	GO:0010564|GO:0044770
query_1	FALSE	1	103	19	1	0.0526316	0.00970874	GO:1901989	GO:BP	positive regulation of cell cycle phase transition	18465	25250	GO:0044770|GO:0090068|GO:1901987
query_1	FALSE	1	296	19	2	0.105263	0.00675676	GO:1901990	GO:BP	regulation of mitotic cell cycle phase transition	18465	25251	GO:0007346|GO:0044772|GO:1901987
query_1	FALSE	1	182	19	1	0.0526316	0.00549451	GO:1901991	GO:BP	negative regulation of mitotic cell cycle phase transition	18465	25252	GO:0044772|GO:0045930|GO:1901988|GO:1901990
query_1	FALSE	1	81	19	1	0.0526316	0.0123457	GO:1901992	GO:BP	positive regulation of mitotic cell cycle phase transition	18465	25253	GO:0044772|GO:0045931|GO:1901989|GO:1901990
query_1	FALSE	1	44	19	1	0.0526316	0.0227273	GO:1902041	GO:BP	regulation of extrinsic apoptotic signaling pathway via death domain receptors	18465	25301	GO:0008625|GO:2001236
query_1	FALSE	1	26	19	1	0.0526316	0.0384615	GO:1902042	GO:BP	negative regulation of extrinsic apoptotic signaling pathway via death domain receptors	18465	25302	GO:0008625|GO:1902041|GO:2001237
query_1	FALSE	1	60	19	2	0.105263	0.0333333	GO:1902099	GO:BP	regulation of metaphase/anaphase transition of cell cycle	18465	25352	GO:0033045|GO:0044784|GO:1901987
query_1	FALSE	1	40	19	1	0.0526316	0.025	GO:1902100	GO:BP	negative regulation of metaphase/anaphase transition of cell cycle	18465	25353	GO:0044784|GO:1901988|GO:1902099
query_1	FALSE	1	246	19	1	0.0526316	0.00406504	GO:1901988	GO:BP	negative regulation of cell cycle phase transition	18465	25249	GO:0010948|GO:0044770|GO:1901987
query_1	FALSE	1	5326	19	10	0.526316	0.00187758	GO:1901360	GO:BP	organic cyclic compound metabolic process	18465	24668	GO:0071704
query_1	FALSE	1	360	19	1	0.0526316	0.00277778	GO:0140694	GO:BP	non-membrane-bounded organelle assembly	18465	23211	GO:0070925
query_1	FALSE	1	53	19	1	0.0526316	0.0188679	GO:0140527	GO:BP	reciprocal homologous recombination	18465	23154	GO:0035825
query_1	FALSE	1	14	19	1	0.0526316	0.0714286	GO:0090594	GO:BP	inflammatory response to wounding	18465	21526	GO:0006954|GO:0009611
query_1	FALSE	1	37	19	1	0.0526316	0.027027	GO:0097009	GO:BP	energy homeostasis	18465	21613	GO:0048871
query_1	FALSE	1	557	19	1	0.0526316	0.00179533	GO:0097190	GO:BP	apoptotic signaling pathway	18465	21714	GO:0006915|GO:0007165
query_1	FALSE	1	210	19	1	0.0526316	0.0047619	GO:0097191	GO:BP	extrinsic apoptotic signaling pathway	18465	21715	GO:0007166|GO:0097190
query_1	FALSE	1	70	19	1	0.0526316	0.0142857	GO:0097194	GO:BP	execution phase of apoptosis	18465	21718	GO:0006915|GO:0009987
query_1	FALSE	1	3073	19	6	0.315789	0.00195249	GO:0097659	GO:BP	nucleic acid-templated transcription	18465	21927	GO:0010467|GO:0032774
query_1	FALSE	1	11	19	1	0.0526316	0.0909091	GO:0097709	GO:BP	connective tissue replacement	18465	21946	GO:0048771
query_1	FALSE	1	841	19	1	0.0526316	0.00118906	GO:0098542	GO:BP	defense response to other organism	18465	22010	GO:0006952|GO:0051707
query_1	FALSE	1	225	19	1	0.0526316	0.00444444	GO:0098656	GO:BP	anion transmembrane transport	18465	22029	GO:0006820|GO:0034220
query_1	FALSE	1	199	19	1	0.0526316	0.00502513	GO:0098657	GO:BP	import into cell	18465	22030	GO:0006810
query_1	FALSE	1	15	19	1	0.0526316	0.0666667	GO:0098712	GO:BP	L-glutamate import across plasma membrane	18465	22061	GO:0015813|GO:0051938|GO:0089718
query_1	FALSE	1	153	19	1	0.0526316	0.00653595	GO:0098739	GO:BP	import across plasma membrane	18465	22085	GO:0055085
query_1	FALSE	1	626	19	1	0.0526316	0.00159744	GO:0098916	GO:BP	anterograde trans-synaptic signaling	18465	22182	GO:0099537
query_1	FALSE	1	35	19	1	0.0526316	0.0285714	GO:0098926	GO:BP	postsynaptic signal transduction	18465	22189	GO:0007165|GO:0099536
query_1	FALSE	1	402	19	1	0.0526316	0.00248756	GO:0099177	GO:BP	regulation of trans-synaptic signaling	18465	22321	GO:0010646|GO:0023051|GO:0099537
query_1	FALSE	1	9	19	1	0.0526316	0.111111	GO:0099527	GO:BP	postsynapse to nucleus signaling pathway	18465	22347	GO:0098926
query_1	FALSE	1	656	19	2	0.105263	0.00304878	GO:0099536	GO:BP	synaptic signaling	18465	22351	GO:0007267
query_1	FALSE	1	634	19	1	0.0526316	0.00157729	GO:0099537	GO:BP	trans-synaptic signaling	18465	22352	GO:0099536
query_1	FALSE	1	167	19	3	0.157895	0.0179641	GO:0140013	GO:BP	meiotic nuclear division	18465	22967	GO:0000280|GO:1903046
query_1	FALSE	1	56	19	1	0.0526316	0.0178571	GO:1902475	GO:BP	L-alpha-amino acid transmembrane transport	18465	25679	GO:0003333
query_1	FALSE	1	143	19	1	0.0526316	0.00699301	GO:0090501	GO:BP	RNA phosphodiester bond hydrolysis	18465	21484	GO:0016070|GO:0090305
query_1	FALSE	1	1135	19	2	0.105263	0.00176211	GO:1902679	GO:BP	negative regulation of RNA biosynthetic process	18465	25832	GO:0010558|GO:0031327|GO:0032774|GO:0051253|GO:2001141
query_1	FALSE	1	116	19	1	0.0526316	0.00862069	GO:1902749	GO:BP	regulation of cell cycle G2/M phase transition	18465	25887	GO:0044839|GO:1901987
query_1	FALSE	1	6	19	1	0.0526316	0.166667	GO:1905203	GO:BP	regulation of connective tissue replacement	18465	28110	GO:0034103|GO:0097709
query_1	FALSE	1	2	19	1	0.0526316	0.5	GO:1905204	GO:BP	negative regulation of connective tissue replacement	18465	28111	GO:0034104|GO:0097709|GO:1905203
query_1	FALSE	1	27	19	1	0.0526316	0.037037	GO:1905207	GO:BP	regulation of cardiocyte differentiation	18465	28114	GO:0035051|GO:0045595
query_1	FALSE	1	16	19	1	0.0526316	0.0625	GO:1905209	GO:BP	positive regulation of cardiocyte differentiation	18465	28116	GO:0035051|GO:0045597|GO:0051240|GO:1905207
query_1	FALSE	1	6	19	1	0.0526316	0.166667	GO:1905462	GO:BP	regulation of DNA duplex unwinding	18465	28356	GO:0032508|GO:0033044
query_1	FALSE	1	3	19	1	0.0526316	0.333333	GO:1905463	GO:BP	negative regulation of DNA duplex unwinding	18465	28357	GO:0032508|GO:1905462|GO:2001251
query_1	FALSE	1	68	19	3	0.157895	0.0441176	GO:1905818	GO:BP	regulation of chromosome separation	18465	28674	GO:0010564|GO:0051304|GO:0051983
query_1	FALSE	1	42	19	2	0.105263	0.047619	GO:1905819	GO:BP	negative regulation of chromosome separation	18465	28675	GO:0010948|GO:0051304|GO:0051985|GO:1905818
query_1	FALSE	1	133	19	1	0.0526316	0.0075188	GO:1905039	GO:BP	carboxylic acid transmembrane transport	18465	27965	GO:1903825
query_1	FALSE	1	4	19	1	0.0526316	0.25	GO:1990809	GO:BP	endoplasmic reticulum tubular network membrane organization	18465	29139	GO:0071786|GO:0090158
query_1	FALSE	1	214	19	1	0.0526316	0.0046729	GO:2000116	GO:BP	regulation of cysteine-type endopeptidase activity	18465	29346	GO:0052548
query_1	FALSE	1	76	19	1	0.0526316	0.0131579	GO:2000117	GO:BP	negative regulation of cysteine-type endopeptidase activity	18465	29347	GO:0010951|GO:2000116
query_1	FALSE	1	41	19	2	0.105263	0.0487805	GO:2000816	GO:BP	negative regulation of mitotic sister chromatid separation	18465	30024	GO:0010965|GO:0033048|GO:0051306|GO:1905819
query_1	FALSE	1	5	19	1	0.0526316	0.2	GO:2000821	GO:BP	regulation of grooming behavior	18465	30029	GO:0007625|GO:0050795
query_1	FALSE	1	2950	19	5	0.263158	0.00169492	GO:2001141	GO:BP	regulation of RNA biosynthetic process	18465	30322	GO:0010556|GO:0031326|GO:0032774|GO:0051252
query_1	FALSE	1	340	19	1	0.0526316	0.00294118	GO:2001233	GO:BP	regulation of apoptotic signaling pathway	18465	30403	GO:0009966|GO:0042981|GO:0097190
query_1	FALSE	1	210	19	1	0.0526316	0.0047619	GO:2001234	GO:BP	negative regulation of apoptotic signaling pathway	18465	30404	GO:0009968|GO:0043066|GO:0097190|GO:2001233
query_1	FALSE	1	145	19	1	0.0526316	0.00689655	GO:2001236	GO:BP	regulation of extrinsic apoptotic signaling pathway	18465	30406	GO:0097191|GO:2001233
query_1	FALSE	1	1207	19	1	0.0526316	0.0008285	GO:2000026	GO:BP	regulation of multicellular organismal development	18465	29257	GO:0007275|GO:0050793|GO:0051239
query_1	FALSE	1	10	19	2	0.105263	0.2	GO:1904668	GO:BP	positive regulation of ubiquitin protein ligase activity	18465	27620	GO:0051443|GO:1904666
query_1	FALSE	1	25	19	2	0.105263	0.08	GO:1904666	GO:BP	regulation of ubiquitin protein ligase activity	18465	27618	GO:0051438
query_1	FALSE	1	2	19	1	0.0526316	0.5	GO:1904597	GO:BP	negative regulation of connective tissue replacement involved in inflammatory response wound healing	18465	27555	GO:0002248|GO:1904596|GO:1905204
query_1	FALSE	1	149	19	1	0.0526316	0.00671141	GO:1902850	GO:BP	microtubule cytoskeleton organization involved in mitosis	18465	25979	GO:0000226|GO:1903047
query_1	FALSE	1	183	19	3	0.157895	0.0163934	GO:1903046	GO:BP	meiotic cell cycle process	18465	26162	GO:0022402|GO:0022414|GO:0051321
query_1	FALSE	1	232	19	2	0.105263	0.00862069	GO:1903320	GO:BP	regulation of protein modification by small protein conjugation or removal	18465	26391	GO:0031399|GO:0070647
query_1	FALSE	1	132	19	2	0.105263	0.0151515	GO:1903322	GO:BP	positive regulation of protein modification by small protein conjugation or removal	18465	26393	GO:0031401|GO:0070647|GO:1903320
query_1	FALSE	1	6	19	1	0.0526316	0.166667	GO:1903371	GO:BP	regulation of endoplasmic reticulum tubular network organization	18465	26441	GO:0033043|GO:0071786
query_1	FALSE	1	2945	19	5	0.263158	0.00169779	GO:1903506	GO:BP	regulation of nucleic acid-templated transcription	18465	26564	GO:0097659|GO:2001141
query_1	FALSE	1	1133	19	2	0.105263	0.00176523	GO:1903507	GO:BP	negative regulation of nucleic acid-templated transcription	18465	26565	GO:0097659|GO:1902679|GO:1903506
query_1	FALSE	1	1441	19	2	0.105263	0.00138793	GO:1903508	GO:BP	positive regulation of nucleic acid-templated transcription	18465	26566	GO:0097659|GO:1902680|GO:1903506
query_1	FALSE	1	333	19	1	0.0526316	0.003003	GO:1903706	GO:BP	regulation of hemopoiesis	18465	26759	GO:0002682|GO:0030097|GO:2000026
query_1	FALSE	1	13	19	1	0.0526316	0.0769231	GO:1903789	GO:BP	regulation of amino acid transmembrane transport	18465	26823	GO:0003333|GO:0034762|GO:0051955
query_1	FALSE	1	43	19	1	0.0526316	0.0232558	GO:1903793	GO:BP	positive regulation of anion transport	18465	26827	GO:0006820|GO:0043270|GO:0044070
query_1	FALSE	1	134	19	1	0.0526316	0.00746269	GO:1903825	GO:BP	organic acid transmembrane transport	18465	26853	GO:0015849|GO:0055085
query_1	FALSE	1	127	19	2	0.105263	0.015748	GO:1903900	GO:BP	regulation of viral life cycle	18465	26915	GO:0019058|GO:0050792
query_1	FALSE	1	21	19	1	0.0526316	0.047619	GO:1903902	GO:BP	positive regulation of viral life cycle	18465	26917	GO:0019058|GO:0048524|GO:1903900
query_1	FALSE	1	25	19	1	0.0526316	0.04	GO:1903959	GO:BP	regulation of anion transmembrane transport	18465	26970	GO:0034765|GO:0044070|GO:0098656
query_1	FALSE	1	11	19	1	0.0526316	0.0909091	GO:1903961	GO:BP	positive regulation of anion transmembrane transport	18465	26972	GO:0034767|GO:0098656|GO:1903793|GO:1903959
query_1	FALSE	1	91	19	2	0.105263	0.021978	GO:1904029	GO:BP	regulation of cyclin-dependent protein kinase activity	18465	27031	GO:0045859|GO:0051726
query_1	FALSE	1	31	19	2	0.105263	0.0645161	GO:1904031	GO:BP	positive regulation of cyclin-dependent protein kinase activity	18465	27033	GO:0045860|GO:1904029
query_1	FALSE	1	2	19	1	0.0526316	0.5	GO:1904596	GO:BP	regulation of connective tissue replacement involved in inflammatory response wound healing	18465	27554	GO:0002248|GO:1905203
query_1	FALSE	1	1443	19	2	0.105263	0.001386	GO:1902680	GO:BP	positive regulation of RNA biosynthetic process	18465	25833	GO:0010557|GO:0031328|GO:0032774|GO:0051254|GO:2001141
query_1	FALSE	1	249	19	1	0.0526316	0.00401606	GO:0090305	GO:BP	nucleic acid phosphodiester bond hydrolysis	18465	21336	GO:0090304
query_1	FALSE	1	4504	19	10	0.526316	0.00222025	GO:0090304	GO:BP	nucleic acid metabolic process	18465	21335	GO:0006139|GO:0043170
query_1	FALSE	1	214	19	1	0.0526316	0.0046729	GO:0090257	GO:BP	regulation of muscle system process	18465	21289	GO:0003012|GO:0044057
query_1	FALSE	1	406	19	1	0.0526316	0.00246305	GO:0051960	GO:BP	regulation of nervous system development	18465	16236	GO:0007399|GO:2000026
query_1	FALSE	1	82	19	3	0.157895	0.0365854	GO:0051983	GO:BP	regulation of chromosome segregation	18465	16255	GO:0007059|GO:0050794
query_1	FALSE	1	42	19	2	0.105263	0.047619	GO:0051985	GO:BP	negative regulation of chromosome segregation	18465	16257	GO:0007059|GO:0048523|GO:0051983
query_1	FALSE	1	375	19	2	0.105263	0.00533333	GO:0052547	GO:BP	regulation of peptidase activity	18465	16674	GO:0030162|GO:0051336
query_1	FALSE	1	349	19	2	0.105263	0.00573066	GO:0052548	GO:BP	regulation of endopeptidase activity	18465	16675	GO:0052547
query_1	FALSE	1	1356	19	1	0.0526316	0.000737463	GO:0055085	GO:BP	transmembrane transport	18465	16803	GO:0006810|GO:0009987
query_1	FALSE	1	5380	19	11	0.578947	0.00204461	GO:0060255	GO:BP	regulation of macromolecule metabolic process	18465	17047	GO:0019222|GO:0043170
query_1	FALSE	1	18	19	1	0.0526316	0.0555556	GO:0060259	GO:BP	regulation of feeding behavior	18465	17051	GO:0007631|GO:0050795
query_1	FALSE	1	21	19	1	0.0526316	0.047619	GO:0051957	GO:BP	positive regulation of amino acid transport	18465	16234	GO:0006865|GO:0032892|GO:0051954|GO:0051955
query_1	FALSE	1	463	19	1	0.0526316	0.00215983	GO:0060284	GO:BP	regulation of cell development	18465	17076	GO:0045595|GO:0048468
query_1	FALSE	1	265	19	1	0.0526316	0.00377358	GO:0060326	GO:BP	cell chemotaxis	18465	17116	GO:0006935|GO:0016477|GO:0070887
query_1	FALSE	1	369	19	1	0.0526316	0.00271003	GO:0060537	GO:BP	muscle tissue development	18465	17318	GO:0009888
query_1	FALSE	1	861	19	2	0.105263	0.00232288	GO:0060548	GO:BP	negative regulation of cell death	18465	17329	GO:0008219|GO:0010941|GO:0048523
query_1	FALSE	1	720	19	1	0.0526316	0.00138889	GO:0061024	GO:BP	membrane organization	18465	17783	GO:0016043
query_1	FALSE	1	580	19	1	0.0526316	0.00172414	GO:0061061	GO:BP	muscle structure development	18465	17819	GO:0048856
query_1	FALSE	1	395	19	1	0.0526316	0.00253165	GO:0061458	GO:BP	reproductive system development	18465	18201	GO:0048731
query_1	FALSE	1	101	19	1	0.0526316	0.00990099	GO:0061640	GO:BP	cytoskeleton-dependent cytokinesis	18465	18315	GO:0000910
query_1	FALSE	1	121	19	3	0.157895	0.0247934	GO:0061982	GO:BP	meiosis I cell cycle process	18465	18502	GO:1903046
query_1	FALSE	1	716	19	1	0.0526316	0.00139665	GO:0060322	GO:BP	head development	18465	17112	GO:0048856
query_1	FALSE	1	36	19	1	0.0526316	0.0277778	GO:0051955	GO:BP	regulation of amino acid transport	18465	16232	GO:0006865|GO:0032890|GO:0051952
query_1	FALSE	1	34	19	1	0.0526316	0.0294118	GO:0051954	GO:BP	positive regulation of amine transport	18465	16231	GO:0015837|GO:0051050|GO:0051952
query_1	FALSE	1	79	19	1	0.0526316	0.0126582	GO:0051952	GO:BP	regulation of amine transport	18465	16229	GO:0015837|GO:0051049
query_1	FALSE	1	19	19	1	0.0526316	0.0526316	GO:0051382	GO:BP	kinetochore assembly	18465	15825	GO:0034508|GO:0051383|GO:0065003|GO:0140694
query_1	FALSE	1	24	19	1	0.0526316	0.0416667	GO:0051383	GO:BP	kinetochore organization	18465	15826	GO:0051276
query_1	FALSE	1	193	19	1	0.0526316	0.00518135	GO:0042742	GO:BP	defense response to bacterium	18465	11931	GO:0009617|GO:0098542
query_1	FALSE	1	28	19	2	0.105263	0.0714286	GO:0051443	GO:BP	positive regulation of ubiquitin-protein transferase activity	18465	15858	GO:0031398|GO:0051347|GO:0051438
query_1	FALSE	1	704	19	2	0.105263	0.00284091	GO:0051603	GO:BP	proteolysis involved in cellular protein catabolic process	18465	15981	GO:0006508|GO:0044257
query_1	FALSE	1	523	19	2	0.105263	0.00382409	GO:0051640	GO:BP	organelle localization	18465	16014	GO:0051641
query_1	FALSE	1	2742	19	4	0.210526	0.00145879	GO:0051641	GO:BP	cellular localization	18465	16015	GO:0009987|GO:0051179
query_1	FALSE	1	2068	19	4	0.210526	0.00193424	GO:0051649	GO:BP	establishment of localization in cell	18465	16023	GO:0051234|GO:0051641
query_1	FALSE	1	53	19	1	0.0526316	0.0188679	GO:0051653	GO:BP	spindle localization	18465	16027	GO:0022402|GO:0051640
query_1	FALSE	1	392	19	2	0.105263	0.00510204	GO:0051656	GO:BP	establishment of organelle localization	18465	16030	GO:0051234|GO:0051640
query_1	FALSE	1	638	19	1	0.0526316	0.0015674	GO:0051668	GO:BP	localization within membrane	18465	16041	GO:0051641
query_1	FALSE	1	1476	19	1	0.0526316	0.000677507	GO:0051674	GO:BP	localization of cell	18465	16045	GO:0009987|GO:0051179
query_1	FALSE	1	1149	19	2	0.105263	0.00174064	GO:0051707	GO:BP	response to other organism	18465	16071	GO:0043207|GO:0044419
query_1	FALSE	1	6131	19	8	0.421053	0.00130484	GO:0051716	GO:BP	cellular response to stimulus	18465	16079	GO:0009987|GO:0050896
query_1	FALSE	1	938	19	7	0.368421	0.00746269	GO:0051726	GO:BP	regulation of cell cycle	18465	16081	GO:0007049|GO:0050794
query_1	FALSE	1	127	19	2	0.105263	0.015748	GO:0051783	GO:BP	regulation of nuclear division	18465	16105	GO:0000280|GO:0033043
query_1	FALSE	1	51	19	1	0.0526316	0.0196078	GO:0051784	GO:BP	negative regulation of nuclear division	18465	16106	GO:0000280|GO:0010639|GO:0051783
query_1	FALSE	1	52	19	1	0.0526316	0.0192308	GO:0051785	GO:BP	positive regulation of nuclear division	18465	16107	GO:0000280|GO:0010638|GO:0051783
query_1	FALSE	1	15	19	1	0.0526316	0.0666667	GO:0051938	GO:BP	L-glutamate import	18465	16215	GO:0006835|GO:0015800|GO:0015807|GO:0043090
query_1	FALSE	1	1411	19	4	0.210526	0.00283487	GO:0065003	GO:BP	protein-containing complex assembly	18465	18625	GO:0022607|GO:0043933
query_1	FALSE	1	156	19	2	0.105263	0.0128205	GO:0065004	GO:BP	protein-DNA complex assembly	18465	18626	GO:0065003|GO:0071824
query_1	FALSE	1	10342	19	15	0.789474	0.0014504	GO:0065007	GO:BP	biological regulation	18465	18628	GO:0008150
query_1	FALSE	1	3391	19	4	0.210526	0.00117959	GO:0065008	GO:BP	regulation of biological quality	18465	18629	GO:0065007
query_1	FALSE	1	175	19	2	0.105263	0.0114286	GO:0071897	GO:BP	DNA biosynthetic process	18465	19815	GO:0006259|GO:0034645|GO:0034654
query_1	FALSE	1	341	19	2	0.105263	0.0058651	GO:0071900	GO:BP	regulation of protein serine/threonine kinase activity	18465	19818	GO:0045859
query_1	FALSE	1	194	19	2	0.105263	0.0103093	GO:0071902	GO:BP	positive regulation of protein serine/threonine kinase activity	18465	19820	GO:0045860|GO:0071900
query_1	FALSE	1	297	19	1	0.0526316	0.003367	GO:0072001	GO:BP	renal system development	18465	19892	GO:0001655|GO:0048731
query_1	FALSE	1	61	19	1	0.0526316	0.0163934	GO:0072089	GO:BP	stem cell proliferation	18465	19977	GO:0008283
query_1	FALSE	1	36	19	1	0.0526316	0.0277778	GO:0072091	GO:BP	regulation of stem cell proliferation	18465	19979	GO:0042127|GO:0072089
query_1	FALSE	1	1020	19	1	0.0526316	0.000980392	GO:0072359	GO:BP	circulatory system development	18465	20235	GO:0048731
query_1	FALSE	1	431	19	1	0.0526316	0.00232019	GO:0072594	GO:BP	establishment of protein localization to organelle	18465	20369	GO:0033365|GO:0045184
query_1	FALSE	1	564	19	1	0.0526316	0.00177305	GO:0072657	GO:BP	protein localization to membrane	18465	20389	GO:0034613|GO:0051668
query_1	FALSE	1	2	19	1	0.0526316	0.5	GO:0075506	GO:BP	entry of viral genome into host nucleus through nuclear pore complex via importin	18465	20814	GO:0075732
query_1	FALSE	1	4	19	1	0.0526316	0.25	GO:0075732	GO:BP	viral penetration into host nucleus	18465	20840	GO:0075733
query_1	FALSE	1	13	19	1	0.0526316	0.0769231	GO:0075733	GO:BP	intracellular transport of virus	18465	20841	GO:0019058|GO:0046794
query_1	FALSE	1	5030	19	10	0.526316	0.00198807	GO:0080090	GO:BP	regulation of primary metabolic process	18465	20875	GO:0019222|GO:0044238
query_1	FALSE	1	1180	19	1	0.0526316	0.000847458	GO:0080134	GO:BP	regulation of response to stress	18465	20894	GO:0006950|GO:0048583
query_1	FALSE	1	9	19	1	0.0526316	0.111111	GO:0085020	GO:BP	protein K6-linked ubiquitination	18465	20966	GO:0000209
query_1	FALSE	1	40	19	1	0.0526316	0.025	GO:0089718	GO:BP	amino acid import across plasma membrane	18465	21051	GO:0003333|GO:0043090|GO:0098657|GO:0098739
query_1	FALSE	1	208	19	2	0.105263	0.00961538	GO:0090068	GO:BP	positive regulation of cell cycle process	18465	21112	GO:0010564|GO:0022402|GO:0045787
query_1	FALSE	1	265	19	1	0.0526316	0.00377358	GO:0090150	GO:BP	establishment of protein localization to membrane	18465	21188	GO:0045184|GO:0072657
query_1	FALSE	1	12	19	1	0.0526316	0.0833333	GO:0090158	GO:BP	endoplasmic reticulum membrane organization	18465	21195	GO:0007029|GO:0061024
query_1	FALSE	1	5809	19	11	0.578947	0.00189361	GO:0071840	GO:BP	cellular component organization or biogenesis	18465	19777	GO:0009987
query_1	FALSE	1	289	19	2	0.105263	0.00692042	GO:0051346	GO:BP	negative regulation of hydrolase activity	18465	15801	GO:0043086|GO:0051336
query_1	FALSE	1	194	19	2	0.105263	0.0103093	GO:0071824	GO:BP	protein-DNA complex subunit organization	18465	19762	GO:0043933
query_1	FALSE	1	18	19	1	0.0526316	0.0555556	GO:0071786	GO:BP	endoplasmic reticulum tubular network organization	18465	19742	GO:0007029
query_1	FALSE	1	2761	19	7	0.368421	0.00253531	GO:0065009	GO:BP	regulation of molecular function	18465	18630	GO:0065007
query_1	FALSE	1	55	19	1	0.0526316	0.0181818	GO:0070534	GO:BP	protein K63-linked ubiquitination	18465	18931	GO:0000209
query_1	FALSE	1	928	19	2	0.105263	0.00215517	GO:0070647	GO:BP	protein modification by small protein conjugation or removal	18465	18999	GO:0006464
query_1	FALSE	1	1675	19	2	0.105263	0.00119403	GO:0070727	GO:BP	cellular macromolecule localization	18465	19044	GO:0033036|GO:0051641
query_1	FALSE	1	2685	19	1	0.0526316	0.000372439	GO:0070887	GO:BP	cellular response to chemical stimulus	18465	19132	GO:0042221|GO:0051716
query_1	FALSE	1	830	19	1	0.0526316	0.00120482	GO:0070925	GO:BP	organelle assembly	18465	19155	GO:0006996|GO:0022607
query_1	FALSE	1	66	19	1	0.0526316	0.0151515	GO:0070936	GO:BP	protein K48-linked ubiquitination	18465	19165	GO:0000209
query_1	FALSE	1	30	19	2	0.105263	0.0666667	GO:0070979	GO:BP	protein K11-linked ubiquitination	18465	19197	GO:0000209
query_1	FALSE	1	268	19	3	0.157895	0.011194	GO:0071103	GO:BP	DNA conformation change	18465	19242	GO:0051276
query_1	FALSE	1	37	19	1	0.0526316	0.027027	GO:0071173	GO:BP	spindle assembly checkpoint signaling	18465	19260	GO:0031577
query_1	FALSE	1	37	19	1	0.0526316	0.027027	GO:0071174	GO:BP	mitotic spindle checkpoint signaling	18465	19261	GO:0007093|GO:0031577
query_1	FALSE	1	212	19	1	0.0526316	0.00471698	GO:0071216	GO:BP	cellular response to biotic stimulus	18465	19269	GO:0009607|GO:0051716
query_1	FALSE	1	184	19	1	0.0526316	0.00543478	GO:0071219	GO:BP	cellular response to molecule of bacterial origin	18465	19272	GO:0002237|GO:0071216
query_1	FALSE	1	178	19	1	0.0526316	0.00561798	GO:0071222	GO:BP	cellular response to lipopolysaccharide	18465	19275	GO:0032496|GO:0071219|GO:0071396|GO:1901701
query_1	FALSE	1	2133	19	1	0.0526316	0.000468823	GO:0071310	GO:BP	cellular response to organic substance	18465	19359	GO:0010033|GO:0070887
query_1	FALSE	1	516	19	1	0.0526316	0.00193798	GO:0071396	GO:BP	cellular response to lipid	18465	19443	GO:0033993|GO:0071310
query_1	FALSE	1	2270	19	3	0.157895	0.00132159	GO:0071702	GO:BP	organic substance transport	18465	19699	GO:0006810
query_1	FALSE	1	9544	19	13	0.684211	0.00136211	GO:0071704	GO:BP	organic substance metabolic process	18465	19701	GO:0008152
query_1	FALSE	1	1922	19	3	0.157895	0.00156087	GO:0071705	GO:BP	nitrogen compound transport	18465	19702	GO:0006810
query_1	FALSE	1	4	19	1	0.0526316	0.25	GO:0071787	GO:BP	endoplasmic reticulum tubular network formation	18465	19743	GO:0022607|GO:0071786
query_1	FALSE	1	1607	19	4	0.210526	0.00248911	GO:0042592	GO:BP	homeostatic process	18465	11844	GO:0065008
query_1	FALSE	1	3518	19	2	0.105263	0.000568505	GO:0042221	GO:BP	response to chemical	18465	11633	GO:0050896
query_1	FALSE	1	721	19	2	0.105263	0.00277393	GO:0042327	GO:BP	positive regulation of phosphorylation	18465	11682	GO:0016310|GO:0042325|GO:0045937
query_1	FALSE	1	86	19	1	0.0526316	0.0116279	GO:0007029	GO:BP	endoplasmic reticulum organization	18465	2949	GO:0006996|GO:0010256
query_1	FALSE	1	19	19	1	0.0526316	0.0526316	GO:0007076	GO:BP	mitotic chromosome condensation	18465	2989	GO:0000070|GO:0030261|GO:1903047
query_1	FALSE	1	105	19	2	0.105263	0.0190476	GO:0007088	GO:BP	regulation of mitotic nuclear division	18465	3000	GO:0007346|GO:0010564|GO:0051783|GO:0140014
query_1	FALSE	1	60	19	2	0.105263	0.0333333	GO:0007091	GO:BP	metaphase/anaphase transition of mitotic cell cycle	18465	3003	GO:0010965|GO:0044772|GO:0044784
query_1	FALSE	1	129	19	1	0.0526316	0.00775194	GO:0007093	GO:BP	mitotic cell cycle checkpoint signaling	18465	3004	GO:0000075|GO:0045930|GO:1903047
query_1	FALSE	1	37	19	1	0.0526316	0.027027	GO:0007094	GO:BP	mitotic spindle assembly checkpoint signaling	18465	3005	GO:0045841|GO:0071173|GO:0071174
query_1	FALSE	1	17	19	1	0.0526316	0.0588235	GO:0007096	GO:BP	regulation of exit from mitosis	18465	3007	GO:0010458|GO:1901990
query_1	FALSE	1	125	19	1	0.0526316	0.008	GO:0007098	GO:BP	centrosome cycle	18465	3009	GO:0022402|GO:0031023
query_1	FALSE	1	824	19	2	0.105263	0.00242718	GO:0007017	GO:BP	microtubule-based process	18465	2940	GO:0009987
query_1	FALSE	1	116	19	3	0.157895	0.0258621	GO:0007127	GO:BP	meiosis I	18465	3034	GO:0061982|GO:0140013
query_1	FALSE	1	31	19	1	0.0526316	0.0322581	GO:0007143	GO:BP	female meiotic nuclear division	18465	3050	GO:0007292|GO:0022412|GO:0140013
query_1	FALSE	1	5337	19	4	0.210526	0.000749485	GO:0007154	GO:BP	cell communication	18465	3056	GO:0009987
query_1	FALSE	1	1345	19	1	0.0526316	0.000743494	GO:0007155	GO:BP	cell adhesion	18465	3057	GO:0009987|GO:0022610
query_1	FALSE	1	4854	19	4	0.210526	0.000824063	GO:0007165	GO:BP	signal transduction	18465	3067	GO:0007154|GO:0009987|GO:0023052|GO:0050794|GO:0051716
query_1	FALSE	1	2410	19	1	0.0526316	0.000414938	GO:0007166	GO:BP	cell surface receptor signaling pathway	18465	3068	GO:0007165
query_1	FALSE	1	680	19	1	0.0526316	0.00147059	GO:0007186	GO:BP	G protein-coupled receptor signaling pathway	18465	3086	GO:0007165
query_1	FALSE	1	67	19	1	0.0526316	0.0149254	GO:0007218	GO:BP	neuropeptide signaling pathway	18465	3118	GO:0007186
query_1	FALSE	1	1462	19	2	0.105263	0.00136799	GO:0007267	GO:BP	cell-cell signaling	18465	3160	GO:0007154|GO:0023052
query_1	FALSE	1	53	19	1	0.0526316	0.0188679	GO:0007131	GO:BP	reciprocal meiotic recombination	18465	3038	GO:0007127|GO:0140527|GO:1903046
query_1	FALSE	1	1343	19	2	0.105263	0.0014892	GO:0007010	GO:BP	cytoskeleton organization	18465	2935	GO:0006996
query_1	FALSE	1	131	19	1	0.0526316	0.00763359	GO:0006997	GO:BP	nucleus organization	18465	2923	GO:0006996
query_1	FALSE	1	3518	19	10	0.526316	0.00284252	GO:0006996	GO:BP	organelle organization	18465	2922	GO:0016043
query_1	FALSE	1	1348	19	1	0.0526316	0.00074184	GO:0006811	GO:BP	ion transport	18465	2769	GO:0006810
query_1	FALSE	1	433	19	1	0.0526316	0.00230947	GO:0006820	GO:BP	anion transport	18465	2776	GO:0006811
query_1	FALSE	1	83	19	1	0.0526316	0.0120482	GO:0006835	GO:BP	dicarboxylic acid transport	18465	2786	GO:0046942
query_1	FALSE	1	128	19	1	0.0526316	0.0078125	GO:0006865	GO:BP	amino acid transport	18465	2814	GO:0015849|GO:0071705
query_1	FALSE	1	883	19	2	0.105263	0.00226501	GO:0006886	GO:BP	intracellular protein transport	18465	2831	GO:0015031|GO:0034613|GO:0046907
query_1	FALSE	1	301	19	1	0.0526316	0.00332226	GO:0006913	GO:BP	nucleocytoplasmic transport	18465	2855	GO:0051169
query_1	FALSE	1	1667	19	3	0.157895	0.00179964	GO:0006915	GO:BP	apoptotic process	18465	2857	GO:0012501
query_1	FALSE	1	25	19	1	0.0526316	0.04	GO:0006921	GO:BP	cellular component disassembly involved in execution phase of apoptosis	18465	2861	GO:0022411|GO:0097194
query_1	FALSE	1	1873	19	1	0.0526316	0.000533903	GO:0006928	GO:BP	movement of cell or subcellular component	18465	2868	GO:0009987
query_1	FALSE	1	535	19	1	0.0526316	0.00186916	GO:0006935	GO:BP	chemotaxis	18465	2875	GO:0042221|GO:0042330
query_1	FALSE	1	316	19	1	0.0526316	0.00316456	GO:0006936	GO:BP	muscle contraction	18465	2876	GO:0003012
query_1	FALSE	1	152	19	1	0.0526316	0.00657895	GO:0006937	GO:BP	regulation of muscle contraction	18465	2877	GO:0006936|GO:0090257
query_1	FALSE	1	97	19	1	0.0526316	0.0103093	GO:0006939	GO:BP	smooth muscle contraction	18465	2878	GO:0006936
query_1	FALSE	1	56	19	1	0.0526316	0.0178571	GO:0006940	GO:BP	regulation of smooth muscle contraction	18465	2879	GO:0006937|GO:0006939
query_1	FALSE	1	3300	19	6	0.315789	0.00181818	GO:0006950	GO:BP	response to stress	18465	2886	GO:0050896
query_1	FALSE	1	1331	19	2	0.105263	0.00150263	GO:0006952	GO:BP	defense response	18465	2887	GO:0006950
query_1	FALSE	1	650	19	2	0.105263	0.00307692	GO:0006954	GO:BP	inflammatory response	18465	2889	GO:0006952
query_1	FALSE	1	1353	19	1	0.0526316	0.000739098	GO:0006955	GO:BP	immune response	18465	2890	GO:0002376|GO:0050896
query_1	FALSE	1	771	19	5	0.263158	0.00648508	GO:0006974	GO:BP	cellular response to DNA damage stimulus	18465	2906	GO:0033554
query_1	FALSE	1	626	19	1	0.0526316	0.00159744	GO:0007268	GO:BP	chemical synaptic transmission	18465	3161	GO:0098916
query_1	FALSE	1	4555	19	4	0.210526	0.000878156	GO:0007275	GO:BP	multicellular organism development	18465	3168	GO:0032501|GO:0048856
query_1	FALSE	1	580	19	3	0.157895	0.00517241	GO:0007276	GO:BP	gamete generation	18465	3169	GO:0019953|GO:0048609
query_1	FALSE	1	237	19	1	0.0526316	0.00421941	GO:0007281	GO:BP	germ cell development	18465	3174	GO:0003006|GO:0007276|GO:0022412|GO:0048468
query_1	FALSE	1	199	19	1	0.0526316	0.00502513	GO:0008406	GO:BP	gonad development	18465	3611	GO:0045137|GO:0048513|GO:0048608
query_1	FALSE	1	124	19	1	0.0526316	0.00806452	GO:0008584	GO:BP	male gonad development	18465	3620	GO:0008406|GO:0046546
query_1	FALSE	1	76	19	1	0.0526316	0.0131579	GO:0008625	GO:BP	extrinsic apoptotic signaling pathway via death domain receptors	18465	3639	GO:0097191
query_1	FALSE	1	2344	19	3	0.157895	0.00127986	GO:0009056	GO:BP	catabolic process	18465	3661	GO:0008152
query_1	FALSE	1	1242	19	3	0.157895	0.00241546	GO:0009057	GO:BP	macromolecule catabolic process	18465	3662	GO:0043170|GO:1901575
query_1	FALSE	1	5279	19	7	0.368421	0.00132601	GO:0009058	GO:BP	biosynthetic process	18465	3663	GO:0008152
query_1	FALSE	1	4292	19	7	0.368421	0.00163094	GO:0009059	GO:BP	macromolecule biosynthetic process	18465	3664	GO:0043170|GO:1901576
query_1	FALSE	1	402	19	1	0.0526316	0.00248756	GO:0009314	GO:BP	response to radiation	18465	3896	GO:0009628
query_1	FALSE	1	205	19	1	0.0526316	0.00487805	GO:0009410	GO:BP	response to xenobiotic stimulus	18465	3917	GO:0042221
query_1	FALSE	1	137	19	1	0.0526316	0.00729927	GO:0009411	GO:BP	response to UV	18465	3918	GO:0009416
query_1	FALSE	1	280	19	1	0.0526316	0.00357143	GO:0009416	GO:BP	response to light stimulus	18465	3923	GO:0009314
query_1	FALSE	1	2277	19	2	0.105263	0.000878349	GO:0009605	GO:BP	response to external stimulus	18465	3979	GO:0050896
query_1	FALSE	1	1189	19	2	0.105263	0.00168209	GO:0009607	GO:BP	response to biotic stimulus	18465	3981	GO:0050896
query_1	FALSE	1	505	19	1	0.0526316	0.0019802	GO:0009611	GO:BP	response to wounding	18465	3985	GO:0006950
query_1	FALSE	1	520	19	2	0.105263	0.00384615	GO:0009617	GO:BP	response to bacterium	18465	3990	GO:0051707
query_1	FALSE	1	1036	19	1	0.0526316	0.000965251	GO:0009628	GO:BP	response to abiotic stimulus	18465	3998	GO:0050896
query_1	FALSE	1	1407	19	1	0.0526316	0.000710732	GO:0009719	GO:BP	response to endogenous stimulus	18465	4069	GO:0050896
query_1	FALSE	1	759	19	1	0.0526316	0.00131752	GO:0009725	GO:BP	response to hormone	18465	4075	GO:0009719|GO:0010033
query_1	FALSE	1	986	19	1	0.0526316	0.0010142	GO:0009790	GO:BP	embryo development	18465	4134	GO:0007275
query_1	FALSE	1	401	19	1	0.0526316	0.00249377	GO:0008380	GO:BP	RNA splicing	18465	3610	GO:0006396
query_1	FALSE	1	4071	19	3	0.157895	0.00073692	GO:0006810	GO:BP	transport	18465	2768	GO:0051234
query_1	FALSE	1	651	19	1	0.0526316	0.0015361	GO:0008285	GO:BP	negative regulation of cell population proliferation	18465	3571	GO:0008283|GO:0042127|GO:0048523
query_1	FALSE	1	1719	19	4	0.210526	0.00232693	GO:0008283	GO:BP	cell population proliferation	18465	3569	GO:0009987
query_1	FALSE	1	429	19	2	0.105263	0.004662	GO:0007283	GO:BP	spermatogenesis	18465	3176	GO:0003006|GO:0048232
query_1	FALSE	1	136	19	1	0.0526316	0.00735294	GO:0007286	GO:BP	spermatid development	18465	3179	GO:0007281|GO:0048515
query_1	FALSE	1	19	19	1	0.0526316	0.0526316	GO:0007289	GO:BP	spermatid nucleus differentiation	18465	3182	GO:0006997|GO:0007286|GO:0022412
query_1	FALSE	1	132	19	1	0.0526316	0.00757576	GO:0007292	GO:BP	female gamete generation	18465	3185	GO:0007276
query_1	FALSE	1	441	19	5	0.263158	0.0113379	GO:0007346	GO:BP	regulation of mitotic cell cycle	18465	3227	GO:0000278|GO:0051726
query_1	FALSE	1	2202	19	2	0.105263	0.000908265	GO:0007399	GO:BP	nervous system development	18465	3278	GO:0048731
query_1	FALSE	1	914	19	1	0.0526316	0.00109409	GO:0007417	GO:BP	central nervous system development	18465	3293	GO:0007399|GO:0048731
query_1	FALSE	1	672	19	1	0.0526316	0.0014881	GO:0007420	GO:BP	brain development	18465	3296	GO:0007417|GO:0048513|GO:0060322
query_1	FALSE	1	541	19	1	0.0526316	0.00184843	GO:0007507	GO:BP	heart development	18465	3376	GO:0048513|GO:0072359
query_1	FALSE	1	316	19	1	0.0526316	0.00316456	GO:0007517	GO:BP	muscle organ development	18465	3383	GO:0048513|GO:0061061
query_1	FALSE	1	243	19	1	0.0526316	0.00411523	GO:0007548	GO:BP	sex differentiation	18465	3413	GO:0003006
query_1	FALSE	1	530	19	1	0.0526316	0.00188679	GO:0007610	GO:BP	behavior	18465	3472	GO:0008150
query_1	FALSE	1	182	19	1	0.0526316	0.00549451	GO:0007623	GO:BP	circadian rhythm	18465	3485	GO:0048511
query_1	FALSE	1	15	19	1	0.0526316	0.0666667	GO:0007625	GO:BP	grooming behavior	18465	3487	GO:0007610
query_1	FALSE	1	78	19	1	0.0526316	0.0128205	GO:0007631	GO:BP	feeding behavior	18465	3493	GO:0007610
query_1	FALSE	1	2357	19	3	0.157895	0.0012728	GO:0008104	GO:BP	protein localization	18465	3531	GO:0033036
query_1	FALSE	1	14828	19	16	0.842105	0.00107904	GO:0008150	GO:BP	biological_process	18465	3532
query_1	FALSE	1	10020	19	13	0.684211	0.00129741	GO:0008152	GO:BP	metabolic process	18465	3533	GO:0008150
query_1	FALSE	1	1854	19	3	0.157895	0.00161812	GO:0008219	GO:BP	cell death	18465	3562	GO:0009987
query_1	FALSE	1	800	19	1	0.0526316	0.00125	GO:0008284	GO:BP	positive regulation of cell population proliferation	18465	3570	GO:0008283|GO:0042127|GO:0048522
query_1	FALSE	1	1701	19	1	0.0526316	0.000587889	GO:0009888	GO:BP	tissue development	18465	4210	GO:0048856
query_1	FALSE	1	8539	19	13	0.684211	0.00152243	GO:0006807	GO:BP	nitrogen compound metabolic process	18465	2765	GO:0008152
query_1	FALSE	1	2533	19	2	0.105263	0.000789578	GO:0006793	GO:BP	phosphorus metabolic process	18465	2751	GO:0044237
query_1	FALSE	1	979	19	2	0.105263	0.0020429	GO:0001932	GO:BP	regulation of protein phosphorylation	18465	662	GO:0006468|GO:0031399|GO:0042325
query_1	FALSE	1	642	19	2	0.105263	0.00311526	GO:0001934	GO:BP	positive regulation of protein phosphorylation	18465	664	GO:0001932|GO:0006468|GO:0031401|GO:0042327
query_1	FALSE	1	137	19	1	0.0526316	0.00729927	GO:0001935	GO:BP	endothelial cell proliferation	18465	665	GO:0050673
query_1	FALSE	1	122	19	1	0.0526316	0.00819672	GO:0001936	GO:BP	regulation of endothelial cell proliferation	18465	666	GO:0001935|GO:0050678
query_1	FALSE	1	87	19	1	0.0526316	0.0114943	GO:0001938	GO:BP	positive regulation of endothelial cell proliferation	18465	668	GO:0001935|GO:0001936|GO:0050679
query_1	FALSE	1	6	19	1	0.0526316	0.166667	GO:0002036	GO:BP	regulation of L-glutamate import across plasma membrane	18465	755	GO:0010958|GO:0098712|GO:1903959
query_1	FALSE	1	3	19	1	0.0526316	0.333333	GO:0002038	GO:BP	positive regulation of L-glutamate import across plasma membrane	18465	757	GO:0002036|GO:0051957|GO:0098712|GO:1903961
query_1	FALSE	1	71	19	1	0.0526316	0.0140845	GO:0002200	GO:BP	somatic diversification of immune receptors	18465	861	GO:0002376|GO:0002520
query_1	FALSE	1	288	19	1	0.0526316	0.00347222	GO:0001822	GO:BP	kidney development	18465	591	GO:0048513|GO:0072001
query_1	FALSE	1	303	19	1	0.0526316	0.00330033	GO:0002237	GO:BP	response to molecule of bacterial origin	18465	893	GO:0009617|GO:0010033|GO:0043207
query_1	FALSE	1	8	19	1	0.0526316	0.125	GO:0002246	GO:BP	wound healing involved in inflammatory response	18465	901	GO:0042060|GO:0090594
query_1	FALSE	1	6	19	1	0.0526316	0.166667	GO:0002248	GO:BP	connective tissue replacement involved in inflammatory response wound healing	18465	903	GO:0002246|GO:0097709
query_1	FALSE	1	156	19	1	0.0526316	0.00641026	GO:0002262	GO:BP	myeloid cell homeostasis	18465	917	GO:0002376|GO:0048872
query_1	FALSE	1	2152	19	2	0.105263	0.000929368	GO:0002376	GO:BP	immune system process	18465	1029	GO:0008150
query_1	FALSE	1	52	19	1	0.0526316	0.0192308	GO:0002437	GO:BP	inflammatory response to antigenic stimulus	18465	1083	GO:0006954|GO:0006955
query_1	FALSE	1	891	19	2	0.105263	0.00224467	GO:0002520	GO:BP	immune system development	18465	1165	GO:0002376|GO:0048731
query_1	FALSE	1	64	19	1	0.0526316	0.015625	GO:0002562	GO:BP	somatic diversification of immune receptors via germline recombination within a single locus	18465	1206	GO:0002200|GO:0016444
query_1	FALSE	1	1215	19	1	0.0526316	0.000823045	GO:0002682	GO:BP	regulation of immune system process	18465	1323	GO:0002376|GO:0050789
query_1	FALSE	1	140	19	1	0.0526316	0.00714286	GO:0002244	GO:BP	hematopoietic progenitor cell differentiation	18465	900	GO:0030097|GO:0030154
query_1	FALSE	1	411	19	1	0.0526316	0.00243309	GO:0001819	GO:BP	positive regulation of cytokine production	18465	588	GO:0001816|GO:0001817|GO:0010628|GO:0051240
query_1	FALSE	1	639	19	1	0.0526316	0.00156495	GO:0001817	GO:BP	regulation of cytokine production	18465	586	GO:0001816|GO:0010468|GO:0051239
query_1	FALSE	1	644	19	1	0.0526316	0.0015528	GO:0001816	GO:BP	cytokine production	18465	585	GO:0010467|GO:0032501
query_1	FALSE	1	92	19	1	0.0526316	0.0108696	GO:0000018	GO:BP	regulation of DNA recombination	18465	7	GO:0006310|GO:0051052
query_1	FALSE	1	165	19	4	0.210526	0.0242424	GO:0000070	GO:BP	mitotic sister chromatid segregation	18465	32	GO:0000819|GO:0140014|GO:1903047
query_1	FALSE	1	168	19	1	0.0526316	0.00595238	GO:0000075	GO:BP	cell cycle checkpoint signaling	18465	35	GO:0035556|GO:1901988
query_1	FALSE	1	88	19	2	0.105263	0.0227273	GO:0000079	GO:BP	regulation of cyclin-dependent protein serine/threonine kinase activity	18465	39	GO:0071900|GO:1904029
query_1	FALSE	1	151	19	1	0.0526316	0.00662252	GO:0000086	GO:BP	G2/M transition of mitotic cell cycle	18465	45	GO:0044772|GO:0044839
query_1	FALSE	1	831	19	1	0.0526316	0.00120337	GO:0000122	GO:BP	negative regulation of transcription by RNA polymerase II	18465	64	GO:0006357|GO:0006366|GO:0045892
query_1	FALSE	1	252	19	2	0.105263	0.00793651	GO:0000209	GO:BP	protein polyubiquitination	18465	100	GO:0016567
query_1	FALSE	1	586	19	2	0.105263	0.00341297	GO:0000226	GO:BP	microtubule cytoskeleton organization	18465	103	GO:0007010|GO:0007017
query_1	FALSE	1	72	19	1	0.0526316	0.0138889	GO:0000281	GO:BP	mitotic cytokinesis	18465	121	GO:0061640|GO:1903047
query_1	FALSE	1	295	19	1	0.0526316	0.00338983	GO:0000375	GO:BP	RNA splicing	via transesterification reactions	18465	154	GO:0008380
query_1	FALSE	1	291	19	1	0.0526316	0.00343643	GO:0000377	GO:BP	RNA splicing	via transesterification reactions with bulged adenosine as nucleophile	18465	156	GO:0000375
query_1	FALSE	1	291	19	1	0.0526316	0.00343643	GO:0000398	GO:BP	mRNA splicing	via spliceosome	18465	168	GO:0000377|GO:0006397
query_1	FALSE	1	18	19	1	0.0526316	0.0555556	GO:0000712	GO:BP	resolution of meiotic recombination intermediates	18465	247	GO:0007131|GO:0051307|GO:0061982
query_1	FALSE	1	33	19	1	0.0526316	0.030303	GO:0000731	GO:BP	DNA synthesis involved in DNA repair	18465	264	GO:0006281|GO:0071897
query_1	FALSE	1	163	19	1	0.0526316	0.00613497	GO:0000910	GO:BP	cytokinesis	18465	311	GO:0022402|GO:0051301
query_1	FALSE	1	1	19	1	0.0526316	1	GO:0001192	GO:BP	maintenance of transcriptional fidelity during DNA-templated transcription elongation	18465	381	GO:0006354|GO:0032774
query_1	FALSE	1	1	19	1	0.0526316	1	GO:0001193	GO:BP	maintenance of transcriptional fidelity during DNA-templated transcription elongation from RNA polymerase II promoter	18465	382	GO:0001192|GO:0006368
query_1	FALSE	1	333	19	1	0.0526316	0.003003	GO:0001655	GO:BP	urogenital system development	18465	479	GO:0048731
query_1	FALSE	1	162	19	1	0.0526316	0.00617284	GO:0001659	GO:BP	temperature homeostasis	18465	483	GO:0048871
query_1	FALSE	1	759	19	1	0.0526316	0.00131752	GO:0002684	GO:BP	positive regulation of immune system process	18465	1325	GO:0002376|GO:0002682|GO:0048518
query_1	FALSE	1	312	19	1	0.0526316	0.00320513	GO:0002831	GO:BP	regulation of response to biotic stimulus	18465	1465	GO:0009607|GO:0048583
query_1	FALSE	1	161	19	1	0.0526316	0.00621118	GO:0002833	GO:BP	positive regulation of response to biotic stimulus	18465	1467	GO:0002831|GO:0009607|GO:0048584
query_1	FALSE	1	833	19	2	0.105263	0.00240096	GO:0003006	GO:BP	developmental process involved in reproduction	18465	1582	GO:0022414|GO:0032502
query_1	FALSE	1	2195	19	3	0.157895	0.00136674	GO:0006357	GO:BP	regulation of transcription by RNA polymerase II	18465	2357	GO:0006355|GO:0006366
query_1	FALSE	1	2276	19	4	0.210526	0.00175747	GO:0006366	GO:BP	transcription by RNA polymerase II	18465	2364	GO:0006351
query_1	FALSE	1	79	19	1	0.0526316	0.0126582	GO:0006367	GO:BP	transcription initiation from RNA polymerase II promoter	18465	2365	GO:0006352|GO:0006366
query_1	FALSE	1	56	19	1	0.0526316	0.0178571	GO:0006368	GO:BP	transcription elongation from RNA polymerase II promoter	18465	2366	GO:0006354|GO:0006366
query_1	FALSE	1	20	19	1	0.0526316	0.05	GO:0006379	GO:BP	mRNA cleavage	18465	2375	GO:0016071|GO:0090501
query_1	FALSE	1	929	19	1	0.0526316	0.00107643	GO:0006396	GO:BP	RNA processing	18465	2389	GO:0010467|GO:0016070
query_1	FALSE	1	464	19	1	0.0526316	0.00215517	GO:0006397	GO:BP	mRNA processing	18465	2390	GO:0006396|GO:0016071
query_1	FALSE	1	294	19	1	0.0526316	0.00340136	GO:0006401	GO:BP	RNA catabolic process	18465	2394	GO:0016070|GO:0034655|GO:0044265
query_1	FALSE	1	250	19	1	0.0526316	0.004	GO:0006402	GO:BP	mRNA catabolic process	18465	2395	GO:0006401|GO:0010629|GO:0016071
query_1	FALSE	1	3301	19	4	0.210526	0.00121175	GO:0006464	GO:BP	cellular protein modification process	18465	2445	GO:0036211|GO:0044267
query_1	FALSE	1	1415	19	2	0.105263	0.00141343	GO:0006468	GO:BP	protein phosphorylation	18465	2448	GO:0006464|GO:0016310
query_1	FALSE	1	1550	19	4	0.210526	0.00258065	GO:0006508	GO:BP	proteolysis	18465	2485	GO:0019538
query_1	FALSE	1	608	19	2	0.105263	0.00328947	GO:0006511	GO:BP	ubiquitin-dependent protein catabolic process	18465	2488	GO:0019941
query_1	FALSE	1	314	19	1	0.0526316	0.00318471	GO:0006605	GO:BP	protein targeting	18465	2579	GO:0006886
query_1	FALSE	1	158	19	1	0.0526316	0.00632911	GO:0006606	GO:BP	protein import into nucleus	18465	2580	GO:0006886|GO:0017038|GO:0034504|GO:0051170|GO:0072594
query_1	FALSE	1	20	19	1	0.0526316	0.05	GO:0006607	GO:BP	NLS-bearing protein import into nucleus	18465	2581	GO:0006606
query_1	FALSE	1	131	19	1	0.0526316	0.00763359	GO:0006612	GO:BP	protein targeting to membrane	18465	2586	GO:0006605|GO:0090150
query_1	FALSE	1	40	19	1	0.0526316	0.025	GO:0006613	GO:BP	cotranslational protein targeting to membrane	18465	2587	GO:0006612
query_1	FALSE	1	5126	19	10	0.526316	0.00195084	GO:0006725	GO:BP	cellular aromatic compound metabolic process	18465	2694	GO:0044237
query_1	FALSE	1	2944	19	5	0.263158	0.00169837	GO:0006355	GO:BP	regulation of transcription	DNA-templated	18465	2355	GO:0006351|GO:0010468|GO:1903506
query_1	FALSE	1	2513	19	2	0.105263	0.000795862	GO:0006796	GO:BP	phosphate-containing compound metabolic process	18465	2754	GO:0006793
query_1	FALSE	1	75	19	1	0.0526316	0.0133333	GO:0006354	GO:BP	DNA-templated transcription	elongation	18465	2354	GO:0006351|GO:0032774
query_1	FALSE	1	3072	19	6	0.315789	0.00195312	GO:0006351	GO:BP	transcription	DNA-templated	18465	2351	GO:0097659
query_1	FALSE	1	1617	19	1	0.0526316	0.000618429	GO:0003008	GO:BP	system process	18465	1584	GO:0032501
query_1	FALSE	1	396	19	1	0.0526316	0.00252525	GO:0003012	GO:BP	muscle system process	18465	1588	GO:0003008
query_1	FALSE	1	83	19	1	0.0526316	0.0120482	GO:0003333	GO:BP	amino acid transmembrane transport	18465	1902	GO:0006865|GO:1905039
query_1	FALSE	1	4934	19	10	0.526316	0.00202675	GO:0006139	GO:BP	nucleobase-containing compound metabolic process	18465	2164	GO:0006725|GO:0034641|GO:0044238|GO:0046483|GO:1901360
query_1	FALSE	1	274	19	1	0.0526316	0.00364964	GO:0006260	GO:BP	DNA replication	18465	2278	GO:0034645
query_1	FALSE	1	9	19	2	0.105263	0.222222	GO:0006265	GO:BP	DNA topological change	18465	2281	GO:0006259|GO:0071103
query_1	FALSE	1	16	19	1	0.0526316	0.0625	GO:0006266	GO:BP	DNA ligation	18465	2282	GO:0006259
query_1	FALSE	1	495	19	4	0.210526	0.00808081	GO:0006281	GO:BP	DNA repair	18465	2297	GO:0006259|GO:0006974
query_1	FALSE	1	9	19	1	0.0526316	0.111111	GO:0006283	GO:BP	transcription-coupled nucleotide-excision repair	18465	2299	GO:0006289
query_1	FALSE	1	55	19	1	0.0526316	0.0181818	GO:0006289	GO:BP	nucleotide-excision repair	18465	2305	GO:0006281
query_1	FALSE	1	31	19	1	0.0526316	0.0322581	GO:0006301	GO:BP	postreplication repair	18465	2316	GO:0006281
query_1	FALSE	1	240	19	1	0.0526316	0.00416667	GO:0006302	GO:BP	double-strand break repair	18465	2317	GO:0006281
query_1	FALSE	1	66	19	1	0.0526316	0.0151515	GO:0006303	GO:BP	double-strand break repair via nonhomologous end joining	18465	2318	GO:0006302
query_1	FALSE	1	273	19	3	0.157895	0.010989	GO:0006310	GO:BP	DNA recombination	18465	2325	GO:0006259
query_1	FALSE	1	178	19	3	0.157895	0.0168539	GO:0006323	GO:BP	DNA packaging	18465	2332	GO:0071103
query_1	FALSE	1	515	19	1	0.0526316	0.00194175	GO:0006325	GO:BP	chromatin organization	18465	2334	GO:0016043|GO:0051276
query_1	FALSE	1	160	19	1	0.0526316	0.00625	GO:0006333	GO:BP	chromatin assembly or disassembly	18465	2340	GO:0006325
query_1	FALSE	1	69	19	1	0.0526316	0.0144928	GO:0006334	GO:BP	nucleosome assembly	18465	2341	GO:0031497|GO:0034728|GO:0065004
query_1	FALSE	1	196	19	1	0.0526316	0.00510204	GO:0006338	GO:BP	chromatin remodeling	18465	2345	GO:0006325
query_1	FALSE	1	130	19	1	0.0526316	0.00769231	GO:0006352	GO:BP	DNA-templated transcription	initiation	18465	2352	GO:0006351|GO:0032774
query_1	FALSE	1	537	19	1	0.0526316	0.0018622	GO:0042330	GO:BP	taxis	18465	11683	GO:0009605|GO:0040011
query_1	FALSE	1	3634	19	5	0.263158	0.00137589	GO:0009889	GO:BP	regulation of biosynthetic process	18465	4211	GO:0009058|GO:0019222
query_1	FALSE	1	1788	19	2	0.105263	0.00111857	GO:0009891	GO:BP	positive regulation of biosynthetic process	18465	4213	GO:0009058|GO:0009889|GO:0009893
query_1	FALSE	1	836	19	1	0.0526316	0.00119617	GO:0032101	GO:BP	regulation of response to external stimulus	18465	8548	GO:0009605|GO:0048583
query_1	FALSE	1	386	19	1	0.0526316	0.00259067	GO:0032103	GO:BP	positive regulation of response to external stimulus	18465	8550	GO:0009605|GO:0032101|GO:0048584
query_1	FALSE	1	2110	19	6	0.315789	0.0028436	GO:0032268	GO:BP	regulation of cellular protein metabolic process	18465	8649	GO:0031323|GO:0044267|GO:0051246
query_1	FALSE	1	872	19	2	0.105263	0.00229358	GO:0032269	GO:BP	negative regulation of cellular protein metabolic process	18465	8650	GO:0031324|GO:0032268|GO:0044267|GO:0051248
query_1	FALSE	1	1255	19	4	0.210526	0.00318725	GO:0032270	GO:BP	positive regulation of cellular protein metabolic process	18465	8651	GO:0031325|GO:0032268|GO:0044267|GO:0051247
query_1	FALSE	1	88	19	2	0.105263	0.0227273	GO:0032392	GO:BP	DNA geometric change	18465	8744	GO:0071103
query_1	FALSE	1	816	19	2	0.105263	0.00245098	GO:0032446	GO:BP	protein modification by small protein conjugation	18465	8770	GO:0070647
query_1	FALSE	1	92	19	1	0.0526316	0.0108696	GO:0032479	GO:BP	regulation of type I interferon production	18465	8792	GO:0001817|GO:0032606
query_1	FALSE	1	7	19	1	0.0526316	0.142857	GO:0032075	GO:BP	positive regulation of nuclease activity	18465	8525	GO:0032069|GO:0045935|GO:0051345
query_1	FALSE	1	56	19	1	0.0526316	0.0178571	GO:0032481	GO:BP	positive regulation of type I interferon production	18465	8794	GO:0001819|GO:0032479|GO:0032606
query_1	FALSE	1	6167	19	6	0.315789	0.00097292	GO:0032501	GO:BP	multicellular organismal process	18465	8813	GO:0008150
query_1	FALSE	1	5540	19	5	0.263158	0.000902527	GO:0032502	GO:BP	developmental process	18465	8814	GO:0008150
query_1	FALSE	1	709	19	3	0.157895	0.00423131	GO:0032504	GO:BP	multicellular organism reproduction	18465	8815	GO:0000003|GO:0032501
query_1	FALSE	1	82	19	1	0.0526316	0.0121951	GO:0032508	GO:BP	DNA duplex unwinding	18465	8819	GO:0032392
query_1	FALSE	1	92	19	1	0.0526316	0.0108696	GO:0032606	GO:BP	type I interferon production	18465	8861	GO:0001816
query_1	FALSE	1	55	19	1	0.0526316	0.0181818	GO:0032608	GO:BP	interferon-beta production	18465	8863	GO:0032606
query_1	FALSE	1	55	19	1	0.0526316	0.0181818	GO:0032648	GO:BP	regulation of interferon-beta production	18465	8903	GO:0032479|GO:0032608
query_1	FALSE	1	39	19	1	0.0526316	0.025641	GO:0032728	GO:BP	positive regulation of interferon-beta production	18465	8983	GO:0032481|GO:0032608|GO:0032648
query_1	FALSE	1	289	19	1	0.0526316	0.00346021	GO:0032496	GO:BP	response to lipopolysaccharide	18465	8809	GO:0002237|GO:0033993|GO:1901700
query_1	FALSE	1	21	19	1	0.0526316	0.047619	GO:0032069	GO:BP	regulation of nuclease activity	18465	8519	GO:0051336|GO:0060255
query_1	FALSE	1	345	19	1	0.0526316	0.00289855	GO:0031589	GO:BP	cell-substrate adhesion	18465	8396	GO:0007155
query_1	FALSE	1	38	19	1	0.0526316	0.0263158	GO:0031577	GO:BP	spindle checkpoint signaling	18465	8385	GO:0000075
query_1	FALSE	1	35	19	2	0.105263	0.0571429	GO:0030261	GO:BP	chromosome condensation	18465	7786	GO:0006323
query_1	FALSE	1	23	19	1	0.0526316	0.0434783	GO:0030262	GO:BP	apoptotic nuclear changes	18465	7787	GO:0006921
query_1	FALSE	1	4	19	1	0.0526316	0.25	GO:0030263	GO:BP	apoptotic chromosome condensation	18465	7788	GO:0030261|GO:0030262
query_1	FALSE	1	137	19	1	0.0526316	0.00729927	GO:0031023	GO:BP	microtubule organizing center organization	18465	8109	GO:0000226|GO:0007017|GO:0016043
query_1	FALSE	1	39	19	2	0.105263	0.0512821	GO:0031145	GO:BP	anaphase-promoting complex-dependent catabolic process	18465	8198	GO:0043161
query_1	FALSE	1	5245	19	10	0.526316	0.00190658	GO:0031323	GO:BP	regulation of cellular metabolic process	18465	8264	GO:0019222|GO:0044237|GO:0050794
query_1	FALSE	1	2236	19	4	0.210526	0.00178891	GO:0031324	GO:BP	negative regulation of cellular metabolic process	18465	8265	GO:0009892|GO:0031323|GO:0044237|GO:0048523
query_1	FALSE	1	2897	19	6	0.315789	0.00207111	GO:0031325	GO:BP	positive regulation of cellular metabolic process	18465	8266	GO:0009893|GO:0031323|GO:0044237|GO:0048522
query_1	FALSE	1	3577	19	5	0.263158	0.00139782	GO:0031326	GO:BP	regulation of cellular biosynthetic process	18465	8267	GO:0009889|GO:0031323|GO:0044249
query_1	FALSE	1	1413	19	2	0.105263	0.00141543	GO:0031327	GO:BP	negative regulation of cellular biosynthetic process	18465	8268	GO:0009890|GO:0031324|GO:0031326|GO:0044249
query_1	FALSE	1	1756	19	2	0.105263	0.00113895	GO:0031328	GO:BP	positive regulation of cellular biosynthetic process	18465	8269	GO:0009891|GO:0031325|GO:0031326|GO:0044249
query_1	FALSE	1	539	19	1	0.0526316	0.00185529	GO:0031347	GO:BP	regulation of defense response	18465	8287	GO:0006952|GO:0080134
query_1	FALSE	1	244	19	1	0.0526316	0.00409836	GO:0031349	GO:BP	positive regulation of defense response	18465	8289	GO:0006952|GO:0031347|GO:0048584
query_1	FALSE	1	200	19	2	0.105263	0.01	GO:0031396	GO:BP	regulation of protein ubiquitination	18465	8303	GO:0016567|GO:1903320
query_1	FALSE	1	112	19	2	0.105263	0.0178571	GO:0031398	GO:BP	positive regulation of protein ubiquitination	18465	8305	GO:0016567|GO:0031396|GO:1903322
query_1	FALSE	1	1362	19	4	0.210526	0.00293686	GO:0031399	GO:BP	regulation of protein modification process	18465	8306	GO:0006464|GO:0032268
query_1	FALSE	1	881	19	4	0.210526	0.0045403	GO:0031401	GO:BP	positive regulation of protein modification process	18465	8308	GO:0006464|GO:0031399|GO:0032270
query_1	FALSE	1	135	19	1	0.0526316	0.00740741	GO:0031497	GO:BP	chromatin assembly	18465	8342	GO:0006323|GO:0006333|GO:0022607
query_1	FALSE	1	4	19	1	0.0526316	0.25	GO:0031536	GO:BP	positive regulation of exit from mitosis	18465	8357	GO:0007096|GO:0010458|GO:1901992
query_1	FALSE	1	3087	19	6	0.315789	0.00194363	GO:0032774	GO:BP	RNA biosynthetic process	18465	9027	GO:0009059|GO:0016070|GO:0034654
query_1	FALSE	1	2498	19	1	0.0526316	0.00040032	GO:0032879	GO:BP	regulation of localization	18465	9091	GO:0050789|GO:0051179
query_1	FALSE	1	62	19	1	0.0526316	0.016129	GO:0032890	GO:BP	regulation of organic acid transport	18465	9102	GO:0015849|GO:0051049
query_1	FALSE	1	39	19	1	0.0526316	0.025641	GO:0032892	GO:BP	positive regulation of organic acid transport	18465	9104	GO:0015849|GO:0032890|GO:0051050
query_1	FALSE	1	105	19	1	0.0526316	0.00952381	GO:0034728	GO:BP	nucleosome organization	18465	10038	GO:0006338|GO:0071824
query_1	FALSE	1	511	19	1	0.0526316	0.00195695	GO:0034762	GO:BP	regulation of transmembrane transport	18465	10048	GO:0050794|GO:0051049|GO:0055085
query_1	FALSE	1	197	19	1	0.0526316	0.00507614	GO:0034764	GO:BP	positive regulation of transmembrane transport	18465	10050	GO:0034762|GO:0048522|GO:0051050|GO:0055085
query_1	FALSE	1	433	19	1	0.0526316	0.00230947	GO:0034765	GO:BP	regulation of ion transmembrane transport	18465	10051	GO:0034220|GO:0034762|GO:0043269
query_1	FALSE	1	154	19	1	0.0526316	0.00649351	GO:0034767	GO:BP	positive regulation of ion transmembrane transport	18465	10053	GO:0034220|GO:0034764|GO:0034765|GO:0043270
query_1	FALSE	1	133	19	1	0.0526316	0.0075188	GO:0035051	GO:BP	cardiocyte differentiation	18465	10113	GO:0007507|GO:0030154
query_1	FALSE	1	6	19	1	0.0526316	0.166667	GO:0035519	GO:BP	protein K29-linked ubiquitination	18465	10452	GO:0000209
query_1	FALSE	1	2468	19	1	0.0526316	0.000405186	GO:0035556	GO:BP	intracellular signal transduction	18465	10475	GO:0007165
query_1	FALSE	1	55	19	1	0.0526316	0.0181818	GO:0035825	GO:BP	homologous recombination	18465	10677	GO:0006310
query_1	FALSE	1	3301	19	4	0.210526	0.00121175	GO:0036211	GO:BP	protein modification process	18465	10948	GO:0019538|GO:0043412
query_1	FALSE	1	20	19	1	0.0526316	0.05	GO:0039692	GO:BP	single stranded viral RNA replication via double stranded DNA intermediate	18465	11437	GO:0039694
query_1	FALSE	1	37	19	1	0.0526316	0.027027	GO:0039694	GO:BP	viral RNA genome replication	18465	11439	GO:0019079
query_1	FALSE	1	36	19	1	0.0526316	0.0277778	GO:0040001	GO:BP	establishment of mitotic spindle localization	18465	11460	GO:0051293|GO:1902850
query_1	FALSE	1	1631	19	1	0.0526316	0.000613121	GO:0040011	GO:BP	locomotion	18465	11470	GO:0008150
query_1	FALSE	1	7	19	1	0.0526316	0.142857	GO:0040016	GO:BP	embryonic cleavage	18465	11475	GO:0009790|GO:0051301
query_1	FALSE	1	387	19	1	0.0526316	0.00258398	GO:0042060	GO:BP	wound healing	18465	11523	GO:0009611
query_1	FALSE	1	1460	19	2	0.105263	0.00136986	GO:0042127	GO:BP	regulation of cell population proliferation	18465	11561	GO:0008283|GO:0050794
query_1	FALSE	1	90	19	1	0.0526316	0.0111111	GO:2001237	GO:BP	negative regulation of extrinsic apoptotic signaling pathway	18465	30407	GO:0097191|GO:2001234|GO:2001236
query_1	FALSE	1	1118	19	2	0.105263	0.00178891	GO:0042325	GO:BP	regulation of phosphorylation	18465	11680	GO:0016310|GO:0019220
query_1	FALSE	1	413	19	1	0.0526316	0.00242131	GO:0034655	GO:BP	nucleobase-containing compound catabolic process	18465	10017	GO:0006139|GO:0019439|GO:0044270|GO:0046700|GO:1901361
query_1	FALSE	1	57	19	1	0.0526316	0.0175439	GO:0030219	GO:BP	megakaryocyte differentiation	18465	7764	GO:0030099
query_1	FALSE	1	3447	19	7	0.368421	0.00203075	GO:0034654	GO:BP	nucleobase-containing compound biosynthetic process	18465	10016	GO:0006139|GO:0018130|GO:0019438|GO:0044271|GO:1901362
query_1	FALSE	1	5668	19	10	0.526316	0.00176429	GO:0034641	GO:BP	cellular nitrogen compound metabolic process	18465	10007	GO:0006807|GO:0044237
query_1	FALSE	1	2749	19	3	0.157895	0.00109131	GO:0033036	GO:BP	macromolecule localization	18465	9213	GO:0051179
query_1	FALSE	1	1059	19	6	0.315789	0.00566572	GO:0033043	GO:BP	regulation of organelle organization	18465	9215	GO:0006996|GO:0051128
query_1	FALSE	1	188	19	4	0.210526	0.0212766	GO:0033044	GO:BP	regulation of chromosome organization	18465	9216	GO:0033043|GO:0051276
query_1	FALSE	1	68	19	3	0.157895	0.0441176	GO:0033045	GO:BP	regulation of sister chromatid segregation	18465	9217	GO:0000819|GO:0010564|GO:0033044|GO:0051983
query_1	FALSE	1	41	19	2	0.105263	0.0487805	GO:0033046	GO:BP	negative regulation of sister chromatid segregation	18465	9218	GO:0000819|GO:0010948|GO:0033045|GO:0051985|GO:2001251
query_1	FALSE	1	44	19	2	0.105263	0.0454545	GO:0033047	GO:BP	regulation of mitotic sister chromatid segregation	18465	9219	GO:0000070|GO:0033045
query_1	FALSE	1	41	19	2	0.105263	0.0487805	GO:0033048	GO:BP	negative regulation of mitotic sister chromatid segregation	18465	9220	GO:0000070|GO:0033046|GO:0033047
query_1	FALSE	1	18	19	1	0.0526316	0.0555556	GO:0033151	GO:BP	V(D)J recombination	18465	9286	GO:0002562
query_1	FALSE	1	860	19	1	0.0526316	0.00116279	GO:0033365	GO:BP	protein localization to organelle	18465	9410	GO:0034613
query_1	FALSE	1	1752	19	5	0.263158	0.00285388	GO:0033554	GO:BP	cellular response to stress	18465	9528	GO:0006950|GO:0051716
query_1	FALSE	1	444	19	2	0.105263	0.0045045	GO:0033674	GO:BP	positive regulation of kinase activity	18465	9612	GO:0042327|GO:0043549|GO:0051347
query_1	FALSE	1	789	19	1	0.0526316	0.00126743	GO:0033993	GO:BP	response to lipid	18465	9641	GO:0010033
query_1	FALSE	1	130	19	1	0.0526316	0.00769231	GO:0034101	GO:BP	erythrocyte homeostasis	18465	9679	GO:0002262
query_1	FALSE	1	67	19	1	0.0526316	0.0149254	GO:0034103	GO:BP	regulation of tissue remodeling	18465	9681	GO:0048771|GO:0051239
query_1	FALSE	1	22	19	1	0.0526316	0.0454545	GO:0034104	GO:BP	negative regulation of tissue remodeling	18465	9682	GO:0034103|GO:0048771|GO:0051241
query_1	FALSE	1	996	19	1	0.0526316	0.00100402	GO:0034220	GO:BP	ion transmembrane transport	18465	9784	GO:0006811|GO:0055085
query_1	FALSE	1	290	19	1	0.0526316	0.00344828	GO:0034504	GO:BP	protein localization to nucleus	18465	9969	GO:0033365
query_1	FALSE	1	31	19	1	0.0526316	0.0322581	GO:0034508	GO:BP	centromere complex assembly	18465	9971	GO:0051276|GO:0065004
query_1	FALSE	1	1667	19	2	0.105263	0.00119976	GO:0034613	GO:BP	cellular protein localization	18465	9991	GO:0008104|GO:0070727
query_1	FALSE	1	1436	19	2	0.105263	0.00139276	GO:0034645	GO:BP	cellular macromolecule biosynthetic process	18465	10011	GO:0009059|GO:0044249|GO:0044260
query_1	FALSE	1	1442	19	2	0.105263	0.00138696	GO:0009890	GO:BP	negative regulation of biosynthetic process	18465	4212	GO:0009058|GO:0009889|GO:0009892
query_1	FALSE	1	121	19	1	0.0526316	0.00826446	GO:0030218	GO:BP	erythrocyte differentiation	18465	7763	GO:0030099|GO:0034101
query_1	FALSE	1	907	19	2	0.105263	0.00220507	GO:0030163	GO:BP	protein catabolic process	18465	7726	GO:0009057|GO:0019538|GO:1901565
query_1	FALSE	1	336	19	3	0.157895	0.00892857	GO:0010639	GO:BP	negative regulation of organelle organization	18465	4786	GO:0006996|GO:0033043|GO:0051129
query_1	FALSE	1	3040	19	2	0.105263	0.000657895	GO:0010646	GO:BP	regulation of cell communication	18465	4793	GO:0007154|GO:0050794
query_1	FALSE	1	1553	19	1	0.0526316	0.000643915	GO:0010647	GO:BP	positive regulation of cell communication	18465	4794	GO:0007154|GO:0010646|GO:0048522
query_1	FALSE	1	1252	19	1	0.0526316	0.000798722	GO:0010648	GO:BP	negative regulation of cell communication	18465	4795	GO:0007154|GO:0010646|GO:0048523
query_1	FALSE	1	207	19	1	0.0526316	0.00483092	GO:0010810	GO:BP	regulation of cell-substrate adhesion	18465	4946	GO:0030155|GO:0031589
query_1	FALSE	1	121	19	1	0.0526316	0.00826446	GO:0010811	GO:BP	positive regulation of cell-substrate adhesion	18465	4947	GO:0010810|GO:0031589|GO:0045785
query_1	FALSE	1	1405	19	3	0.157895	0.00213523	GO:0010941	GO:BP	regulation of cell death	18465	5064	GO:0008219|GO:0050794
query_1	FALSE	1	532	19	1	0.0526316	0.0018797	GO:0010942	GO:BP	positive regulation of cell death	18465	5065	GO:0008219|GO:0010941|GO:0048522
query_1	FALSE	1	468	19	1	0.0526316	0.00213675	GO:0010638	GO:BP	positive regulation of organelle organization	18465	4785	GO:0006996|GO:0033043|GO:0051130
query_1	FALSE	1	284	19	2	0.105263	0.00704225	GO:0010948	GO:BP	negative regulation of cell cycle process	18465	5069	GO:0010564|GO:0022402|GO:0045786
query_1	FALSE	1	13	19	1	0.0526316	0.0769231	GO:0010958	GO:BP	regulation of amino acid import across plasma membrane	18465	5078	GO:0089718|GO:1903789
query_1	FALSE	1	62	19	3	0.157895	0.0483871	GO:0010965	GO:BP	regulation of mitotic sister chromatid separation	18465	5084	GO:0051306|GO:1905818
query_1	FALSE	1	12	19	2	0.105263	0.166667	GO:0010992	GO:BP	ubiquitin recycling	18465	5111	GO:0019725
query_1	FALSE	1	9	19	2	0.105263	0.222222	GO:0010994	GO:BP	free ubiquitin chain polymerization	18465	5112	GO:0010992|GO:0051258
query_1	FALSE	1	1712	19	3	0.157895	0.00175234	GO:0012501	GO:BP	programmed cell death	18465	5118	GO:0008219
query_1	FALSE	1	796	19	1	0.0526316	0.00125628	GO:0014070	GO:BP	response to organic cyclic compound	18465	5187	GO:0010033
query_1	FALSE	1	351	19	1	0.0526316	0.002849	GO:0014706	GO:BP	striated muscle tissue development	18465	5195	GO:0060537
query_1	FALSE	1	1526	19	3	0.157895	0.00196592	GO:0015031	GO:BP	protein transport	18465	5351	GO:0045184|GO:0071702|GO:0071705
query_1	FALSE	1	186	19	2	0.105263	0.0107527	GO:0010951	GO:BP	negative regulation of endopeptidase activity	18465	5072	GO:0010466|GO:0052548
query_1	FALSE	1	927	19	2	0.105263	0.0021575	GO:0010629	GO:BP	negative regulation of gene expression	18465	4776	GO:0010467|GO:0010468|GO:0010605
query_1	FALSE	1	1000	19	1	0.0526316	0.001	GO:0010628	GO:BP	positive regulation of gene expression	18465	4775	GO:0010467|GO:0010468|GO:0010604
query_1	FALSE	1	2488	19	5	0.263158	0.00200965	GO:0010605	GO:BP	negative regulation of macromolecule metabolic process	18465	4753	GO:0009892|GO:0043170|GO:0060255
query_1	FALSE	1	2683	19	5	0.263158	0.00186359	GO:0009892	GO:BP	negative regulation of metabolic process	18465	4214	GO:0008152|GO:0019222|GO:0048519
query_1	FALSE	1	3336	19	6	0.315789	0.00179856	GO:0009893	GO:BP	positive regulation of metabolic process	18465	4215	GO:0008152|GO:0019222|GO:0048518
query_1	FALSE	1	2695	19	1	0.0526316	0.000371058	GO:0009966	GO:BP	regulation of signal transduction	18465	4268	GO:0007165|GO:0010646|GO:0023051|GO:0048583
query_1	FALSE	1	1156	19	1	0.0526316	0.000865052	GO:0009968	GO:BP	negative regulation of signal transduction	18465	4270	GO:0007165|GO:0009966|GO:0010648|GO:0023057|GO:0048585
query_1	FALSE	1	14124	19	16	0.842105	0.00113282	GO:0009987	GO:BP	cellular process	18465	4275	GO:0008150
query_1	FALSE	1	2697	19	1	0.0526316	0.000370782	GO:0010033	GO:BP	response to organic substance	18465	4309	GO:0042221
query_1	FALSE	1	493	19	1	0.0526316	0.0020284	GO:0010256	GO:BP	endomembrane system organization	18465	4510	GO:0016043
query_1	FALSE	1	108	19	1	0.0526316	0.00925926	GO:0010389	GO:BP	regulation of G2/M transition of mitotic cell cycle	18465	4582	GO:0000086|GO:1901990|GO:1902749
query_1	FALSE	1	29	19	2	0.105263	0.0689655	GO:0010458	GO:BP	exit from mitosis	18465	4643	GO:0044772|GO:0140014
query_1	FALSE	1	194	19	2	0.105263	0.0103093	GO:0010466	GO:BP	negative regulation of peptidase activity	18465	4649	GO:0045861|GO:0051346|GO:0052547
query_1	FALSE	1	5224	19	7	0.368421	0.00133997	GO:0010467	GO:BP	gene expression	18465	4650	GO:0043170
query_1	FALSE	1	4180	19	6	0.315789	0.00143541	GO:0010468	GO:BP	regulation of gene expression	18465	4651	GO:0010467|GO:0060255
query_1	FALSE	1	477	19	2	0.105263	0.00419287	GO:0010498	GO:BP	proteasomal protein catabolic process	18465	4667	GO:0030163|GO:0051603
query_1	FALSE	1	3438	19	5	0.263158	0.00145433	GO:0010556	GO:BP	regulation of macromolecule biosynthetic process	18465	4709	GO:0009059|GO:0009889|GO:0060255
query_1	FALSE	1	1668	19	2	0.105263	0.00119904	GO:0010557	GO:BP	positive regulation of macromolecule biosynthetic process	18465	4710	GO:0009059|GO:0009891|GO:0010556|GO:0010604
query_1	FALSE	1	1359	19	2	0.105263	0.00147167	GO:0010558	GO:BP	negative regulation of macromolecule biosynthetic process	18465	4711	GO:0009059|GO:0009890|GO:0010556|GO:0010605
query_1	FALSE	1	790	19	2	0.105263	0.00253165	GO:0010562	GO:BP	positive regulation of phosphorus metabolic process	18465	4715	GO:0006793|GO:0031325|GO:0051174
query_1	FALSE	1	621	19	4	0.210526	0.00644122	GO:0010564	GO:BP	regulation of cell cycle process	18465	4717	GO:0022402|GO:0051726
query_1	FALSE	1	3059	19	6	0.315789	0.00196143	GO:0010604	GO:BP	positive regulation of macromolecule metabolic process	18465	4752	GO:0009893|GO:0043170|GO:0060255
query_1	FALSE	1	300	19	1	0.0526316	0.00333333	GO:0015711	GO:BP	organic anion transport	18465	5388	GO:0006820|GO:0071702
query_1	FALSE	1	58	19	1	0.0526316	0.0172414	GO:0015800	GO:BP	acidic amino acid transport	18465	5471	GO:0006865
query_1	FALSE	1	57	19	1	0.0526316	0.0175439	GO:0015807	GO:BP	L-amino acid transport	18465	5478	GO:0046942|GO:0071705
query_1	FALSE	1	26	19	1	0.0526316	0.0384615	GO:0015813	GO:BP	L-glutamate transmembrane transport	18465	5483	GO:0006835|GO:0015800|GO:0015807|GO:0098656|GO:1902475
query_1	FALSE	1	704	19	3	0.157895	0.00426136	GO:0019953	GO:BP	sexual reproduction	18465	7035	GO:0000003|GO:0044703
query_1	FALSE	1	21	19	1	0.0526316	0.047619	GO:0019985	GO:BP	translesion synthesis	18465	7037	GO:0000731|GO:0006301
query_1	FALSE	1	29	19	1	0.0526316	0.0344828	GO:0021591	GO:BP	ventricular system development	18465	7138	GO:0007420|GO:0048731
query_1	FALSE	1	1502	19	1	0.0526316	0.000665779	GO:0022008	GO:BP	neurogenesis	18465	7550	GO:0007399|GO:0030154
query_1	FALSE	1	422	19	1	0.0526316	0.00236967	GO:0022411	GO:BP	cellular component disassembly	18465	7592	GO:0016043
query_1	FALSE	1	325	19	2	0.105263	0.00615385	GO:0022412	GO:BP	cellular process involved in reproduction in multicellular organism	18465	7593	GO:0009987|GO:0022414|GO:0032504
query_1	FALSE	1	1260	19	4	0.210526	0.0031746	GO:0022414	GO:BP	reproductive process	18465	7595	GO:0000003|GO:0008150
query_1	FALSE	1	2689	19	5	0.263158	0.00185943	GO:0022607	GO:BP	cellular component assembly	18465	7605	GO:0016043|GO:0044085
query_1	FALSE	1	1351	19	1	0.0526316	0.000740192	GO:0022610	GO:BP	biological adhesion	18465	7608	GO:0008150
query_1	FALSE	1	3053	19	2	0.105263	0.000655093	GO:0023051	GO:BP	regulation of signaling	18465	7653	GO:0023052|GO:0050789
query_1	FALSE	1	5287	19	4	0.210526	0.000756573	GO:0023052	GO:BP	signaling	18465	7654	GO:0008150
query_1	FALSE	1	1557	19	1	0.0526316	0.000642261	GO:0023056	GO:BP	positive regulation of signaling	18465	7658	GO:0023051|GO:0023052|GO:0048518
query_1	FALSE	1	1255	19	1	0.0526316	0.000796813	GO:0023057	GO:BP	negative regulation of signaling	18465	7659	GO:0023051|GO:0023052|GO:0048519
query_1	FALSE	1	58	19	2	0.105263	0.0344828	GO:0030071	GO:BP	regulation of mitotic metaphase/anaphase transition	18465	7701	GO:0007091|GO:0010965|GO:1901990|GO:1902099
query_1	FALSE	1	803	19	2	0.105263	0.00249066	GO:0030097	GO:BP	hemopoiesis	18465	7706	GO:0048534
query_1	FALSE	1	363	19	1	0.0526316	0.00275482	GO:0030099	GO:BP	myeloid cell differentiation	18465	7708	GO:0030097|GO:0030154
query_1	FALSE	1	3611	19	4	0.210526	0.00110773	GO:0030154	GO:BP	cell differentiation	18465	7722	GO:0048869
query_1	FALSE	1	674	19	1	0.0526316	0.00148368	GO:0030155	GO:BP	regulation of cell adhesion	18465	7723	GO:0007155|GO:0050794
query_1	FALSE	1	647	19	2	0.105263	0.00309119	GO:0030162	GO:BP	regulation of proteolysis	18465	7725	GO:0006508|GO:0051246
query_1	FALSE	1	618	19	2	0.105263	0.00323625	GO:0019941	GO:BP	modification-dependent protein catabolic process	18465	7032	GO:0043632|GO:0051603
query_1	FALSE	1	304	19	1	0.0526316	0.00328947	GO:0030198	GO:BP	extracellular matrix organization	18465	7744	GO:0043062|GO:0045229
query_1	FALSE	1	804	19	2	0.105263	0.00248756	GO:0019725	GO:BP	cellular homeostasis	18465	6941	GO:0009987|GO:0042592
query_1	FALSE	1	464	19	1	0.0526316	0.00215517	GO:0019439	GO:BP	aromatic compound catabolic process	18465	6681	GO:0006725|GO:0044248
query_1	FALSE	1	85	19	1	0.0526316	0.0117647	GO:0015837	GO:BP	amine transport	18465	5505	GO:0071702|GO:0071705
query_1	FALSE	1	263	19	1	0.0526316	0.00380228	GO:0015849	GO:BP	organic acid transport	18465	5516	GO:0071702
query_1	FALSE	1	392	19	2	0.105263	0.00510204	GO:0016032	GO:BP	viral process	18465	5644	GO:0008150
query_1	FALSE	1	5612	19	11	0.578947	0.00196009	GO:0016043	GO:BP	cellular component organization	18465	5650	GO:0071840
query_1	FALSE	1	4022	19	7	0.368421	0.00174043	GO:0016070	GO:BP	RNA metabolic process	18465	5672	GO:0090304
query_1	FALSE	1	688	19	2	0.105263	0.00290698	GO:0016071	GO:BP	mRNA metabolic process	18465	5673	GO:0016070
query_1	FALSE	1	42	19	1	0.0526316	0.0238095	GO:0016202	GO:BP	regulation of striated muscle tissue development	18465	5753	GO:0014706|GO:0048634|GO:1901861
query_1	FALSE	1	1696	19	2	0.105263	0.00117925	GO:0016310	GO:BP	phosphorylation	18465	5782	GO:0006796
query_1	FALSE	1	64	19	1	0.0526316	0.015625	GO:0016444	GO:BP	somatic cell DNA recombination	18465	5814	GO:0006310
query_1	FALSE	1	1320	19	1	0.0526316	0.000757576	GO:0016477	GO:BP	cell migration	18465	5822	GO:0048870
query_1	FALSE	1	760	19	2	0.105263	0.00263158	GO:0016567	GO:BP	protein ubiquitination	18465	5850	GO:0032446
query_1	FALSE	1	209	19	1	0.0526316	0.00478469	GO:0017038	GO:BP	protein import	18465	5886	GO:0015031
query_1	FALSE	1	3513	19	7	0.368421	0.0019926	GO:0018130	GO:BP	heterocycle biosynthetic process	18465	6020	GO:0044249|GO:0046483
query_1	FALSE	1	291	19	2	0.105263	0.00687285	GO:0019058	GO:BP	viral life cycle	18465	6424	GO:0016032
query_1	FALSE	1	121	19	1	0.0526316	0.00826446	GO:0019079	GO:BP	viral genome replication	18465	6442	GO:0016032|GO:0019058
query_1	FALSE	1	3447	19	6	0.315789	0.00174064	GO:0019219	GO:BP	regulation of nucleobase-containing compound metabolic process	18465	6477	GO:0006139|GO:0031323|GO:0051171|GO:0080090
query_1	FALSE	1	1249	19	2	0.105263	0.00160128	GO:0019220	GO:BP	regulation of phosphate metabolic process	18465	6478	GO:0006796|GO:0051174
query_1	FALSE	1	5851	19	11	0.578947	0.00188002	GO:0019222	GO:BP	regulation of metabolic process	18465	6480	GO:0008152|GO:0050789
query_1	FALSE	1	3522	19	7	0.368421	0.00198751	GO:0019438	GO:BP	aromatic compound biosynthetic process	18465	6680	GO:0006725|GO:0044249
query_1	FALSE	1	4816	19	6	0.315789	0.00124585	GO:0019538	GO:BP	protein metabolic process	18465	6775	GO:0043170|GO:0044238|GO:1901564
query_1	FALSE	1	88	19	3	0.157895	0.0340909	GO:2001251	GO:BP	negative regulation of chromosome organization	18465	30421	GO:0010639|GO:0033044|GO:0051276

## Sheet: Table_S7_GeneModule_GOterms_C
query	significant	p_value	term_size	query_size	intersection_size	precision	recall	term_id	source	term_name	effective_domain_size	source_order	parents
query_1	TRUE	2.43747e-05	196	265	18	0.0679245	0.0918367	GO:0006457	GO:BP	protein folding	18465	2439	GO:0009987
query_1	TRUE	0.00012091	14828	265	247	0.932075	0.0166577	GO:0008150	GO:BP	biological_process	18465	3532
query_1	TRUE	0.000418252	291	265	20	0.0754717	0.0687285	GO:0000398	GO:BP	mRNA splicing	via spliceosome	18465	168	GO:0000377|GO:0006397
query_1	TRUE	0.000418252	291	265	20	0.0754717	0.0687285	GO:0000377	GO:BP	RNA splicing	via transesterification reactions with bulged adenosine as nucleophile	18465	156	GO:0000375
query_1	TRUE	0.000527016	295	265	20	0.0754717	0.0677966	GO:0000375	GO:BP	RNA splicing	via transesterification reactions	18465	154	GO:0008380
query_1	TRUE	0.0010643	34	265	8	0.0301887	0.235294	GO:0002183	GO:BP	cytoplasmic translational initiation	18465	852	GO:0002181|GO:0006413
query_1	TRUE	0.00244464	799	265	33	0.124528	0.0413016	GO:0006518	GO:BP	peptide metabolic process	18465	2494	GO:0043603|GO:1901564
query_1	TRUE	0.00283555	929	265	36	0.135849	0.0387513	GO:0006396	GO:BP	RNA processing	18465	2389	GO:0010467|GO:0016070
query_1	TRUE	0.0052948	1595	265	50	0.188679	0.031348	GO:0043933	GO:BP	protein-containing complex organization	18465	12524	GO:0016043
query_1	TRUE	0.013356	464	265	23	0.0867925	0.049569	GO:0006397	GO:BP	mRNA processing	18465	2390	GO:0006396|GO:0016071
query_1	TRUE	0.0160319	1411	265	45	0.169811	0.0318923	GO:0065003	GO:BP	protein-containing complex assembly	18465	18625	GO:0022607|GO:0043933
query_1	TRUE	0.0184495	401	265	21	0.0792453	0.0523691	GO:0008380	GO:BP	RNA splicing	18465	3610	GO:0006396
query_1	TRUE	0.023008	632	265	27	0.101887	0.0427215	GO:0006412	GO:BP	translation	18465	2404	GO:0010467|GO:0034645|GO:0043043|GO:0044267
query_1	TRUE	0.0358017	14124	265	234	0.883019	0.0165675	GO:0009987	GO:BP	cellular process	18465	4275	GO:0008150
query_1	TRUE	0.0367307	688	265	28	0.10566	0.0406977	GO:0016071	GO:BP	mRNA metabolic process	18465	5673	GO:0016070
query_1	TRUE	0.0384755	5809	265	121	0.456604	0.0208297	GO:0071840	GO:BP	cellular component organization or biogenesis	18465	19777	GO:0009987
query_1	TRUE	0.0420693	652	265	27	0.101887	0.041411	GO:0043043	GO:BP	peptide biosynthetic process	18465	12114	GO:0006518|GO:0043604|GO:1901566
query_1	FALSE	0.0654585	1436	265	44	0.166038	0.0306407	GO:0034645	GO:BP	cellular macromolecule biosynthetic process	18465	10011	GO:0009059|GO:0044249|GO:0044260
query_1	FALSE	0.0679709	5612	265	117	0.441509	0.0208482	GO:0016043	GO:BP	cellular component organization	18465	5650	GO:0071840
query_1	FALSE	0.112505	16	265	5	0.0188679	0.3125	GO:0001732	GO:BP	formation of cytoplasmic translation initiation complex	18465	522	GO:0002183|GO:0022618
query_1	FALSE	0.173611	539	265	23	0.0867925	0.0426716	GO:0010608	GO:BP	posttranscriptional regulation of gene expression	18465	4756	GO:0010468
query_1	FALSE	0.226018	629	265	25	0.0943396	0.0397456	GO:2000112	GO:BP	regulation of cellular macromolecule biosynthetic process	18465	29342	GO:0010556|GO:0031326|GO:0034645
query_1	FALSE	0.280565	2689	265	66	0.249057	0.0245444	GO:0022607	GO:BP	cellular component assembly	18465	7605	GO:0016043|GO:0044085
query_1	FALSE	0.340338	2930	265	70	0.264151	0.0238908	GO:0044085	GO:BP	cellular component biogenesis	18465	12639	GO:0071840
query_1	FALSE	0.391114	118	265	10	0.0377358	0.0847458	GO:0006413	GO:BP	translational initiation	18465	2405	GO:0006412|GO:0044237
query_1	FALSE	0.536369	927	265	31	0.116981	0.0334412	GO:0010629	GO:BP	negative regulation of gene expression	18465	4776	GO:0010467|GO:0010468|GO:0010605
query_1	FALSE	0.632121	11	265	4	0.0150943	0.363636	GO:0034975	GO:BP	protein folding in endoplasmic reticulum	18465	10071	GO:0006457
query_1	FALSE	0.919668	1047	265	33	0.124528	0.0315186	GO:0043603	GO:BP	cellular amide metabolic process	18465	12444	GO:0034641
query_1	FALSE	0.990729	774	265	27	0.101887	0.0348837	GO:0043604	GO:BP	amide biosynthetic process	18465	12445	GO:0043603|GO:0044271
query_1	FALSE	1	21	265	1	0.00377358	0.047619	GO:0051590	GO:BP	positive regulation of neurotransmitter transport	18465	15968	GO:0006836|GO:0051050|GO:0051588
query_1	FALSE	1	85	265	5	0.0188679	0.0588235	GO:0051591	GO:BP	response to cAMP	18465	15969	GO:0014074|GO:0046683|GO:1901700
query_1	FALSE	1	169	265	8	0.0301887	0.0473373	GO:0051701	GO:BP	biological process involved in interaction with host	18465	16066	GO:0044403
query_1	FALSE	1	1476	265	31	0.116981	0.0210027	GO:0051674	GO:BP	localization of cell	18465	16045	GO:0009987|GO:0051179
query_1	FALSE	1	134	265	3	0.0113208	0.0223881	GO:0051592	GO:BP	response to calcium ion	18465	15970	GO:0010038
query_1	FALSE	1	187	265	1	0.00377358	0.00534759	GO:0051648	GO:BP	vesicle localization	18465	16022	GO:0051640
query_1	FALSE	1	37	265	2	0.00754717	0.0540541	GO:0051602	GO:BP	response to electrical stimulus	18465	15980	GO:0009628
query_1	FALSE	1	234	265	2	0.00754717	0.00854701	GO:0051607	GO:BP	defense response to virus	18465	15984	GO:0009615|GO:0140546
query_1	FALSE	1	12	265	1	0.00377358	0.0833333	GO:0051639	GO:BP	actin filament network formation	18465	16013	GO:0007015
query_1	FALSE	1	638	265	17	0.0641509	0.0266458	GO:0051668	GO:BP	localization within membrane	18465	16041	GO:0051641
query_1	FALSE	1	392	265	3	0.0113208	0.00765306	GO:0051656	GO:BP	establishment of organelle localization	18465	16030	GO:0051234|GO:0051640
query_1	FALSE	1	523	265	6	0.0226415	0.0114723	GO:0051640	GO:BP	organelle localization	18465	16014	GO:0051641
query_1	FALSE	1	289	265	10	0.0377358	0.0346021	GO:0051604	GO:BP	protein maturation	18465	15982	GO:0010467|GO:0019538
query_1	FALSE	1	53	265	1	0.00377358	0.0188679	GO:0051653	GO:BP	spindle localization	18465	16027	GO:0022402|GO:0051640
query_1	FALSE	1	2068	265	46	0.173585	0.0222437	GO:0051649	GO:BP	establishment of localization in cell	18465	16023	GO:0051234|GO:0051641
query_1	FALSE	1	226	265	1	0.00377358	0.00442478	GO:0051606	GO:BP	detection of stimulus	18465	15983	GO:0050896
query_1	FALSE	1	203	265	7	0.0264151	0.0344828	GO:0051651	GO:BP	maintenance of location in cell	18465	16025	GO:0009987|GO:0051235|GO:0051641
query_1	FALSE	1	170	265	1	0.00377358	0.00588235	GO:0051650	GO:BP	establishment of vesicle localization	18465	16024	GO:0051648|GO:0051649|GO:0051656
query_1	FALSE	1	704	265	11	0.0415094	0.015625	GO:0051603	GO:BP	proteolysis involved in cellular protein catabolic process	18465	15981	GO:0006508|GO:0044257
query_1	FALSE	1	2742	265	60	0.226415	0.0218818	GO:0051641	GO:BP	cellular localization	18465	16015	GO:0009987|GO:0051179
query_1	FALSE	1	23	265	1	0.00377358	0.0434783	GO:0000002	GO:BP	mitochondrial genome maintenance	18465	2	GO:0007005
query_1	FALSE	1	5	265	1	0.00377358	0.2	GO:0051582	GO:BP	positive regulation of neurotransmitter uptake	18465	15960	GO:0001504|GO:0051580|GO:0051590
query_1	FALSE	1	85	265	6	0.0226415	0.0705882	GO:0051341	GO:BP	regulation of oxidoreductase activity	18465	15796	GO:0050790
query_1	FALSE	1	9	265	1	0.00377358	0.111111	GO:0051342	GO:BP	regulation of cyclic-nucleotide phosphodiesterase activity	18465	15797	GO:0051336
query_1	FALSE	1	4	265	1	0.00377358	0.25	GO:0051343	GO:BP	positive regulation of cyclic-nucleotide phosphodiesterase activity	18465	15798	GO:0051342|GO:0051345
query_1	FALSE	1	514	265	11	0.0415094	0.0214008	GO:0051345	GO:BP	positive regulation of hydrolase activity	18465	15800	GO:0043085|GO:0051336
query_1	FALSE	1	289	265	8	0.0301887	0.0276817	GO:0051346	GO:BP	negative regulation of hydrolase activity	18465	15801	GO:0043086|GO:0051336
query_1	FALSE	1	522	265	15	0.0566038	0.0287356	GO:0051347	GO:BP	positive regulation of transferase activity	18465	15802	GO:0043085|GO:0051338
query_1	FALSE	1	248	265	5	0.0188679	0.0201613	GO:0051348	GO:BP	negative regulation of transferase activity	18465	15803	GO:0043086|GO:0051338
query_1	FALSE	1	22	265	1	0.00377358	0.0454545	GO:0051350	GO:BP	negative regulation of lyase activity	18465	15805	GO:0043086|GO:0051339
query_1	FALSE	1	50	265	4	0.0150943	0.08	GO:0051353	GO:BP	positive regulation of oxidoreductase activity	18465	15808	GO:0043085|GO:0051341
query_1	FALSE	1	127	265	3	0.0113208	0.023622	GO:0051384	GO:BP	response to glucocorticoid	18465	15827	GO:0031960
query_1	FALSE	1	28	265	3	0.0113208	0.107143	GO:0051385	GO:BP	response to mineralocorticoid	18465	15828	GO:0031960
query_1	FALSE	1	218	265	6	0.0226415	0.0275229	GO:0051402	GO:BP	neuron apoptotic process	18465	15838	GO:0006915|GO:0070997
query_1	FALSE	1	98	265	2	0.00754717	0.0204082	GO:0051588	GO:BP	regulation of neurotransmitter transport	18465	15966	GO:0006836|GO:0051049
query_1	FALSE	1	231	265	6	0.0226415	0.025974	GO:0051403	GO:BP	stress-activated MAPK cascade	18465	15839	GO:0000165|GO:0031098
query_1	FALSE	1	43	265	1	0.00377358	0.0232558	GO:0051445	GO:BP	regulation of meiotic cell cycle	18465	15860	GO:0051321|GO:0051726|GO:2000241
query_1	FALSE	1	15	265	1	0.00377358	0.0666667	GO:0051450	GO:BP	myoblast proliferation	18465	15863	GO:0008283
query_1	FALSE	1	300	265	3	0.0113208	0.01	GO:0051480	GO:BP	regulation of cytosolic calcium ion concentration	18465	15890	GO:0006874
query_1	FALSE	1	48	265	1	0.00377358	0.0208333	GO:0051489	GO:BP	regulation of filopodium assembly	18465	15897	GO:0046847|GO:0120032
query_1	FALSE	1	89	265	1	0.00377358	0.011236	GO:0051492	GO:BP	regulation of stress fiber assembly	18465	15900	GO:0032231|GO:0043149|GO:0110020
query_1	FALSE	1	503	265	6	0.0226415	0.0119284	GO:0051493	GO:BP	regulation of cytoskeleton organization	18465	15901	GO:0007010|GO:0033043
query_1	FALSE	1	155	265	1	0.00377358	0.00645161	GO:0051494	GO:BP	negative regulation of cytoskeleton organization	18465	15902	GO:0007010|GO:0010639|GO:0051493
query_1	FALSE	1	192	265	3	0.0113208	0.015625	GO:0051495	GO:BP	positive regulation of cytoskeleton organization	18465	15903	GO:0007010|GO:0010638|GO:0051493
query_1	FALSE	1	27	265	1	0.00377358	0.037037	GO:0051497	GO:BP	negative regulation of stress fiber assembly	18465	15905	GO:0032232|GO:0043149|GO:0051492
query_1	FALSE	1	7	265	1	0.00377358	0.142857	GO:0051541	GO:BP	elastin metabolic process	18465	15925	GO:0009100
query_1	FALSE	1	2	265	1	0.00377358	0.5	GO:0051563	GO:BP	smooth endoplasmic reticulum calcium ion homeostasis	18465	15947	GO:0032469
query_1	FALSE	1	17	265	1	0.00377358	0.0588235	GO:0051580	GO:BP	regulation of neurotransmitter uptake	18465	15958	GO:0001504|GO:0001505|GO:0051588
query_1	FALSE	1	13	265	1	0.00377358	0.0769231	GO:0051412	GO:BP	response to corticosterone	18465	15842	GO:0051384|GO:0051385|GO:0097305|GO:1901654
query_1	FALSE	1	84	265	5	0.0188679	0.0595238	GO:0051702	GO:BP	biological process involved in interaction with symbiont	18465	16067	GO:0044403
query_1	FALSE	1	13	265	1	0.00377358	0.0769231	GO:0051775	GO:BP	response to redox state	18465	16100	GO:0050896
query_1	FALSE	1	6131	265	100	0.377358	0.0163106	GO:0051716	GO:BP	cellular response to stimulus	18465	16079	GO:0009987|GO:0050896
query_1	FALSE	1	96	265	1	0.00377358	0.0104167	GO:0051963	GO:BP	regulation of synapse assembly	18465	16239	GO:0007416|GO:0050807|GO:1901888
query_1	FALSE	1	50	265	5	0.0188679	0.1	GO:0051972	GO:BP	regulation of telomerase activity	18465	16248	GO:0051338|GO:2000278
query_1	FALSE	1	34	265	3	0.0113208	0.0882353	GO:0051973	GO:BP	positive regulation of telomerase activity	18465	16249	GO:0051347|GO:0051972|GO:2000573
query_1	FALSE	1	82	265	1	0.00377358	0.0121951	GO:0051983	GO:BP	regulation of chromosome segregation	18465	16255	GO:0007059|GO:0050794
query_1	FALSE	1	42	265	1	0.00377358	0.0238095	GO:0051985	GO:BP	negative regulation of chromosome segregation	18465	16257	GO:0007059|GO:0048523|GO:0051983
query_1	FALSE	1	4	265	1	0.00377358	0.25	GO:0052040	GO:BP	modulation by symbiont of host programmed cell death	18465	16298	GO:0012501|GO:0044068
query_1	FALSE	1	152	265	6	0.0226415	0.0394737	GO:0052126	GO:BP	movement in host environment	18465	16365	GO:0051701
query_1	FALSE	1	48	265	1	0.00377358	0.0208333	GO:0052372	GO:BP	modulation by symbiont of entry into host	18465	16538	GO:0043903|GO:0044409
query_1	FALSE	1	4	265	1	0.00377358	0.25	GO:0052422	GO:BP	modulation by host of symbiont catalytic activity	18465	16576	GO:0051851
query_1	FALSE	1	375	265	11	0.0415094	0.0293333	GO:0052547	GO:BP	regulation of peptidase activity	18465	16674	GO:0030162|GO:0051336
query_1	FALSE	1	349	265	10	0.0377358	0.0286533	GO:0052548	GO:BP	regulation of endopeptidase activity	18465	16675	GO:0052547
query_1	FALSE	1	165	265	3	0.0113208	0.0181818	GO:0055001	GO:BP	muscle cell development	18465	16744	GO:0042692|GO:0048468
query_1	FALSE	1	62	265	3	0.0113208	0.0483871	GO:0055002	GO:BP	striated muscle cell development	18465	16745	GO:0051146|GO:0055001
query_1	FALSE	1	103	265	3	0.0113208	0.0291262	GO:0055007	GO:BP	cardiac muscle cell differentiation	18465	16750	GO:0035051|GO:0048738|GO:0051146
query_1	FALSE	1	58	265	1	0.00377358	0.0172414	GO:0055008	GO:BP	cardiac muscle tissue morphogenesis	18465	16751	GO:0003007|GO:0048738|GO:0060415
query_1	FALSE	1	47	265	1	0.00377358	0.0212766	GO:0055010	GO:BP	ventricular cardiac muscle tissue morphogenesis	18465	16753	GO:0003208|GO:0003229|GO:0055008
query_1	FALSE	1	587	265	12	0.045283	0.0204429	GO:0055065	GO:BP	metal ion homeostasis	18465	16785	GO:0055080|GO:0098771
query_1	FALSE	1	139	265	1	0.00377358	0.00719424	GO:0055067	GO:BP	monovalent inorganic cation homeostasis	18465	16787	GO:0055080|GO:0098771
query_1	FALSE	1	38	265	1	0.00377358	0.0263158	GO:0055069	GO:BP	zinc ion homeostasis	18465	16789	GO:0055076|GO:0072507
query_1	FALSE	1	18	265	3	0.0113208	0.166667	GO:0055070	GO:BP	copper ion homeostasis	18465	16790	GO:0055076
query_1	FALSE	1	80	265	1	0.00377358	0.0125	GO:0055072	GO:BP	iron ion homeostasis	18465	16792	GO:0055076
query_1	FALSE	1	407	265	7	0.0264151	0.017199	GO:0055074	GO:BP	calcium ion homeostasis	18465	16794	GO:0055065|GO:0072507
query_1	FALSE	1	130	265	5	0.0188679	0.0384615	GO:0055076	GO:BP	transition metal ion homeostasis	18465	16796	GO:0055065
query_1	FALSE	1	48	265	1	0.00377358	0.0208333	GO:0055078	GO:BP	sodium ion homeostasis	18465	16797	GO:0055065|GO:0055067
query_1	FALSE	1	656	265	12	0.045283	0.0182927	GO:0055080	GO:BP	cation homeostasis	18465	16799	GO:0050801
query_1	FALSE	1	719	265	13	0.0490566	0.0180807	GO:0055082	GO:BP	cellular chemical homeostasis	18465	16801	GO:0019725|GO:0048878
query_1	FALSE	1	1356	265	19	0.0716981	0.0140118	GO:0055085	GO:BP	transmembrane transport	18465	16803	GO:0006810|GO:0009987
query_1	FALSE	1	524	265	8	0.0301887	0.0152672	GO:0055086	GO:BP	nucleobase-containing small molecule metabolic process	18465	16804	GO:0006139|GO:0044281
query_1	FALSE	1	142	265	2	0.00754717	0.0140845	GO:0055088	GO:BP	lipid homeostasis	18465	16805	GO:0048878
query_1	FALSE	1	255	265	4	0.0150943	0.0156863	GO:0051962	GO:BP	positive regulation of nervous system development	18465	16238	GO:0007399|GO:0051094|GO:0051240|GO:0051960
query_1	FALSE	1	1149	265	20	0.0754717	0.0174064	GO:0051707	GO:BP	response to other organism	18465	16071	GO:0043207|GO:0044419
query_1	FALSE	1	132	265	2	0.00754717	0.0151515	GO:0051961	GO:BP	negative regulation of nervous system development	18465	16237	GO:0007399|GO:0051093|GO:0051241|GO:0051960
query_1	FALSE	1	21	265	1	0.00377358	0.047619	GO:0051957	GO:BP	positive regulation of amino acid transport	18465	16234	GO:0006865|GO:0032892|GO:0051954|GO:0051955
query_1	FALSE	1	938	265	21	0.0792453	0.0223881	GO:0051726	GO:BP	regulation of cell cycle	18465	16081	GO:0007049|GO:0050794
query_1	FALSE	1	18	265	1	0.00377358	0.0555556	GO:0051767	GO:BP	nitric-oxide synthase biosynthetic process	18465	16096	GO:0009059
query_1	FALSE	1	18	265	1	0.00377358	0.0555556	GO:0051769	GO:BP	regulation of nitric-oxide synthase biosynthetic process	18465	16097	GO:0010556|GO:0051767
query_1	FALSE	1	15	265	1	0.00377358	0.0666667	GO:0051770	GO:BP	positive regulation of nitric-oxide synthase biosynthetic process	18465	16098	GO:0010557|GO:0051767|GO:0051769
query_1	FALSE	1	39	265	1	0.00377358	0.025641	GO:0051339	GO:BP	regulation of lyase activity	18465	15794	GO:0050790
query_1	FALSE	1	71	265	1	0.00377358	0.0140845	GO:0051781	GO:BP	positive regulation of cell division	18465	16103	GO:0048522|GO:0051301|GO:0051302
query_1	FALSE	1	127	265	2	0.00754717	0.015748	GO:0051783	GO:BP	regulation of nuclear division	18465	16105	GO:0000280|GO:0033043
query_1	FALSE	1	51	265	1	0.00377358	0.0196078	GO:0051784	GO:BP	negative regulation of nuclear division	18465	16106	GO:0000280|GO:0010639|GO:0051783
query_1	FALSE	1	61	265	4	0.0150943	0.0655738	GO:0051851	GO:BP	modulation by host of symbiont process	18465	16150	GO:0051702
query_1	FALSE	1	69	265	3	0.0113208	0.0434783	GO:0051881	GO:BP	regulation of mitochondrial membrane potential	18465	16169	GO:0042391
query_1	FALSE	1	21	265	2	0.00754717	0.0952381	GO:0051882	GO:BP	mitochondrial depolarization	18465	16170	GO:0051881|GO:0051899
query_1	FALSE	1	162	265	3	0.0113208	0.0185185	GO:0051896	GO:BP	regulation of protein kinase B signaling	18465	16184	GO:0043491|GO:1902531
query_1	FALSE	1	110	265	3	0.0113208	0.0272727	GO:0051897	GO:BP	positive regulation of protein kinase B signaling	18465	16185	GO:0043491|GO:0051896|GO:1902533
query_1	FALSE	1	73	265	2	0.00754717	0.0273973	GO:0051899	GO:BP	membrane depolarization	18465	16187	GO:0042391
query_1	FALSE	1	19	265	1	0.00377358	0.0526316	GO:0051900	GO:BP	regulation of mitochondrial depolarization	18465	16188	GO:0003254|GO:0051881|GO:0051882
query_1	FALSE	1	8	265	1	0.00377358	0.125	GO:0051901	GO:BP	positive regulation of mitochondrial depolarization	18465	16189	GO:0051882|GO:0051900|GO:1904181
query_1	FALSE	1	225	265	3	0.0113208	0.0133333	GO:0051924	GO:BP	regulation of calcium ion transport	18465	16201	GO:0006816|GO:0010959
query_1	FALSE	1	53	265	1	0.00377358	0.0188679	GO:0051926	GO:BP	negative regulation of calcium ion transport	18465	16203	GO:0006816|GO:0043271|GO:0051924
query_1	FALSE	1	109	265	1	0.00377358	0.00917431	GO:0051928	GO:BP	positive regulation of calcium ion transport	18465	16205	GO:0006816|GO:0043270|GO:0051924
query_1	FALSE	1	9	265	1	0.00377358	0.111111	GO:0051933	GO:BP	amino acid neurotransmitter reuptake	18465	16210	GO:0043090|GO:0098810
query_1	FALSE	1	5	265	1	0.00377358	0.2	GO:0051935	GO:BP	glutamate reuptake	18465	16212	GO:0051933|GO:0098712
query_1	FALSE	1	15	265	1	0.00377358	0.0666667	GO:0051938	GO:BP	L-glutamate import	18465	16215	GO:0006835|GO:0015800|GO:0015807|GO:0043090
query_1	FALSE	1	3	265	1	0.00377358	0.333333	GO:0051941	GO:BP	regulation of amino acid uptake involved in synaptic transmission	18465	16218	GO:0051580|GO:0051933|GO:0051955
query_1	FALSE	1	1	265	1	0.00377358	1	GO:0051943	GO:BP	positive regulation of amino acid uptake involved in synaptic transmission	18465	16220	GO:0051582|GO:0051933|GO:0051941|GO:0051957
query_1	FALSE	1	3	265	1	0.00377358	0.333333	GO:0051946	GO:BP	regulation of glutamate uptake involved in transmission of nerve impulse	18465	16223	GO:0002036|GO:0051935|GO:0051941
query_1	FALSE	1	1	265	1	0.00377358	1	GO:0051951	GO:BP	positive regulation of glutamate uptake involved in transmission of nerve impulse	18465	16228	GO:0002038|GO:0051935|GO:0051943|GO:0051946
query_1	FALSE	1	79	265	1	0.00377358	0.0126582	GO:0051952	GO:BP	regulation of amine transport	18465	16229	GO:0015837|GO:0051049
query_1	FALSE	1	34	265	1	0.00377358	0.0294118	GO:0051954	GO:BP	positive regulation of amine transport	18465	16231	GO:0015837|GO:0051050|GO:0051952
query_1	FALSE	1	36	265	1	0.00377358	0.0277778	GO:0051955	GO:BP	regulation of amino acid transport	18465	16232	GO:0006865|GO:0032890|GO:0051952
query_1	FALSE	1	406	265	5	0.0188679	0.0123153	GO:0051960	GO:BP	regulation of nervous system development	18465	16236	GO:0007399|GO:2000026
query_1	FALSE	1	817	265	22	0.0830189	0.0269278	GO:0051338	GO:BP	regulation of transferase activity	18465	15793	GO:0050790
query_1	FALSE	1	35	265	1	0.00377358	0.0285714	GO:0051294	GO:BP	establishment of spindle orientation	18465	15753	GO:0030010|GO:0051293
query_1	FALSE	1	236	265	1	0.00377358	0.00423729	GO:0051321	GO:BP	meiotic cell cycle	18465	15776	GO:0007049|GO:0022414
[truncated: 3,897 more rows]

## Sheet: Table_S7_GeneModule_GOterms_D
query	significant	p_value	term_size	query_size	intersection_size	precision	recall	term_id	source	term_name	effective_domain_size	source_order	parents
[truncated: 2,783 more rows]

[truncated: 2 more sheets: Table_S7_GeneModule_GOterms_E, Table_S7_GeneModule_GOterms_F]
