# Supplementary material for: A single-cell comparison of adult and fetal human epicardium defines the age-associated changes in epicardial activity
Source: Nat Cardiovasc Res. Author manuscript; Available in PMC 2023 Mar 17. (PMC7614330; doi:10.1038/s44161-022-00183-w)
Supplement: Supplementary Table 7 [file EMS171839-supplement-Supplementary_Table_7.xlsx]

## Sheet: epicardium_foetal_markers_res.1
gene	A.mean.raw.counts	F.mean.raw.counts	L2FC.integrated.findallmarkers	P_Val_Adjusted_.integrated.findallmarkers
TFPI2	0.0410184	4.75104	2.89908	0
TNNT1	0.0353607	4.88797	2.75894	0
SFRP5	0.00424328	2.25809	2.11499	0
CLIC3	0.19802	2.75768	2.05601	0
ECRG4	0.173975	2.60664	2.04852	0
IGFBP5	0.666195	14.5685	2.04287	0
SFRP2	0	5.05145	2.0323	0
MGP	0.729844	19.634	1.70779	0
CFI	0.165488	1.42988	1.70509	0
LY6H	0.00990099	1.38506	1.49101	0
CXCL14	0.00424328	1.46556	1.47368	0
GAS6	0.270156	1.96846	1.4362	0
HHIP	0.0155587	1.18589	1.37713	0
LGALS3	0.48232	2.50456	1.32054	0
BCAM	0.34512	2.29046	1.31112	0
ANXA3	0.264498	1.50041	1.29557	0
COL9A3	0	2.47386	1.2936	0
SPRR2F	0.0975955	0.830705	1.28045	0
PRSS23	0.376238	1.4083	1.27192	0
IGFBP4	0.490806	3.37095	1.23831	0
SPOCK2	0.123055	0.823237	1.18436	0
INMT	0.318246	0.727801	1.17102	0
CPB1	0.0523338	0.653112	1.14739	0
WNT2B	0.0608204	0.937759	1.13005	0
GJA1	0.209335	1.13693	1.08443	0
RBP7	0.0212164	1.10124	1.06913	0
COL8A1	0.369165	0.660581	1.04985	0
UNC5B-AS1	0.0579915	0.763485	1.04564	0
ARL4D	0.18529	0.962656	1.01206	0
RAB11FIP1	0.205092	0.99834	0.98768	0
NPNT	0.0834512	0.579253	0.978097	0
C1QL1	0.0226308	0.678008	0.937116	0
SCG5	0.0240453	0.93444	0.912356	0
LGALS2	0.0452617	0.500415	0.899784	0
TBX18	0.155587	0.695436	0.871505	0
CST6	0.0311174	0.435685	0.862923	0
CDH3	0.128713	0.53527	0.841135	0
KANK4	0.0183876	0.566805	0.795605	0
PTGS1	0.176803	0.462241	0.762687	0
FGF9	0.0862801	0.485477	0.760771	0
BMP3	0.00565771	0.416598	0.754751	0
DOCK11	0.247525	0.463071	0.699084	0
FNDC1	0.00282885	0.39834	0.698066	0
FXYD7	0.00707214	0.46556	0.691377	0
RSPO1	0.107496	0.370954	0.669568	0
HHIP-AS1	0.0155587	0.46971	0.657401	0
LRRN4	0.0975955	0.33527	0.656031	0
NMU	0.0608204	0.408299	0.646788	0
MME	0.0141443	0.360996	0.614295	0
HSBP1L1	0.128713	0.380913	0.611106	0
KRT5	0.0806223	0.328631	0.554572	0
ARHGAP22	0.039604	0.348548	0.538956	0
KLK5	0.0311174	0.286307	0.527752	0
KLK8	0.0254597	0.258091	0.508555	0
MMP23B	0.11174	1.56598	1.12649	9.3893e-295
VASN	0.121641	0.827386	0.889707	1.0894e-294
SPARC	0.455446	9.20996	1.12423	5.16922e-294
NXPH2	0.0509194	0.508714	0.698203	1.02889e-283
LY6E	1.16832	2.45477	1.23778	6.88683e-280
CRIP1	0.958982	8.01411	1.52237	1.45826e-274
TRNP1	0.0155587	0.409959	0.591625	4.24683e-252
ANKRD29	0.0523338	0.249793	0.508556	5.90808e-244
RSRP1	0.82744	3.24564	1.39467	1.28847e-243
SULF2	0.15983	0.763485	0.863225	1.66103e-241
SMTNL2	0.125884	0.567635	0.675577	8.59331e-232
ASS1	0.169731	0.448963	0.571673	1.32755e-229
COL11A1	0.0664781	0.614108	0.752957	2.94407e-229
VSIR	0.441301	0.66971	0.687861	6.84551e-210
COLEC12	0.514851	1.1278	0.848951	1.78187e-208
SMOC2	0.265912	0.861411	0.745787	1.1691e-206
PODXL	0.0735502	0.657261	0.681865	5.79507e-202
OLFML1	0.0325318	0.788382	0.828467	2.21859e-199
DISP1	0.0424328	0.357676	0.569101	2.69733e-199
HCFC1R1	0.205092	1.45726	0.965608	3.29263e-194
BST1	0.0509194	0.33112	0.509775	6.01827e-193
UCHL1	0.113154	1.36515	0.745671	1.92247e-184
FABP5	0.381895	6.91535	1.4228	2.22868e-179
FKBP11	0.181047	0.724481	0.800358	1.17515e-178
LINC02381	0.00990099	0.440664	0.505372	9.57721e-177
LAMA5	0.100424	0.452282	0.604269	1.10449e-173
PRR5	0.00848656	0.566805	0.604062	1.28638e-170
SPINT2	0.0480905	1.4249	0.941372	3.31288e-166
CD151	0.622348	2.49544	0.885612	4.31874e-166
TGFB3	0.0226308	0.463071	0.671954	2.90033e-164
PDGFRL	0.0622348	0.328631	0.620345	1.41167e-163
P4HA2	0.125884	0.706224	0.688289	2.79918e-163
ANXA2	1.23197	6.38423	0.896117	2.65032e-155
BSG	0.910891	2.99419	0.846112	4.34458e-155
COL14A1	0.0636492	1.57925	0.656583	2.70258e-153
LMO4	0.213579	2.0971	0.931736	2.02285e-151
IGFBP2	0.0834512	6.32033	0.767675	2.88258e-150
MIF	0.722772	13.9162	0.647012	5.60031e-149
RAMP1	0.0608204	0.765975	0.567604	3.2251e-130
COL26A1	0.0311174	0.392531	0.500318	5.63045e-130
ACKR3	0.164074	0.629876	0.512621	2.62785e-129
COL6A1	0.379066	2.67137	0.800574	4.61448e-128
IGFBP6	0.483734	3.1278	1.89986	1.85732e-127
EMILIN2	0.0509194	0.563485	0.609257	3.21931e-127
NRP2	0.0480905	1.31452	0.715195	5.31395e-119
DSC2	0.0466761	0.434855	0.541752	1.00687e-118
PDLIM4	0.164074	0.553527	0.505889	1.32675e-116
TMEM88	0.019802	0.756846	0.550461	2.93846e-112
OBSL1	0.114569	0.685477	0.637541	4.71033e-111
COL18A1	0.144272	1.78423	0.502845	7.94237e-111
SEZ6L2	0.0693069	0.4	0.502085	1.59208e-108
TOB1	0.25884	0.414938	0.522743	2.37427e-103
S100A16	0.200849	1.33527	0.571863	1.13105e-101
CHPF	0.192362	0.59751	0.621054	1.46448e-101
IFITM3	5.42999	5.70373	0.590499	3.09234e-101
PLAC9	0.23338	3.91784	0.59106	1.04741e-100
TSPAN4	0.391796	1.12282	0.653519	5.18501e-100
NPC2	0.513437	2.12033	0.508875	5.43196e-99
COL4A5	0.229137	0.481328	0.54655	7.98487e-96
EMP2	0.138614	1.41245	0.798779	2.89864e-94
TSPAN3	0.183876	1.59668	0.707306	9.08793e-93
NAXE	0.229137	0.878008	0.672652	2.58675e-92
OSR1	0.0636492	0.6	0.560065	1.09699e-91
ASH2L	0.0876945	0.503734	0.533034	2.17389e-90
SQLE	0.127298	1.0332	0.705862	4.37951e-90
NECTIN2	0.305516	0.908714	0.608671	3.04079e-89
TSTD1	0.096181	0.912033	0.517051	1.44082e-88
TMEM141	0.0565771	1.8332	0.685376	2.58099e-88
CAV2	0.304102	0.976763	0.519711	3.44351e-88
AEBP1	0.267327	0.839004	0.627365	6.16255e-85
PLP2	0.217822	0.745228	0.588074	8.39367e-85
DHRS3	0.12447	0.848963	0.556092	4.05138e-84
HBB	0.0325318	14.0017	1.01773	3.66852e-82
PPIB	0.871287	5.12863	0.521607	1.68813e-81
CPXM1	0.0664781	0.808299	0.545545	1.76837e-80
ODC1	0.103253	1.26639	0.566237	3.51142e-79
SARAF	0.567185	2.00747	0.61395	2.55169e-77
APLP2	0.38331	2.43568	0.561222	4.99292e-77
TMEM132A	0.0268741	0.570124	0.512104	1.53985e-75
AXL	0.0933522	0.646473	0.509112	2.22357e-73
CCN2	0.280057	2.14772	1.07557	2.47229e-72
LMAN1	0.241867	1.23485	0.58198	6.22848e-70
SLC39A10	0.0947666	0.782573	0.546466	2.03226e-69
CD47	0.240453	0.857261	0.541957	4.26645e-68
CAST	0.940594	1.49627	0.620121	8.07822e-68
HBG1	0	33.4598	1.08774	5.41563e-65
AHNAK	0.417256	1.28797	0.56162	1.58564e-64
HBG2	0	116.508	1.13095	1.06211e-61
PMP22	0.236209	1.34274	0.71392	2.00184e-60
RNH1	0.598303	1.47137	0.582551	7.9054e-59
HBM	0	1.08631	0.727589	1.08064e-58
KCNQ1OT1	0.350778	4.6556	0.520393	1.55476e-58
AHSP	0	0.777593	0.637192	1.74609e-57
SPTAN1	0.41867	1.05477	0.501343	1.296e-56
HBA2	0.0169731	49.9328	1.07762	3.13627e-53
HBA1	0.00282885	26.088	1.12153	1.76931e-52
TNFRSF12A	0.34512	0.682158	0.623698	6.29118e-48
SNHG8	0.347949	1.58755	0.503728	1.5693e-46
CCN1	0.657709	1.40415	0.973614	1.4944e-40

## Sheet: epicardium_markers_intersect_re
gene	A.mean.raw.counts	F.mean.raw.counts
ITLN1	40.0693	6.97095
KRT19	4.34936	7.73776
S100A10	4.01556	28.8913
PRG4	7.44837	4.01162
CCDC80	4.44272	7.26805
KRT18	2.44696	10.1477
UPK3B	2.41726	2.86058
KRT8	2.13154	8.56183
RARRES2	1.42291	4.02158
TM4SF1	5.63508	7.01245
SBSPON	0.205092	2.42988
EZR	1.47525	4.72282
MSLN	1.90806	1.93029
ALDH1A2	0.598303	1.89046
RDH10	0.214993	1.45062
PLLP	0.442716	1.10871
PLA2G2A	35.9208	1.35519
CA9	0.142857	0.882988
TMEM176B	0.677511	1.11618
SULF1	1.04526	1.67718
TMEM176A	0.615276	1.03485
TGM1	0.475248	0.937759
BCHE	0.473833	1.36432
MYRF	0.353607	0.853112
LRP2	0.465347	0.709544
CXADR	0.855728	1.09959
KLK11	0.420085	0.710373
DMKN	0.298444	1.28382
LGALS3BP	0.521924	0.945228
C3	6.40736	0.696266
ITGA3	0.171146	0.770124
UPK1B	0.506365	0.7361
CDON	0.772277	0.720332
MEDAG	0.333805	0.679668
PDPN	0.746818	0.710373
CALB2	1.08769	0.643983
RARRES1	3.21499	0.584232
C1R	2.55021	0.619087
CLDN15	0.524752	0.677178
CRB2	0.240453	0.570124
SLC9A3R1	0.2843	0.784232
WT1	0.521924	0.676349
LINC01133	0.61669	0.697925
C19orf33	0.502122	0.675519
PKHD1L1	2.04243	0.490456
PTPRF	0.434229	0.670539
RASSF7	0.33239	0.6
SEMA3C	1.0495	0.637344
EPHB6	0.294201	0.562656
SMPD3	0.19802	0.454772
REC8	0.18529	0.59668
BICDL1	0.859972	0.482988
C1S	1.56294	0.439834
GPM6A	1.04809	0.482988
PLEKHH2	0.298444	0.495436
BNC1	0.268741	0.422407
PARD6B	0.338048	0.395021
BNC2	2.85856	0.419917
PDZK1IP1	0.261669	0.290456
AC245041.2	0.493635	0.356846
CARNS1	0.161245	0.283817
HAS1	2.06789	0.408299
CGN	0.132956	0.277178
IL18	0.46959	0.343568
ASPHD1	0.165488	0.300415
SEMA3B	0.250354	0.493776
PERP	0.322489	1.06805
EFEMP1	1.69731	0.637344
SYT4	0.454031	0.283817
SERPING1	2.6181	1.07054
TMEM98	0.366337	1.80747
PATJ	0.684583	0.342739
PAWR	0.480905	0.757676
PROCR	1.49788	1.09212
PHGDH	0.575672	1.45228
FRAS1	0.545969	0.543568
ITGB8	0.369165	0.328631
SLIT3	1.30269	1.19253
SOX6	0.98727	0.60249
SDC4	0.727016	0.351037
FLRT3	0.623762	0.454772
CFH	2.86704	1.0888
MT1E	2.89392	0.848963
PAPPA	0.311174	0.446473
HTRA1	0.405941	1.6639
COBLL1	0.957567	0.395851
CPE	0.570014	2.15353
GSTM3	0.270156	1.2249
TIMP1	18.4922	11.4905
CEBPD	1.53324	1.81079
CRIM1	1.48798	0.829046
MEST	0.363508	2.01992
ID4	0.768034	2.00249
FLRT2	0.462518	0.770124
NEO1	0.295615	0.457261
CD200	0.685997	0.527801
NSG1	0.190948	0.721992
S100A6	6.83876	7.49544
ARID5B	1.13154	1.09793
SELENBP1	0.637907	0.541909
CYSTM1	1.43423	0.809129
SNCA	0.291372	0.898755
PDGFC	0.446959	0.421577
IL6ST	0.787836	1.08631
AQP1	2.26308	0.506224
MGST1	1.61245	0.643983
LGALS8	0.265912	0.479668
PLOD2	0.677511	0.751867
PTGIS	1.45686	0.46639
SPRY1	0.75389	1.0249
MT2A	10.662	1.42241
FOS	3.03819	1.40664

## Sheet: epicardium_adult_markers_res.1
gene	A.mean.raw.counts	F.mean.raw.counts	L2FC.integrated.findallmarkers	P_Val_Adjusted_.integrated.findallmarkers
HP	32.1513	0.0564315	6.0664	0
SLPI	14.1924	0.185892	4.94709	0
KCNT2	4.01132	0.0614108	3.51349	0
SLC39A8	2.16266	0.137759	3.12521	0
WWC1	1.09194	0.149378	2.64506	0
GFPT2	1.6662	0.121992	2.63207	0
CFB	1.32815	0.208299	2.40444	0
SAT1	9.47383	2.34025	2.32265	0
SLC4A4	1.20509	0.190041	2.29539	0
ERRFI1	0.971711	0.112033	2.19551	0
AP000561.1	0.606789	0.0356846	2.07868	0
SGK1	1.59972	0.193361	2.02681	0
TLL1	0.848656	0.216598	1.93895	0
MCTP2	0.793494	0.0381743	1.91903	0
GRIP1	1.00141	0.0497925	1.88892	0
PRKD1	1.08345	0.0672199	1.87812	0
AC139491.7	0.553041	0	1.8349	0
PTPRQ	0.592645	0.141909	1.777	0
ROR2	0.772277	0.148548	1.76784	0
PDZRN4	0.553041	0.019917	1.76492	0
DAPK1	0.980198	0.310373	1.65913	0
ZBTB7C	0.605375	0.0838174	1.65763	0
RBP4	0.803395	0.0207469	1.61518	0
AC027288.3	0.500707	0.00414938	1.60984	0
CLDN1	0.441301	0.106224	1.59965	0
CA12	0.497878	0.0182573	1.5423	0
FAM153CP	0.437058	0.0456432	1.52315	0
NTNG1	0.367751	0.145228	1.51217	0
CPA4	0.435644	0.244813	1.4973	0
FAM153A	0.459689	0.000829876	1.47431	0
KRT7	0.548798	0.259751	1.44201	0
ADAMTS3	0.380481	0.0647303	1.43114	0
MET	0.405941	0.0630705	1.38309	0
DLGAP2	0.394625	0.0273859	1.36818	0
SLC41A2	0.390382	0.0547718	1.35798	0
ALOX15	0.441301	0.0323651	1.35714	0
WFDC2	0.571429	0.0639004	1.32291	0
PHYHIP	0.403112	0.166805	1.3151	0
CHI3L1	0.507779	0.00165975	1.23304	0
FAM153B	0.268741	0.0116183	1.15714	0
LINC00842	0.289958	0	1.02615	0
AC006974.1	0.229137	0	0.996054	0
MST1	0.209335	0.122822	0.97422	0
ANXA8	0.226308	0.145228	0.933843	0
AL139220.2	0.203678	0.0390041	0.901157	0
MUC16	0.18529	0.150207	0.894249	0
FAM110C	0.199434	0.111203	0.863324	0
AADAC	0.277228	0.0116183	0.860543	0
GRB7	0.157001	0.0912863	0.789902	0
MFSD2A	0.17256	0.0746888	0.763036	0
CHAC1	0.148515	0.0273859	0.744733	0
RAB17	0.158416	0.0846473	0.721857	0
GALNT9	0.157001	0.184232	0.667973	0
SLC28A3	0.130127	0.00829876	0.636461	0
PDZD3	0.128713	0.0215768	0.598351	0
MAL2	0.162659	0.224896	0.577868	0
BMPR1B	0.371994	0.0348548	1.30808	1.00701e-302
FBXO2	0.347949	0.0522822	0.971194	1.22931e-302
GPRC5A	0.362093	0.254772	1.41884	1.96471e-301
AOX1	0.25884	0.0273859	0.954004	8.31276e-297
NFKBIZ	1.03395	0.120332	1.78666	4.32168e-280
CXCL6	0.162659	0.0829876	0.523688	1.53364e-276
ARHGAP44	0.75389	0.0580913	1.68996	5.79751e-262
DPP6	0.669024	0.0423237	1.60315	2.91159e-258
LINC00578	0.203678	0.0033195	0.987551	5.25168e-255
CACHD1	0.461103	0.204979	1.36734	2.23314e-253
MIR4527HG	0.209335	0	0.670072	4.41836e-251
EFNA5	1.96888	0.552697	1.97075	1.22817e-248
CHRM3	0.362093	0.0439834	1.2654	2.27034e-241
C15orf48	0.239038	0.00580913	0.830719	2.46583e-229
ID2	3.44413	1.37261	2.12408	3.16084e-229
LINC02360	0.193777	0.0240664	0.886662	4.08923e-226
MEGF6	0.196605	0.33361	0.787679	1.47132e-223
SNCAIP	0.312588	0.245643	1.06404	3.76574e-213
TNFRSF8	0.186704	0.0680498	0.863109	3.77207e-210
LSAMP	1.1372	0.262241	1.61944	6.39791e-204
STEAP2	0.65488	0.0589212	1.54172	3.15491e-200
RERG	0.787836	0.214108	1.50249	4.82665e-198
KCTD8	0.336634	0.039834	1.3922	3.30696e-196
MYO5B	0.144272	0.0406639	0.744501	1.61726e-192
ABI3BP	1.03395	0.0655602	1.74382	2.26571e-189
PVT1	0.507779	0.0871369	1.26512	2.63242e-189
CXCL1	1.40311	0.0605809	2.02548	2.82276e-188
RAB7B	0.176803	0.0580913	0.679196	5.25923e-178
RBFOX1	2.49505	0.0738589	2.11566	3.01373e-177
COBL	0.503536	0.116183	1.41166	1.28636e-172
RNF24	0.65488	0.205809	1.3432	1.03251e-169
SLIT2	0.898161	0.185062	1.29215	2.97784e-167
RASSF8	0.722772	0.318672	1.51366	1.13118e-165
IL1R1	0.74116	0.257261	1.45669	1.52178e-164
AL512380.2	0.176803	0	0.705627	2.56021e-164
NAMPT	3.26591	0.161826	2.00024	2.22364e-163
GABRB2	0.21075	0.110373	0.874343	1.01529e-160
MAGI2	2.09194	0.141079	1.74727	1.67948e-160
MAP3K8	0.809052	0.122822	1.3408	1.76127e-158
MAST4	2.28713	0.153527	1.65441	1.57831e-155
BIRC3	0.633663	0.0149378	1.55992	5.80252e-154
CEBPB	1.70721	0.692946	1.56719	5.54473e-152
SGPP2	0.199434	0.00995851	0.918635	3.41676e-147
ARNT2	0.138614	0.0879668	0.650863	1.12964e-146
CFTR	0.203678	0.026556	0.808794	4.13821e-143
BICC1	1.00283	0.373444	1.01595	5.90224e-143
TNFSF14	0.138614	0.0149378	0.730107	1.95514e-141
CFAP69	0.253182	0.00912863	1.00043	2.55487e-139
FAM177B	0.130127	0	0.545261	1.48362e-137
KDR	0.398868	0.187552	0.893352	9.1597e-137
IQCA1	0.142857	0.292116	0.619878	3.9272e-136
SLC24A3	0.599717	0.006639	1.22583	2.18982e-135
DPP4	0.168317	0.0829876	0.620494	3.04441e-135
PARD3B	1.1867	0.105394	1.40457	3.40173e-135
LRRC1	0.27157	0.170124	0.933526	6.0257e-134
AC005699.1	0.425743	0.00248963	1.27837	4.51128e-133
KLF6	1.8133	0.86722	1.42881	6.41801e-133
DLGAP1	0.414427	0.00580913	1.24909	2.71329e-132
AC018742.1	0.281471	0.0033195	1.09205	9.32095e-131
AC011468.3	0.193777	0	0.604612	2.03388e-130
AC074031.1	0.11174	0	0.607704	2.86841e-130
SLC16A1	0.497878	0.441494	1.18676	3.1733e-130
STEAP1	0.213579	0.00995851	0.5233	7.71258e-130
AL033384.2	0.145686	0.00165975	0.721673	4.07591e-128
OOEP	0.800566	0.000829876	1.21912	2.0161e-127
KIAA1211L	0.176803	0.0713693	0.79109	3.44034e-127
BAIAP2L1	0.868458	0.0141079	1.16074	9.48462e-127
ARFGEF3	0.154173	0.0821577	0.709154	2.66419e-126
CMTM4	0.264498	0.039834	1.01645	1.19504e-125
NNMT	1.4017	0.128631	1.19725	1.4787e-124
MIR924HG	0.226308	0.0290456	0.766525	3.96396e-123
TPBG	0.251768	0.161826	0.744371	1.43022e-122
AC092691.1	0.227723	0.0257261	0.714578	2.97756e-118
RRAS2	0.44413	0.282158	1.17927	9.5205e-117
FAM107B	0.537482	0.502905	1.19695	1.05103e-116
FBXL13	0.304102	0.0149378	1.01614	1.83899e-116
ANKS1B	0.435644	0.0414938	1.05791	3.88817e-116
ARHGEF28	0.219236	0.019917	0.862841	1.55917e-113
ARHGAP18	0.719943	0.165975	0.865488	5.81545e-113
FOSL2	0.650636	0.251452	1.12317	1.07037e-112
CCNYL1	0.343706	0.263071	1.02044	1.44144e-112
GAS1	0.27157	0.525311	0.701504	4.94142e-112
EVA1C	0.920792	0.0639004	1.10663	1.88204e-111
SYNE1	1.96322	0.161826	1.44968	1.51545e-110
VGLL3	0.203678	0.111203	0.639901	1.62959e-109
CLIC4	1.55446	0.299585	1.67174	3.54906e-109
DSCAML1	0.267327	0.0124481	0.797507	1.04631e-108
ARMC9	0.636492	0.0771784	0.955454	1.64523e-107
MEIS2	1.55163	1.00498	1.34908	2.39653e-107
SPACA6	0.373409	0	1.70449	1.36549e-106
ST6GAL1	0.895332	0.113693	1.06538	1.99268e-105
MTHFD1L	0.596888	0.141909	1.10627	2.3607e-105
FAM155A	0.528996	0.0937759	1.13229	3.0322e-105
IRAK3	0.584158	0.13029	1.1452	4.44342e-105
PHACTR1	1.18529	0.143568	1.26476	2.33142e-103
SLC7A2	0.342291	0.0381743	1.03661	1.68822e-102
TNXB	0.794908	0.208299	0.801154	5.77668e-102
DUSP1	4.29703	0.775104	1.03559	7.73521e-101
FEZ2	1.25318	0.520332	1.59891	4.62814e-99
ADIRF	3.5389	0.165975	0.78712	1.81804e-98
APOO	0.971711	0.0995851	1.1662	3.74538e-98
GRIN2A	0.268741	0.0381743	1.0298	9.42907e-98
TIAM1	0.338048	0.0937759	0.92418	2.82112e-96
SLC47A1	0.394625	0.00829876	0.790875	7.01541e-92
ALDH1A3	0.217822	0.00580913	0.926621	7.21605e-90
TBC1D2B	0.325318	0.108714	0.768464	1.3806e-89
CARMIL1	0.785007	0.185062	0.886849	2.5854e-89
PCNX2	0.220651	0.0431535	0.710505	5.06319e-89
LINC01239	0.142857	0.00165975	0.629863	1.34507e-86
ST3GAL5	0.352192	0.193361	0.827764	1.07395e-85
ID1	2.12306	2.42656	0.549185	2.35788e-84
NFKBIA	1.86704	0.46722	1.38099	3.22316e-84
LAMA4	0.722772	0.429876	0.991335	3.70102e-84
PLEKHA7	1.0297	0.124481	1.1479	4.00384e-84
NTM	0.503536	0.0589212	0.729494	1.9671e-83
UAP1	0.39604	0.239834	0.767929	2.90195e-83
CDK14	0.81471	0.180083	1.06152	5.1744e-83
AFAP1	0.374823	0.176763	0.911349	1.19161e-81
PIM1	0.398868	0.13527	0.904062	2.11528e-80
MARCH3	1.80481	0.0514523	2.10611	2.30723e-80
CDH11	0.243281	0.73278	0.77935	2.55947e-80
BCR	0.319661	0.128631	0.868803	2.6479e-80
NECAB1	0.148515	0.257261	0.584689	3.84875e-79
TCEAL9	0.7157	1.93278	0.944581	8.15096e-79
TNFRSF11B	0.181047	0.059751	0.635918	2.52165e-76
HK2	0.193777	0.0539419	0.690306	4.7362e-76
FAM221A	0.165488	0.19751	0.608754	7.65917e-76
PTPN13	0.277228	0.103734	0.735387	1.02275e-75
SIMC1	0.340877	0.0522822	0.740155	1.89015e-75
PLXNA4	0.442716	0.0348548	0.847299	3.14466e-75
CUX1	1.50212	0.718672	1.03758	3.9044e-75
TXNRD1	1.48373	0.355187	1.14146	7.57676e-75
PRKCI	0.302687	0.314523	0.793882	1.17767e-74
TMSB4X	19.5191	22.0523	0.711793	3.29857e-74
AC024230.1	0.333805	0	0.726155	6.01878e-74
ZFP36L1	1.38755	1.78091	0.854396	1.99554e-73
ADAMTS15	0.209335	0.0365145	0.776865	3.08241e-73
H6PD	0.280057	0.0904564	0.783126	3.20651e-72
BDNF-AS	0.356436	0.079668	0.688437	3.56265e-72
PIEZO2	0.152758	0.146888	0.65577	3.80443e-72
SVEP1	0.411598	0.0356846	0.870067	5.50961e-72
ANXA1	1.57143	1.63568	1.17585	8.70396e-72
IER3	0.725601	0.369295	1.17163	9.02521e-72
AGBL4	0.652051	0	1.09062	9.2183e-72
CACNA2D3	0.632249	0.0232365	1.12784	1.31946e-71
GCNT1	0.158416	0.0473029	0.511693	9.48036e-71
CD55	0.5686	0.293776	0.988889	4.20846e-70
NRG4	0.132956	0.143568	0.534791	4.55671e-70
MGAT4C	0.533239	0.380913	0.984089	9.23298e-70
MT1X	1.6082	0.226556	1.17906	2.32082e-69
PCOLCE2	0.521924	0.195021	0.541697	7.76216e-69
MT1M	0.765205	0.0655602	0.827699	9.23866e-69
REEP1	0.343706	0.253942	0.891296	1.43417e-68
PLEKHA6	0.414427	0.039834	0.725761	3.39935e-68
NINL	0.207921	0.193361	0.791884	7.2687e-68
AC098617.1	0.424328	0.00165975	1.06957	1.99936e-67
EGFR	0.487977	0.0954357	0.9947	4.93915e-67
ZNF90	0.275813	0.0423237	0.544905	1.07712e-66
C1RL	0.282885	0.116183	0.660876	1.28096e-66
KCNH5	0.161245	0.00497925	0.713189	1.03934e-65
MPP6	0.152758	0.168465	0.653901	1.33472e-65
SGMS2	0.244696	0.0390041	0.76773	1.92474e-65
CNKSR3	0.810467	0.0829876	1.61908	1.23579e-64
ATRNL1	0.152758	0.0614108	0.691351	1.32124e-64
TM7SF3	0.326733	0.194191	0.819261	1.85809e-64
GCHFR	0.216407	0.163485	0.56248	2.16636e-64
TSPAN5	0.280057	0.248963	0.594432	2.21381e-63
ENO1	1.31117	2.64315	0.939068	2.58146e-62
ROBO3	0.154173	0.0680498	0.542582	6.92509e-62
NABP1	0.342291	0.0846473	0.74102	1.45378e-61
PCBP3	0.178218	0.0174274	0.658089	7.08564e-61
RBP1	0.342291	2.42324	0.591013	1.24033e-60
MYC	0.410184	0.110373	0.7643	1.97744e-60
CRLS1	0.448373	0.351037	0.866666	2.17903e-60
LAMB1	0.551627	0.624066	0.862543	4.83598e-60
FAS	0.186704	0.0514523	0.552735	1.67328e-59
MARCH1	0.449788	0.108714	0.664054	1.67687e-59
MICAL2	0.380481	0.13195	0.819307	2.44068e-59
AC103876.1	0.175389	0.00829876	0.628029	2.64783e-59
ROR1	0.601132	0.275519	0.964069	1.35505e-58
RPLP0	3.78642	13.3693	1.1233	3.30127e-58
TMEM165	0.950495	0.624066	0.793814	7.60892e-58
ZC3H12A	0.137199	0.00580913	0.507221	1.04661e-57
GLI2	0.115983	0.0572614	0.50475	1.12234e-57
IL6	1.07638	0.0348548	1.93936	3.9111e-57
GLS	0.48232	0.699585	0.851855	5.5916e-57
ADI1	0.577086	0.826556	0.803382	7.41704e-57
FAAH2	0.12447	0.00912863	0.515586	9.78831e-57
AC107021.1	0.323904	0	0.959091	3.6414e-56
ZFPM2	1.36209	0.151037	0.883304	7.39457e-56
ZFP36	2.46252	0.2639	0.858423	8.00948e-56
TMOD3	0.548798	0.313693	0.848789	9.97106e-56
CLTB	0.731259	1.03651	0.823033	1.24378e-55
TNFAIP2	0.371994	0.116183	0.735103	2.58099e-55
AFDN	0.514851	0.594191	0.737284	1.75934e-54
PCSK5	0.480905	0.107884	0.968112	2.82336e-54
CTTN	0.619519	0.704564	0.812102	3.51781e-54
ATP1A1	0.628006	0.634855	0.858943	5.93854e-54
CLIP4	0.2843	0.179253	0.727735	1.23168e-53
CARHSP1	0.718529	1.09129	0.680738	1.28856e-53
FMN2	0.131542	0.00497925	0.567263	6.85204e-53
DPYD	1.34229	0.120332	0.627961	1.52283e-52
TFRC	0.362093	0.148548	0.662642	1.77898e-52
PRDX6	0.973126	2.32199	0.898818	2.91395e-52
FAM189A1	0.1471	0.013278	0.641966	4.53912e-52
RFX2	0.387553	0.0473029	0.862691	6.771e-52
PGM2	0.192362	0.112033	0.582219	7.23824e-52
CADPS2	0.547383	0.073029	0.753201	1.00259e-51
EPB41L4A	0.609618	0.0937759	0.820062	1.3219e-51
CNTN4	0.319661	0.183402	0.714206	1.36524e-51
CA1	0.231966	0.00165975	0.738596	3.2169e-51
ABLIM2	0.192362	0.0165975	0.640792	3.39827e-50
MAP3K5	0.670438	0.0107884	0.96706	8.90227e-50
RPL3	5.05233	23.5411	0.853395	9.15192e-50
ADAMTS6	0.244696	0.0804979	0.698713	1.69988e-49
FAM160A1	0.30976	0.00995851	0.933709	2.05569e-49
ARAP2	0.306931	0.0456432	0.569441	8.14099e-49
TOR1AIP2	0.353607	0.605809	0.711681	1.29367e-48
DPYSL3	0.427157	0.237344	0.856234	1.53272e-48
PLAAT4	0.376238	0.124481	0.577351	2.2352e-48
NEDD4L	0.403112	0.190871	0.825216	2.97133e-48
PNRC1	0.991513	1.29793	0.887201	4.91627e-48
NR2F1-AS1	0.182461	0.107054	0.636294	5.64635e-48
RORA	1.3819	0.073029	0.720043	6.47602e-48
F5	0.130127	0.000829876	0.50611	1.27889e-47
SYT1	0.154173	0.160996	0.556854	1.83037e-47
MARK3	0.891089	0.225726	0.833889	1.9636e-47
RPLP1	9.59547	44.3892	0.904098	2.68312e-47
XPO5	0.369165	0.053112	0.53983	3.78279e-47
DNAJB9	0.308345	0.33029	0.633202	8.11327e-47
PHLPP2	0.166902	0.0697095	0.552567	7.79284e-46
DAAM1	0.963225	0.700415	0.852282	8.02691e-46
OAT	0.377652	0.529461	0.735098	1.18264e-45
IER2	1.00849	0.79751	0.979143	1.45524e-45
SLC7A8	0.145686	0.0912863	0.54845	2.28325e-45
PCLO	0.186704	0.219917	0.68563	1.27534e-44
VAT1L	0.149929	0.0174274	0.613583	1.5869e-44
EEF1A1	7.06506	47.3402	0.685999	1.83449e-44
RPL13A	7.97737	21.4755	0.927302	3.0495e-44
BEX3	0.637907	4.22822	0.799944	3.61498e-44
LAMA3	0.188119	0.117012	0.571897	2.96798e-43
FGFR1OP2	0.429986	0.346058	0.858789	2.96957e-43
MYO1D	0.468175	0.118672	0.628506	4.21452e-43
ARHGAP32	0.250354	0.182573	0.678551	6.98943e-43
IL15	0.244696	0.0182573	0.577158	2.95546e-42
KDM5B	0.321075	0.814938	0.63359	5.40402e-42
HIF1A	1.02122	0.312863	0.837597	7.11447e-42
NEBL	1.13579	0.0829876	0.578399	8.25753e-42
CHP1	0.315417	0.348548	0.683922	1.00669e-41
CYB5A	0.435644	0.369295	0.680439	1.50451e-41
SIK3	1.55446	0.0780083	0.805359	1.69985e-41
SNX24	0.25884	0.1361	0.695031	2.32644e-41
GXYLT2	0.268741	0.179253	0.640427	5.57335e-41
TMTC2	0.424328	0.0564315	0.532156	5.91095e-41
HEG1	0.425743	0.294606	0.694308	1.40089e-40
RPL41	12.0594	38.034	0.855781	1.54651e-40
PLIN2	0.712871	0.182573	0.974655	3.14003e-40
JUN	1.64781	2.32448	0.58925	6.38671e-40
DPYD-AS1	0.248939	0.00829876	0.573854	1.1341e-39
SND1	0.51768	0.46473	0.661866	2.73292e-39
ISOC2	0.268741	0.615768	0.510998	4.09703e-39
PPP4R1	0.2843	0.155187	0.644306	5.68036e-39
PTPN14	0.295615	0.178423	0.672183	1.13927e-38
CRY1	0.23338	0.0788382	0.682667	1.56704e-38
MORF4L2	0.660537	1.11867	0.725805	1.67954e-38
NHSL1	0.475248	0.364315	0.765007	3.02738e-38
PBX1	1.02546	0.675519	0.856767	4.86313e-38
PRICKLE2	0.282885	0.0315353	0.739072	9.60147e-38
SLC25A6	1.29137	3.92199	0.730197	1.32514e-37
RPS18	6.47525	40.8332	0.67007	6.11781e-37
PTPRT	0.165488	0.0356846	0.751409	8.63391e-37
ANTXR1	0.27157	0.306224	0.583155	9.01335e-37
PWWP3A	0.311174	0.4639	0.525631	2.7345e-36
NLGN1	0.595474	0.0149378	0.63532	3.58232e-36
SOCS3	0.544554	0.378423	0.521333	3.60866e-36
EFHC1	0.212164	0.257261	0.581581	4.07218e-36
SOX4	0.277228	3.69876	0.569782	4.12983e-36
SMARCD3	0.220651	0.239004	0.611588	9.84695e-36
RIC3	0.27157	0.0406639	0.650788	1.21096e-35
MYOF	0.30976	0.164315	0.542255	3.25948e-35
MCC	0.434229	0.224896	0.646685	4.10024e-35
PROS1	0.33239	0.362656	0.54467	1.11816e-34
SLC20A1	0.315417	0.136929	0.814068	1.75956e-34
GPCPD1	0.280057	0.119502	0.617978	4.39939e-34
PDZD2	0.950495	0.0937759	0.53133	4.81944e-34
B4GALT5	0.353607	0.101245	0.673828	6.60101e-34
ZFAS1	0.632249	3.58921	0.665297	9.59922e-34
AC022217.3	0.151344	0	0.512324	9.62938e-34
SLC38A2	0.528996	0.446473	0.743818	1.03644e-33
UBC	2.36775	2.61577	0.603385	1.17214e-33
ARHGEF3	0.461103	0.00829876	0.542559	2.94427e-33
TFG	0.364922	0.638174	0.60308	3.7807e-33
ATP1B1	0.471004	0.658921	0.681922	3.30779e-32
RPL7	3.92928	20.5145	0.83083	4.15634e-32
YAP1	0.38331	0.223237	0.540769	5.11005e-32
MAN1C1	0.227723	0.0481328	0.565371	6.65819e-32
FRMPD4	0.181047	0.00497925	0.729953	1.65471e-31
EIF3M	0.458274	1.88714	0.645971	2.50005e-31
CA3	0.121641	0.0838174	0.509379	3.05429e-31
RPL34	7.22489	27.0274	0.742064	3.33858e-31
CITED2	0.350778	0.355187	0.670433	8.52052e-31
SNX25	0.226308	0.0373444	0.557374	5.34563e-30
RPS6KA3	0.421499	0.141909	0.594369	2.4939e-29
CHCHD3	1.0099	0.289627	0.624398	8.15807e-29
UBE2E2	1.04809	0.373444	0.502119	8.25522e-29
HIVEP3	0.476662	0.103734	0.729506	8.54003e-29
RPSA	2.12588	10.4805	0.604294	1.0241e-28
PDE4B	0.507779	0.105394	0.508107	2.57274e-28
TMED10	0.550212	1.11037	0.605296	2.62961e-28
RPS19	5.39604	23.3643	0.558776	5.29791e-28
RPS6	5.15134	21.1228	0.708119	5.56974e-28
RPS8	6.03395	40.4689	0.85443	5.58494e-28
DLG1	0.722772	0.302905	0.605684	6.84046e-28
RPL10	8.38472	58.6705	0.63086	7.09156e-28
CREB5	0.664781	0.195021	0.995747	1.0267e-27
CAMSAP2	0.308345	0.139419	0.522562	1.39982e-27
SERPINB9	0.251768	0.0987552	0.551741	2.13879e-27
AFF1	0.884017	0.121992	0.61766	3.40207e-27
RPL11	4.40594	27.5187	0.684711	4.54579e-27
FKBP2	0.691655	0.170954	0.532085	7.61886e-27
CCL2	3.44979	0.166805	1.28322	1.34995e-26
RPS23	4.21216	25.1643	0.777305	1.80358e-26
CUTA	0.489392	2.47386	0.523965	2.09732e-26
PRDX5	0.725601	3.13278	0.621383	3.84502e-26
WTAP	0.471004	0.478008	0.803814	4.05162e-26
HILPDA	0.349364	0.457261	0.877925	4.98097e-26
HRH1	0.216407	0.00497925	0.545982	5.17951e-26
ADGRD1	0.261669	0.178423	0.541872	6.65801e-26
SAMD12	0.308345	0.0821577	0.619684	7.0121e-26
BCO2	0.437058	0.271369	0.668422	7.50037e-26
IGF2BP2	0.239038	0.516183	0.680201	8.55523e-26
ACSL4	0.44413	0.079668	0.962542	9.94972e-26

## Sheet: Table_S8_Adult_vs_Foetal_Contro
gene	stage
HBG2	foetal
HBA2	foetal
HBG1	foetal
HBA1	foetal
RPL17	foetal
MDK	foetal
EEF1G	foetal
COL1A1	foetal
STMN1	foetal
RPS3A	foetal
NME2	foetal
MIF	foetal
COL3A1	foetal
RPL5	foetal
EEF1A1	foetal
RPL26	foetal
RPS4X	foetal
RPL29	foetal
RPS8	foetal
RPS26	foetal
RPS24	foetal
RPL7A	foetal
RPL6	foetal
RPL10	foetal
RPS12	foetal
RPS7	foetal
RPL36A	foetal
RPS23	foetal
MARCKS	foetal
RPL28	foetal
TPT1	foetal
RPL24	foetal
RPL14	foetal
NACA	foetal
RPL12	foetal
RPL30	foetal
RPS2	foetal
RPL18	foetal
RPL32	foetal
RPS3	foetal
RPS5	foetal
GABARAP	foetal
RPL18A	foetal
RPL22	foetal
RPL15	foetal
RPS15A	foetal
COL1A2	foetal
NPM1	foetal
GNAS	foetal
RPLP1	foetal
RNASEK	foetal
RPS13	foetal
VIM	foetal
RPL13	foetal
RPL9	foetal
RPL23	foetal
RPL10A	foetal
H3F3A	foetal
RPS14	foetal
SOX4	foetal
RACK1	foetal
RPL19	foetal
RPL11	foetal
RPL37	foetal
RPS18	foetal
HMGN2	foetal
EEF1B2	foetal
HSP90AB1	foetal
RPL39	foetal
RPL8	foetal
RPL3	foetal
MEG3	foetal
RPLP0	foetal
TUBB	foetal
RPS27A	foetal
RPSA	foetal
ACTG1	foetal
PRDX2	foetal
IGFBP2	foetal
RPS9	foetal
TUBA1A	foetal
RPS17	foetal
RPL7	foetal
RPS6	foetal
TPM1	foetal
GAPDH	foetal
HNRNPA1	foetal
RBP1	foetal
UBA52	foetal
RPL35A	foetal
MARCKSL1	foetal
RPL23A	foetal
NEAT1	adult
ZBTB20	adult
LINGO1	adult
MALAT1	adult
LPP	adult
FTX	adult
