# Supplementary material for: A single-cell comparison of adult and fetal human epicardium defines the age-associated changes in epicardial activity
Source: Nat Cardiovasc Res. Author manuscript; Available in PMC 2023 Mar 17. (PMC7614330; doi:10.1038/s44161-022-00183-w)
Supplement: Supplementary Table 8 [file EMS171839-supplement-Supplementary_Table_8.xlsx]

## Sheet: epicardial_markers_library_EPI_
gene	epi_marker_stage	n_cells_foetalEPI	n_cells_adultEPI	n_cells_nonEPI	n_positive_cells_foetalEPI	n_positive_cells_adultEPI	n_positive_cells_nonEPI	Foetal_precision	Foetal_recall	Foetal_Fscore	Shared_precision	Shared_recall	Shared_Fscore	Adult_precision	Adult_recall	Adult_Fscore	nonEPI_precision	nonEPI_recall	nonEPI_Fscore
PDZD3	adult	1205	707	58756	24	75	21	0.2	0.019917	0.0362264	0.825	0.0517782	0.0974409	0.625	0.106082	0.181378	0.175	0.00035741	0.000713364
KLK5	foetal	1205	707	58756	256	19	38	0.817891	0.212448	0.337286	0.878594	0.143828	0.247191	0.0607029	0.0268741	0.0372549	0.121406	0.000646742	0.00128663
KRT5	foetal	1205	707	58756	171	45	39	0.670588	0.141909	0.234247	0.847059	0.112971	0.199354	0.176471	0.0636492	0.0935551	0.152941	0.000663762	0.00132179
AC139491.7	adult	1205	707	58756	0	257	40	0	0	0	0.86532	0.134414	0.232684	0.86532	0.363508	0.511952	0.13468	0.000680782	0.00135472
AADAC	adult	1205	707	58756	12	110	40	0.0740741	0.00995851	0.0175567	0.753086	0.0638075	0.117647	0.679012	0.155587	0.253165	0.246914	0.000680782	0.00135782
SPRR2F	foetal	1205	707	58756	292	39	47	0.772487	0.242324	0.36892	0.875661	0.173117	0.289083	0.103175	0.0551627	0.0718894	0.124339	0.000799918	0.00158961
LRRN4	foetal	1205	707	58756	317	60	49	0.744131	0.263071	0.388719	0.884977	0.197176	0.322498	0.140845	0.0848656	0.105914	0.115023	0.000833957	0.00165591
RSPO1	foetal	1205	707	58756	327	67	60	0.720264	0.271369	0.394213	0.867841	0.206067	0.333052	0.147577	0.0947666	0.115418	0.132159	0.00102117	0.00202668
ANXA8	adult	1205	707	58756	138	135	61	0.413174	0.114523	0.179337	0.817365	0.142782	0.243099	0.404192	0.190948	0.259366	0.182635	0.00103819	0.00206465
KLK11	shared	1205	707	58756	452	203	64	0.628651	0.375104	0.469854	0.910987	0.342573	0.49791	0.282337	0.287129	0.284712	0.0890125	0.00108925	0.00215216
ALOX15	adult	1205	707	58756	36	184	66	0.125874	0.0298755	0.0482897	0.769231	0.115063	0.200182	0.643357	0.260255	0.370594	0.230769	0.00112329	0.0022357
CST6	foetal	1205	707	58756	253	14	69	0.752976	0.209959	0.328358	0.794643	0.139644	0.237544	0.0416667	0.019802	0.0268456	0.205357	0.00117435	0.00233534
FAM153B	adult	1205	707	58756	14	151	73	0.0588235	0.0116183	0.019404	0.693277	0.0862971	0.153488	0.634454	0.213579	0.319577	0.306723	0.00124243	0.00247483
AC006974.1	adult	1205	707	58756	0	125	80	0	0	0	0.609756	0.0653766	0.118092	0.609756	0.176803	0.274123	0.390244	0.00136156	0.00271366
KLK8	foetal	1205	707	58756	236	16	86	0.698225	0.195851	0.305898	0.745562	0.131799	0.224	0.0473373	0.0226308	0.030622	0.254438	0.00146368	0.00291062
PDZK1IP1	shared	1205	707	58756	266	124	87	0.557652	0.220747	0.31629	0.81761	0.203975	0.326496	0.259958	0.175389	0.209459	0.18239	0.0014807	0.00293755
CHAC1	adult	1205	707	58756	28	71	94	0.145078	0.0232365	0.0400572	0.512953	0.0517782	0.0940618	0.367876	0.100424	0.157778	0.487047	0.00159984	0.0031892
CPA4	shared	1205	707	58756	133	186	102	0.315914	0.110373	0.163592	0.75772	0.166841	0.273468	0.441805	0.263083	0.329787	0.24228	0.00173599	0.00344729
CPB1	EPDC	1205	707	58756	198	23	104	0.609231	0.164315	0.258824	0.68	0.115586	0.197586	0.0707692	0.0325318	0.0445736	0.32	0.00177003	0.00352059
MUC16	adult	1205	707	58756	116	92	110	0.36478	0.0962656	0.152331	0.654088	0.108787	0.186547	0.289308	0.130127	0.179512	0.345912	0.00187215	0.00372414
SLC28A3	adult	1205	707	58756	7	82	116	0.0341463	0.00580913	0.00992908	0.434146	0.0465481	0.0840812	0.4	0.115983	0.179825	0.565854	0.00197427	0.0039348
CXCL6	adult	1205	707	58756	52	71	121	0.213115	0.0431535	0.0717736	0.504098	0.0643305	0.1141	0.290984	0.100424	0.149317	0.495902	0.00205936	0.00410169
BNC1	shared	1205	707	58756	375	151	125	0.576037	0.311203	0.404095	0.807988	0.275105	0.410456	0.231951	0.213579	0.222386	0.192012	0.00212744	0.00420826
TGM1	shared	1205	707	58756	341	197	130	0.510479	0.282988	0.364122	0.805389	0.281381	0.417054	0.29491	0.278642	0.286545	0.194611	0.00221254	0.00437534
FAM110C	adult	1205	707	58756	116	118	144	0.306878	0.0962656	0.146557	0.619048	0.122385	0.204367	0.312169	0.166902	0.217512	0.380952	0.00245081	0.00487029
KRT7	adult	1205	707	58756	140	187	145	0.29661	0.116183	0.166965	0.692797	0.171025	0.274329	0.396186	0.264498	0.317218	0.307203	0.00246783	0.00489633
UPK3B	shared	1205	707	58756	877	372	149	0.627325	0.727801	0.673838	0.893419	0.653243	0.754683	0.266094	0.526167	0.353444	0.106581	0.00253591	0.00495395
GRB7	adult	1205	707	58756	104	91	148	0.303207	0.0863071	0.134367	0.568513	0.101987	0.172949	0.265306	0.128713	0.173333	0.431487	0.00251889	0.00500854
LRP2	shared	1205	707	58756	461	205	151	0.564259	0.382573	0.455984	0.815177	0.348326	0.488091	0.250918	0.289958	0.269029	0.184823	0.00256995	0.00506941
AP000561.1	adult	1205	707	58756	41	246	153	0.0931818	0.0340249	0.049848	0.652273	0.150105	0.244048	0.559091	0.347949	0.428945	0.347727	0.00260399	0.00516927
CA9	shared	1205	707	58756	511	82	172	0.667974	0.424066	0.518782	0.775163	0.310146	0.443033	0.10719	0.115983	0.111413	0.224837	0.00292736	0.00577947
AC245041.2	shared	1205	707	58756	290	237	179	0.410765	0.240664	0.303506	0.746459	0.275628	0.402597	0.335694	0.335219	0.335456	0.253541	0.0030465	0.00602065
LINC02360	adult	1205	707	58756	27	88	193	0.0876623	0.0224066	0.0356907	0.373377	0.0601464	0.103604	0.285714	0.12447	0.173399	0.626623	0.00328477	0.00653528
CGN	shared	1205	707	58756	266	83	204	0.481013	0.220747	0.302617	0.631103	0.182531	0.283164	0.15009	0.117397	0.131746	0.368897	0.00347199	0.00687923
KREMEN2	EPDC	1205	707	58756	143	0	209	0.40625	0.118672	0.183687	0.40625	0.0747908	0.126325	0	0	0	0.59375	0.00355708	0.0070718
MIR4527HG	adult	1205	707	58756	0	101	224	0	0	0	0.310769	0.0528243	0.0902995	0.310769	0.142857	0.195736	0.689231	0.00381238	0.00758281
AL512380.2	adult	1205	707	58756	0	80	224	0	0	0	0.263158	0.041841	0.0722022	0.263158	0.113154	0.158259	0.736842	0.00381238	0.00758551
HAS1	shared	1205	707	58756	214	420	227	0.248548	0.177593	0.207164	0.736353	0.33159	0.457266	0.487805	0.594059	0.535714	0.263647	0.00386344	0.00761528
AC074031.1	adult	1205	707	58756	0	71	226	0	0	0	0.239057	0.0371339	0.0642825	0.239057	0.100424	0.141434	0.760943	0.00384642	0.00765414
UPK1B	shared	1205	707	58756	264	193	232	0.383164	0.219087	0.278775	0.66328	0.239017	0.351403	0.280116	0.272984	0.276504	0.33672	0.00394853	0.00780553
CRB2	shared	1205	707	58756	456	136	247	0.543504	0.378423	0.446184	0.705602	0.309623	0.430389	0.162098	0.192362	0.175938	0.294398	0.00420383	0.00828929
GALNT9	adult	1205	707	58756	176	98	247	0.337812	0.146058	0.20394	0.525912	0.143305	0.225236	0.1881	0.138614	0.159609	0.474088	0.00420383	0.00833376
SMPD3	shared	1205	707	58756	355	106	252	0.497896	0.294606	0.370177	0.646564	0.241109	0.351238	0.148668	0.149929	0.149296	0.353436	0.00428892	0.008475
RAB17	adult	1205	707	58756	80	96	260	0.183486	0.06639	0.0975015	0.40367	0.0920502	0.149915	0.220183	0.135785	0.167979	0.59633	0.00442508	0.00878497
CHI3L1	adult	1205	707	58756	2	141	264	0.004914	0.00165975	0.00248139	0.351351	0.0747908	0.123329	0.346437	0.199434	0.253142	0.648649	0.00449316	0.0089245
MFSD2A	adult	1205	707	58756	78	97	288	0.168467	0.0647303	0.0935252	0.37797	0.0915272	0.147368	0.209503	0.137199	0.165812	0.62203	0.00490163	0.00972661
LINC00842	adult	1205	707	58756	0	161	292	0	0	0	0.355408	0.084205	0.136152	0.355408	0.227723	0.277586	0.644592	0.00496971	0.00986337
CLDN1	adult	1205	707	58756	103	196	297	0.172819	0.0854772	0.114381	0.501678	0.156381	0.238437	0.328859	0.277228	0.300844	0.498322	0.0050548	0.0100081
LINC00578	adult	1205	707	58756	4	108	303	0.00963855	0.0033195	0.00493827	0.26988	0.0585774	0.0962613	0.260241	0.152758	0.192513	0.73012	0.00515692	0.0102415
PRG4	shared	1205	707	58756	480	537	317	0.35982	0.39834	0.378102	0.762369	0.531904	0.626617	0.402549	0.759547	0.526213	0.237631	0.00539519	0.0105508
MSLN	shared	1205	707	58756	694	393	323	0.492199	0.575934	0.530784	0.770922	0.568515	0.654425	0.278723	0.55587	0.37128	0.229078	0.00549731	0.010737
ALKAL2	EPDC	1205	707	58756	175	8	324	0.345168	0.145228	0.204439	0.360947	0.0957113	0.151302	0.0157791	0.0113154	0.0131796	0.639053	0.00551433	0.0109343
FAM177B	adult	1205	707	58756	0	75	349	0	0	0	0.176887	0.0392259	0.0642123	0.176887	0.106082	0.132626	0.823113	0.00593982	0.0117945
CXCL14	foetal	1205	707	58756	234	3	356	0.394604	0.194191	0.260289	0.399663	0.123954	0.189222	0.00505902	0.00424328	0.00461538	0.600337	0.00605896	0.0119968
MYO5B	adult	1205	707	58756	45	90	357	0.0914634	0.0373444	0.0530348	0.27439	0.0706067	0.112313	0.182927	0.127298	0.150125	0.72561	0.00607598	0.012051
AL033384.2	adult	1205	707	58756	2	88	361	0.00443459	0.00165975	0.00241546	0.199557	0.0470711	0.0761744	0.195122	0.12447	0.151986	0.800443	0.00614405	0.0121945
MGARP	foetal	1205	707	58756	203	43	363	0.333333	0.168465	0.223815	0.403941	0.128661	0.195161	0.0706076	0.0608204	0.0653495	0.596059	0.00617809	0.0122294
LGALS2	foetal	1205	707	58756	382	28	365	0.492903	0.317012	0.385859	0.529032	0.214435	0.305173	0.036129	0.039604	0.0377868	0.470968	0.00621213	0.0122625
AC027288.3	adult	1205	707	58756	5	219	375	0.00834725	0.00414938	0.00554324	0.373957	0.117155	0.178415	0.365609	0.30976	0.335375	0.626043	0.00638233	0.0126358
C15orf48	adult	1205	707	58756	7	108	379	0.01417	0.00580913	0.00824014	0.232794	0.0601464	0.0955943	0.218623	0.152758	0.17985	0.767206	0.00645041	0.0127932
AOX1	adult	1205	707	58756	32	139	387	0.0573477	0.026556	0.0363018	0.306452	0.0894351	0.138462	0.249104	0.196605	0.219763	0.693548	0.00658656	0.0130492
CALB2	shared	1205	707	58756	402	310	406	0.359571	0.33361	0.346104	0.636852	0.372385	0.469967	0.277281	0.438472	0.339726	0.363148	0.00690993	0.0135618
MAL2	shared	1205	707	58756	192	85	406	0.281113	0.159336	0.20339	0.405564	0.144874	0.213487	0.124451	0.120226	0.122302	0.594436	0.00690993	0.0136611
CARNS1	shared	1205	707	58756	274	99	407	0.351282	0.227386	0.276071	0.478205	0.195084	0.277117	0.126923	0.140028	0.133154	0.521795	0.00692695	0.0136724
SYT4	shared	1205	707	58756	176	191	410	0.226512	0.146058	0.177598	0.472329	0.191946	0.272964	0.245817	0.270156	0.257412	0.527671	0.00697801	0.0137739
LINC01239	adult	1205	707	58756	2	80	428	0.00392157	0.00165975	0.00233236	0.160784	0.042887	0.0677126	0.156863	0.113154	0.131471	0.839216	0.00728436	0.0144434
CFB	shared	1205	707	58756	168	303	437	0.185022	0.139419	0.159016	0.518722	0.246339	0.334043	0.3337	0.428571	0.375232	0.481278	0.00743754	0.0146487
RBP4	adult	1205	707	58756	23	229	439	0.0332851	0.0190871	0.0242616	0.364689	0.131799	0.193623	0.331404	0.323904	0.327611	0.635311	0.00747158	0.0147695
AC011468.3	adult	1205	707	58756	0	100	447	0	0	0	0.182815	0.0523013	0.0813339	0.182815	0.141443	0.15949	0.817185	0.00760773	0.0150751
TNFSF14	adult	1205	707	58756	17	74	448	0.0315399	0.0141079	0.0194954	0.168831	0.0475941	0.0742554	0.137291	0.104668	0.11878	0.831169	0.00762475	0.0151109
BMP3	foetal	1205	707	58756	317	4	451	0.410622	0.263071	0.320688	0.415803	0.167887	0.239195	0.00518135	0.00565771	0.00540906	0.584197	0.00767581	0.0151525
TNFRSF8	adult	1205	707	58756	72	108	450	0.114286	0.059751	0.0784741	0.285714	0.0941423	0.141621	0.171429	0.152758	0.161556	0.714286	0.00765879	0.0151551
CFTR	adult	1205	707	58756	29	109	505	0.0451011	0.0240664	0.0313853	0.214619	0.0721757	0.108023	0.169518	0.154173	0.161481	0.785381	0.00859487	0.0170037
PHYHIP	adult	1205	707	58756	135	189	515	0.160906	0.112033	0.132094	0.386174	0.169456	0.235551	0.225268	0.267327	0.244502	0.613826	0.00876506	0.0172833
TNFRSF11B	adult	1205	707	58756	59	71	517	0.0911901	0.0489627	0.0637149	0.200927	0.0679916	0.101602	0.109737	0.100424	0.104874	0.799073	0.0087991	0.0174065
SGPP2	adult	1205	707	58756	9	97	535	0.0140406	0.00746888	0.00975081	0.165367	0.0554393	0.0830396	0.151326	0.137199	0.143917	0.834633	0.00910545	0.0180144
STEAP1	adult	1205	707	58756	12	92	536	0.01875	0.00995851	0.0130081	0.1625	0.0543933	0.0815047	0.14375	0.130127	0.1366	0.8375	0.00912247	0.0180484
KCNH5	adult	1205	707	58756	6	72	537	0.0097561	0.00497925	0.00659341	0.126829	0.040795	0.0617333	0.117073	0.101839	0.108926	0.873171	0.00913949	0.0180896
CA12	adult	1205	707	58756	21	195	543	0.027668	0.0174274	0.0213849	0.284585	0.112971	0.161737	0.256917	0.275813	0.26603	0.715415	0.00924161	0.0182475
BICDL1	shared	1205	707	58756	400	332	582	0.304414	0.33195	0.317586	0.557078	0.382845	0.453813	0.252664	0.46959	0.32855	0.442922	0.00990537	0.0193774
AL139220.2	adult	1205	707	58756	45	97	612	0.0596817	0.0373444	0.0459418	0.188329	0.0742678	0.106527	0.128647	0.137199	0.132786	0.811671	0.010416	0.020568
ZC3H12A	adult	1205	707	58756	7	72	614	0.010101	0.00580913	0.00737619	0.113997	0.041318	0.0606526	0.103896	0.101839	0.102857	0.886003	0.01045	0.0206564
AC018742.1	adult	1205	707	58756	4	114	619	0.00542741	0.0033195	0.00411946	0.160109	0.0617155	0.0890902	0.154681	0.161245	0.157895	0.839891	0.0105351	0.0208092
FAAH2	adult	1205	707	58756	11	72	621	0.015625	0.00912863	0.0115244	0.117898	0.04341	0.0634557	0.102273	0.101839	0.102055	0.882102	0.0105691	0.020888
RPRM	EPDC	1205	707	58756	214	33	632	0.243458	0.177593	0.205374	0.281001	0.129184	0.176997	0.0375427	0.0466761	0.0416141	0.718999	0.0107563	0.0211956
FBXO2	adult	1205	707	58756	44	140	644	0.0531401	0.0365145	0.0432858	0.222222	0.0962343	0.134307	0.169082	0.19802	0.18241	0.777778	0.0109606	0.0216165
WT1-AS	EPDC	1205	707	58756	253	0	665	0.275599	0.209959	0.238342	0.275599	0.132322	0.178799	0	0	0	0.724401	0.011318	0.0222878
KCTD8	adult	1205	707	58756	45	128	667	0.0535714	0.0373444	0.0440098	0.205952	0.0904812	0.125727	0.152381	0.181047	0.165482	0.794048	0.011352	0.0223841
DPP4	adult	1205	707	58756	86	103	671	0.1	0.0713693	0.083293	0.219767	0.0988494	0.136364	0.119767	0.145686	0.131461	0.780233	0.0114201	0.0225107
SLPI	adult	1205	707	58756	107	510	715	0.0803303	0.0887967	0.0843516	0.463213	0.322699	0.380395	0.382883	0.721358	0.500245	0.536787	0.012169	0.0237984
WWC1	adult	1205	707	58756	147	347	717	0.121387	0.121992	0.121689	0.407927	0.258368	0.316362	0.28654	0.490806	0.361835	0.592073	0.012203	0.0239132
SPACA6	adult	1205	707	58756	0	116	731	0	0	0	0.136954	0.0606695	0.0840884	0.136954	0.164074	0.149292	0.863046	0.0124413	0.024529
DLGAP2	adult	1205	707	58756	29	190	742	0.0301769	0.0240664	0.0267775	0.227888	0.11454	0.152454	0.197711	0.268741	0.227818	0.772112	0.0126285	0.0248505
FAM189A1	adult	1205	707	58756	16	81	758	0.0187135	0.013278	0.015534	0.11345	0.0507322	0.070112	0.0947368	0.114569	0.103713	0.88655	0.0129008	0.0254315
IL6	adult	1205	707	58756	29	88	759	0.033105	0.0240664	0.0278712	0.133562	0.0611925	0.0839311	0.100457	0.12447	0.111181	0.866438	0.0129178	0.0254561
FMN2	adult	1205	707	58756	6	78	766	0.00705882	0.00497925	0.00583942	0.0988235	0.0439331	0.0608255	0.0917647	0.110325	0.100193	0.901176	0.013037	0.0257021
CXCL1	adult	1205	707	58756	16	146	782	0.0169492	0.013278	0.0148906	0.17161	0.084728	0.113445	0.154661	0.206506	0.176863	0.82839	0.0133093	0.0261977
ASPHD1	shared	1205	707	58756	282	103	788	0.240409	0.234025	0.237174	0.328218	0.20136	0.249595	0.087809	0.145686	0.109574	0.671782	0.0134114	0.0262978
UNC5B-AS1	foetal	1205	707	58756	338	36	792	0.28988	0.280498	0.285112	0.320755	0.195607	0.243015	0.0308748	0.0509194	0.038441	0.679245	0.0134795	0.0264344
ALDH1A3	adult	1205	707	58756	5	82	792	0.00568828	0.00414938	0.00479846	0.0989761	0.0455021	0.0623432	0.0932878	0.115983	0.103405	0.901024	0.0134795	0.0265616
NRG4	adult	1205	707	58756	142	82	799	0.138807	0.117842	0.127469	0.218964	0.117155	0.152641	0.0801564	0.115983	0.0947977	0.781036	0.0135986	0.0267318
CDH3	foetal	1205	707	58756	423	70	803	0.326389	0.351037	0.338265	0.380401	0.257845	0.307357	0.0540123	0.0990099	0.0698952	0.619599	0.0136667	0.0267435
FAM153A	adult	1205	707	58756	1	224	811	0.000965251	0.000829876	0.000892459	0.217181	0.117678	0.152646	0.216216	0.316832	0.257028	0.782819	0.0138028	0.0271274
DSC3	EPDC	1205	707	58756	227	69	830	0.201599	0.188382	0.194766	0.262877	0.154812	0.194865	0.0612789	0.0975955	0.0752864	0.737123	0.0141262	0.0277212
GPRC5A	adult	1205	707	58756	169	143	836	0.147213	0.140249	0.143646	0.271777	0.16318	0.203922	0.124564	0.202263	0.154178	0.728223	0.0142283	0.0279113
SFRP5	foetal	1205	707	58756	575	2	842	0.405215	0.477178	0.438262	0.406624	0.301778	0.346443	0.00140944	0.00282885	0.00188147	0.593376	0.0143305	0.027985
KIAA1211L	adult	1205	707	58756	75	96	844	0.0738916	0.0622407	0.0675676	0.168473	0.0894351	0.116843	0.0945813	0.135785	0.111498	0.831527	0.0143645	0.0282411
GABRB2	adult	1205	707	58756	106	95	854	0.100474	0.0879668	0.0938053	0.190521	0.105126	0.13549	0.0900474	0.134371	0.107832	0.809479	0.0145347	0.0285566
NMU	foetal	1205	707	58756	286	29	857	0.244027	0.237344	0.240639	0.268771	0.164749	0.20428	0.024744	0.0410184	0.0308675	0.731229	0.0145857	0.028601
AC092691.1	adult	1205	707	58756	28	115	874	0.027532	0.0232365	0.0252025	0.14061	0.0747908	0.0976442	0.113078	0.162659	0.133411	0.85939	0.0148751	0.029244
PDZRN4	adult	1205	707	58756	21	166	913	0.0190909	0.0174274	0.0182213	0.17	0.0978033	0.12417	0.150909	0.234795	0.18373	0.83	0.0155388	0.0305065
CFAP69	adult	1205	707	58756	11	132	915	0.010397	0.00912863	0.00972161	0.135161	0.0747908	0.0962963	0.124764	0.186704	0.149575	0.864839	0.0155729	0.0305948
AC022217.3	adult	1205	707	58756	0	84	918	0	0	0	0.0838323	0.0439331	0.0576527	0.0838323	0.118812	0.0983031	0.916168	0.0156239	0.0307239
SOSTDC1	EPDC	1205	707	58756	243	6	933	0.205584	0.20166	0.203603	0.21066	0.13023	0.160957	0.00507614	0.00848656	0.00635257	0.78934	0.0158792	0.0311322
GRIN2A	adult	1205	707	58756	40	119	932	0.0366636	0.033195	0.0348432	0.145738	0.083159	0.105894	0.109074	0.168317	0.132369	0.854262	0.0158622	0.0311461
C1QTNF3	EPDC	1205	707	58756	137	0	934	0.127918	0.113693	0.120387	0.127918	0.0716527	0.0918538	0	0	0	0.872082	0.0158962	0.0312234
PCP4	EPDC	1205	707	58756	161	23	940	0.143238	0.13361	0.138257	0.163701	0.0962343	0.121212	0.0204626	0.0325318	0.0251229	0.836299	0.0159984	0.0313961
MYRF	shared	1205	707	58756	597	196	951	0.342317	0.495436	0.404883	0.454702	0.414749	0.433807	0.112385	0.277228	0.159935	0.545298	0.0161856	0.031438
FXYD7	foetal	1205	707	58756	319	5	952	0.25	0.26473	0.257154	0.253918	0.169456	0.203262	0.0039185	0.00707214	0.00504286	0.746082	0.0162026	0.0317164
AC103876.1	adult	1205	707	58756	8	105	967	0.00740741	0.006639	0.00700219	0.10463	0.0591004	0.0755348	0.0972222	0.148515	0.117515	0.89537	0.0164579	0.0323217
PTPRQ	adult	1205	707	58756	136	262	987	0.0981949	0.112863	0.105019	0.287365	0.208159	0.241432	0.18917	0.37058	0.250478	0.712635	0.0167983	0.0328229
MST1	adult	1205	707	58756	123	125	996	0.0988746	0.102075	0.100449	0.199357	0.129707	0.157161	0.100482	0.176803	0.128139	0.800643	0.0169515	0.0332
TLL1	shared	1205	707	58756	189	263	1000	0.130165	0.156846	0.142266	0.311295	0.236402	0.268728	0.181129	0.371994	0.243631	0.688705	0.0170195	0.0332182
AC005699.1	adult	1205	707	58756	3	141	997	0.00262927	0.00248963	0.00255754	0.126205	0.0753138	0.0943334	0.123576	0.199434	0.152597	0.873795	0.0169685	0.0332905
NECAB1	shared	1205	707	58756	224	90	1012	0.168929	0.185892	0.177005	0.236802	0.164226	0.193947	0.0678733	0.127298	0.0885391	0.763198	0.0172238	0.0336873
DSCAML1	adult	1205	707	58756	15	139	1026	0.0127119	0.0124481	0.0125786	0.130508	0.0805439	0.0996119	0.117797	0.196605	0.147324	0.869492	0.017462	0.0342365
FNDC1	EPDC	1205	707	58756	324	2	1065	0.232926	0.26888	0.249615	0.234364	0.170502	0.197396	0.00143781	0.00282885	0.00190658	0.765636	0.0181258	0.0354132
TMEM37	adult	1205	707	58756	242	81	1067	0.174101	0.20083	0.186513	0.232374	0.168933	0.195639	0.0582734	0.114569	0.0772532	0.767626	0.0181598	0.0354803
ARFGEF3	adult	1205	707	58756	94	94	1087	0.0737255	0.0780083	0.0758065	0.147451	0.0983264	0.117979	0.0737255	0.132956	0.0948537	0.852549	0.0185002	0.0362146
GSDME	EPDC	1205	707	58756	234	48	1089	0.170678	0.194191	0.181677	0.205689	0.14749	0.171794	0.0350109	0.0678925	0.0461983	0.794311	0.0185343	0.0362233
ARNT2	adult	1205	707	58756	100	87	1097	0.0778816	0.0829876	0.0803536	0.145639	0.0978033	0.117021	0.067757	0.123055	0.0873933	0.854361	0.0186704	0.0365423
CPLX1	foetal	1205	707	58756	221	46	1104	0.161196	0.183402	0.171584	0.194748	0.139644	0.162656	0.0335522	0.0650636	0.0442733	0.805252	0.0187896	0.0367223
ADAMTS3	adult	1205	707	58756	70	165	1118	0.0517369	0.0580913	0.0547303	0.173688	0.122908	0.143951	0.121951	0.23338	0.160194	0.826312	0.0190278	0.0371991
PARD6B	shared	1205	707	58756	355	175	1134	0.213341	0.294606	0.247473	0.31851	0.277197	0.296421	0.105168	0.247525	0.147617	0.68149	0.0193002	0.0375372
NPY	EPDC	1205	707	58756	138	0	1129	0.108919	0.114523	0.11165	0.108919	0.0721757	0.0868198	0	0	0	0.891081	0.0192151	0.0376189
FRMPD4	adult	1205	707	58756	6	86	1130	0.00490998	0.00497925	0.00494438	0.0752864	0.0481172	0.0587109	0.0703764	0.121641	0.0891654	0.924714	0.0192321	0.0376805
CA3	adult	1205	707	58756	80	72	1147	0.0615858	0.06639	0.0638978	0.117013	0.0794979	0.0946746	0.0554273	0.101839	0.0717846	0.882987	0.0195214	0.0381983
NTNG1	adult	1205	707	58756	154	185	1170	0.102054	0.127801	0.113486	0.224652	0.177301	0.198188	0.122598	0.261669	0.166968	0.775348	0.0199129	0.0388285
FGF9	foetal	1205	707	58756	362	55	1179	0.226817	0.300415	0.258479	0.261278	0.218096	0.237742	0.0344612	0.0777935	0.0477638	0.738722	0.020066	0.0390708
NPNT	foetal	1205	707	58756	447	50	1194	0.264341	0.370954	0.308702	0.293909	0.259937	0.275881	0.0295683	0.0707214	0.0417014	0.706091	0.0203213	0.0395057
AC024230.1	adult	1205	707	58756	0	131	1195	0	0	0	0.0987934	0.0685146	0.0809141	0.0987934	0.18529	0.128874	0.901207	0.0203383	0.039779
ZBTB7C	adult	1205	707	58756	85	253	1237	0.0539683	0.0705394	0.0611511	0.214603	0.176778	0.193863	0.160635	0.35785	0.221735	0.785397	0.0210532	0.0410071
PTGS1	foetal	1205	707	58756	375	106	1240	0.217897	0.311203	0.256323	0.279489	0.251569	0.264795	0.0615921	0.149929	0.0873147	0.720511	0.0211042	0.0410073
PLLP	shared	1205	707	58756	571	194	1251	0.283234	0.473859	0.354548	0.379464	0.400105	0.389511	0.0962302	0.274399	0.14249	0.620536	0.0212914	0.0411703
LINC01133	shared	1205	707	58756	378	240	1249	0.202464	0.313693	0.246094	0.331012	0.323222	0.327071	0.128548	0.339463	0.18648	0.668988	0.0212574	0.0412055
ATRNL1	adult	1205	707	58756	67	83	1251	0.047823	0.0556017	0.0514198	0.107066	0.0784519	0.0905524	0.0592434	0.117397	0.0787476	0.892934	0.0212914	0.0415912
MCTP2	adult	1205	707	58756	42	320	1267	0.0257827	0.0348548	0.0296401	0.222222	0.189331	0.204462	0.19644	0.452617	0.273973	0.777778	0.0215638	0.0419641
PKHD1L1	shared	1205	707	58756	389	475	1278	0.181606	0.322822	0.232447	0.403361	0.451883	0.426246	0.221755	0.671853	0.33345	0.596639	0.021751	0.0419718
CHRM3	adult	1205	707	58756	47	171	1283	0.0313125	0.0390041	0.0347376	0.145237	0.114017	0.127747	0.113924	0.241867	0.154891	0.854763	0.0218361	0.0425843
EGFL6	EPDC	1205	707	58756	103	7	1286	0.0737822	0.0854772	0.0792003	0.0787966	0.0575314	0.0665054	0.00501433	0.00990099	0.00665716	0.921203	0.0218871	0.0427583
HP	adult	1205	707	58756	46	579	1300	0.0238961	0.0381743	0.029393	0.324675	0.326883	0.325775	0.300779	0.818953	0.43997	0.675325	0.0221254	0.042847
PTPRT	adult	1205	707	58756	37	88	1299	0.0259831	0.0307054	0.0281476	0.0877809	0.0653766	0.07494	0.0617978	0.12447	0.0825903	0.912219	0.0221084	0.0431705
ABLIM2	adult	1205	707	58756	19	110	1306	0.0132404	0.0157676	0.0143939	0.0898955	0.0674686	0.077084	0.0766551	0.155587	0.102708	0.910105	0.0222275	0.0433952
C19orf33	shared	1205	707	58756	332	162	1315	0.183527	0.275519	0.220305	0.273079	0.258368	0.26552	0.0895522	0.229137	0.128776	0.726921	0.0223807	0.0434244
PCBP3	adult	1205	707	58756	19	98	1311	0.0133053	0.0157676	0.0144322	0.0819328	0.0611925	0.0700599	0.0686275	0.138614	0.0918033	0.918067	0.0223126	0.0435664
LAMA3	adult	1205	707	58756	118	105	1314	0.0767729	0.0979253	0.0860686	0.145088	0.116632	0.129313	0.0683149	0.148515	0.0935829	0.854912	0.0223637	0.0435871
GLI2	adult	1205	707	58756	62	76	1315	0.0426703	0.0514523	0.0466516	0.0949759	0.0721757	0.0820208	0.0523056	0.107496	0.0703704	0.905024	0.0223807	0.0436812
C1QL1	foetal	1205	707	58756	458	12	1335	0.25374	0.380083	0.304319	0.260388	0.245816	0.252892	0.0066482	0.0169731	0.00955414	0.739612	0.0227211	0.0440878
CA11	EPDC	1205	707	58756	271	45	1351	0.162567	0.224896	0.188719	0.189562	0.165272	0.176586	0.0269946	0.0636492	0.0379107	0.810438	0.0229934	0.0447181
MET	adult	1205	707	58756	68	214	1368	0.0412121	0.0564315	0.0476357	0.170909	0.14749	0.158338	0.129697	0.302687	0.181587	0.829091	0.0232827	0.0452935
ITLN1	shared	1205	707	58756	747	632	1424	0.2665	0.619917	0.372754	0.491973	0.721234	0.584942	0.225473	0.893918	0.360114	0.508027	0.0242358	0.0462646
COL8A2	EPDC	1205	707	58756	215	6	1401	0.132552	0.178423	0.152105	0.136252	0.115586	0.125071	0.00369914	0.00848656	0.00515243	0.863748	0.0238444	0.0464076
BMPR1B	adult	1205	707	58756	40	190	1405	0.0244648	0.033195	0.028169	0.140673	0.120293	0.129687	0.116208	0.268741	0.162254	0.859327	0.0239125	0.0465301
FAM153CP	adult	1205	707	58756	53	202	1408	0.0318701	0.0439834	0.0369596	0.153337	0.133368	0.142657	0.121467	0.285714	0.170464	0.846663	0.0239635	0.0466079
KANK4	foetal	1205	707	58756	418	12	1437	0.223889	0.346888	0.272135	0.230316	0.224895	0.227573	0.00642742	0.0169731	0.00932401	0.769684	0.0244571	0.0474077
FBXL13	adult	1205	707	58756	18	165	1441	0.0110837	0.0149378	0.0127253	0.112685	0.0957113	0.103507	0.101601	0.23338	0.14157	0.887315	0.0245252	0.047731
IQCA1	adult	1205	707	58756	286	89	1446	0.157057	0.237344	0.189028	0.205931	0.19613	0.200911	0.0488742	0.125884	0.0704114	0.794069	0.0246103	0.0477409
BIRC3	adult	1205	707	58756	11	174	1443	0.00675676	0.00912863	0.00776562	0.113636	0.0967573	0.10452	0.10688	0.24611	0.149036	0.886364	0.0245592	0.0477941
LY6H	foetal	1205	707	58756	651	3	1471	0.306353	0.540249	0.390991	0.307765	0.34205	0.324003	0.00141176	0.00424328	0.00211864	0.692235	0.0250357	0.0483238
VGLL3	adult	1205	707	58756	115	115	1463	0.0679268	0.0954357	0.0793651	0.135854	0.120293	0.127601	0.0679268	0.162659	0.0958333	0.864146	0.0248996	0.0484044
GPM6A	shared	1205	707	58756	378	352	1491	0.170194	0.313693	0.220665	0.328681	0.381799	0.353254	0.158487	0.497878	0.240437	0.671319	0.0253761	0.0489037
IL18	shared	1205	707	58756	222	219	1494	0.114729	0.184232	0.141401	0.227907	0.230649	0.22927	0.113178	0.30976	0.165783	0.772093	0.0254272	0.049233
CA1	adult	1205	707	58756	2	131	1530	0.00120265	0.00165975	0.0013947	0.0799759	0.0695607	0.0744056	0.0787733	0.18529	0.110549	0.920024	0.0260399	0.0506463
CMTM4	adult	1205	707	58756	46	118	1540	0.0269953	0.0381743	0.031626	0.0962441	0.0857741	0.090708	0.0692488	0.166902	0.0978847	0.903756	0.0262101	0.0509428
MEDAG	shared	1205	707	58756	483	166	1557	0.218948	0.40083	0.283201	0.294198	0.339435	0.315202	0.0752493	0.234795	0.113972	0.705802	0.0264994	0.051081
FAM221A	adult	1205	707	58756	197	93	1561	0.106429	0.163485	0.128927	0.156672	0.151674	0.154132	0.0502431	0.131542	0.0727131	0.843328	0.0265675	0.0515122
SLC41A2	adult	1205	707	58756	61	210	1567	0.0331882	0.0506224	0.040092	0.147443	0.141736	0.144533	0.114255	0.29703	0.165029	0.852557	0.0266696	0.0517213
MIR924HG	adult	1205	707	58756	34	118	1593	0.0194842	0.0282158	0.0230508	0.087106	0.0794979	0.0831282	0.0676218	0.166902	0.096248	0.912894	0.0271121	0.0526603
MME	foetal	1205	707	58756	265	9	1638	0.138598	0.219917	0.170035	0.143305	0.143305	0.143305	0.00470711	0.0127298	0.00687285	0.856695	0.027878	0.0539988
CCBE1	EPDC	1205	707	58756	125	35	1635	0.0696379	0.103734	0.0833333	0.0891365	0.083682	0.0863232	0.0194986	0.049505	0.0279776	0.910864	0.0278269	0.0540041
WT1	shared	1205	707	58756	478	243	1660	0.200756	0.39668	0.266592	0.302814	0.377092	0.335896	0.102058	0.343706	0.157383	0.697186	0.0282524	0.0543043
FAS	adult	1205	707	58756	51	103	1661	0.0280992	0.0423237	0.0337748	0.0848485	0.0805439	0.0826402	0.0567493	0.145686	0.0816812	0.915152	0.0282695	0.0548447
CLDN15	shared	1205	707	58756	465	235	1678	0.195542	0.385892	0.259559	0.294365	0.366109	0.32634	0.0988225	0.33239	0.15235	0.705635	0.0285588	0.0548958
DPYD-AS1	adult	1205	707	58756	8	129	1663	0.00444444	0.006639	0.00532446	0.0761111	0.0716527	0.0738147	0.0716667	0.182461	0.102912	0.923889	0.0283035	0.0549244
ARHGEF28	adult	1205	707	58756	22	130	1676	0.012035	0.0182573	0.0145071	0.083151	0.0794979	0.0812834	0.071116	0.183876	0.102564	0.916849	0.0285247	0.0553281
DISP1	foetal	1205	707	58756	305	26	1695	0.150543	0.253112	0.188796	0.163376	0.173117	0.168106	0.0128332	0.0367751	0.0190267	0.836624	0.0288481	0.0557731
ADAMTS15	adult	1205	707	58756	43	110	1707	0.0231183	0.0356846	0.0280587	0.0822581	0.0800209	0.0811241	0.0591398	0.155587	0.0857032	0.917742	0.0290524	0.0563218
SBSPON	shared	1205	707	58756	674	94	1735	0.269277	0.559336	0.363538	0.306832	0.401674	0.347905	0.0375549	0.132956	0.058567	0.693168	0.0295289	0.0566447
DLGAP1	adult	1205	707	58756	6	169	1724	0.00315956	0.00497925	0.00386598	0.0921538	0.0915272	0.0918394	0.0889942	0.239038	0.129701	0.907846	0.0293417	0.0568461
HHIP-AS1	foetal	1205	707	58756	397	9	1731	0.185774	0.329461	0.237582	0.189986	0.212343	0.200543	0.00421151	0.0127298	0.00632911	0.810014	0.0294608	0.0568538
AC107021.1	adult	1205	707	58756	0	147	1740	0	0	0	0.0779014	0.0768828	0.0773888	0.0779014	0.207921	0.113338	0.922099	0.029614	0.057385
PHLPP2	adult	1205	707	58756	80	104	1743	0.0415153	0.06639	0.0510856	0.0954852	0.0962343	0.0958583	0.0539699	0.1471	0.0789674	0.904515	0.0296651	0.0574461
SLC39A8	adult	1205	707	58756	147	382	1758	0.0642763	0.121992	0.0841924	0.231307	0.276674	0.251965	0.167031	0.540311	0.255177	0.768693	0.0299203	0.0575987
RASSF7	shared	1205	707	58756	447	180	1769	0.186561	0.370954	0.248264	0.261686	0.327929	0.291086	0.0751252	0.254597	0.116017	0.738314	0.0301076	0.0578558
INMT	foetal	1205	707	58756	335	67	1765	0.154592	0.278008	0.198695	0.18551	0.210251	0.197107	0.0309183	0.0947666	0.0466249	0.81449	0.0300395	0.057942
SGMS2	adult	1205	707	58756	45	137	1787	0.0228542	0.0373444	0.0283554	0.0924327	0.0951883	0.0937903	0.0695785	0.193777	0.102392	0.907567	0.0304139	0.0588555
HK2	adult	1205	707	58756	62	102	1802	0.0315361	0.0514523	0.0391044	0.0834181	0.0857741	0.0845797	0.051882	0.144272	0.0763187	0.916582	0.0306692	0.0593525
CFI	foetal	1205	707	58756	768	48	1830	0.290249	0.637344	0.398857	0.30839	0.426778	0.358052	0.0181406	0.0678925	0.0286311	0.69161	0.0311458	0.0596072
ANKRD29	foetal	1205	707	58756	235	34	1818	0.112602	0.195021	0.14277	0.128893	0.14069	0.134534	0.0162913	0.0480905	0.0243379	0.871107	0.0309415	0.0597604
HSBP1L1	foetal	1205	707	58756	344	83	1836	0.152011	0.285477	0.198385	0.188688	0.223326	0.204551	0.036677	0.117397	0.0558923	0.811312	0.0312479	0.060178
SPOCK2	foetal	1205	707	58756	532	70	1851	0.216877	0.441494	0.290869	0.245414	0.314854	0.27583	0.0285365	0.0990099	0.0443038	0.754586	0.0315032	0.0604813
WFDC2	adult	1205	707	58756	45	170	1848	0.0218129	0.0373444	0.0275398	0.104217	0.112448	0.108176	0.0824043	0.240453	0.122744	0.895783	0.0314521	0.0607705
REC8	shared	1205	707	58756	472	112	1862	0.192968	0.391701	0.258559	0.238757	0.305439	0.268013	0.045789	0.158416	0.0710435	0.761243	0.0316904	0.0608477
GCNT1	adult	1205	707	58756	53	95	1854	0.0264735	0.0439834	0.0330527	0.0739261	0.0774059	0.075626	0.0474525	0.134371	0.0701366	0.926074	0.0315542	0.061029
NXPH2	foetal	1205	707	58756	403	32	1872	0.174686	0.33444	0.229499	0.188557	0.22751	0.20621	0.0138708	0.0452617	0.0212342	0.811443	0.0318606	0.0613137
LRRC1	adult	1205	707	58756	172	143	1873	0.0786106	0.142739	0.101385	0.143967	0.164749	0.153659	0.0653565	0.202263	0.098791	0.856033	0.0318776	0.0614663
CBLN2	EPDC	1205	707	58756	282	45	1875	0.128065	0.234025	0.165542	0.148501	0.171025	0.158969	0.020436	0.0636492	0.0309385	0.851499	0.0319116	0.0615178
PDPN	shared	1205	707	58756	529	281	1892	0.195781	0.439004	0.270796	0.299778	0.42364	0.351105	0.103997	0.397454	0.164858	0.700222	0.032201	0.0615705
PCNX2	adult	1205	707	58756	51	134	1874	0.0247693	0.0423237	0.03125	0.0898494	0.0967573	0.0931755	0.0650801	0.189533	0.0968908	0.910151	0.0318946	0.0616295
RAB7B	adult	1205	707	58756	59	100	1877	0.0289784	0.0489627	0.0364085	0.0780943	0.083159	0.0805471	0.0491159	0.141443	0.0729129	0.921906	0.0319457	0.0617515
EPHB6	shared	1205	707	58756	402	156	1894	0.163948	0.33361	0.219852	0.227569	0.291841	0.255729	0.0636215	0.220651	0.0987654	0.772431	0.032235	0.0618873
VAT1L	adult	1205	707	58756	18	92	1893	0.00898652	0.0149378	0.0112219	0.0549176	0.0575314	0.0561941	0.0459311	0.130127	0.0678967	0.945082	0.032218	0.0623118
BST1	EPDC	1205	707	58756	291	31	1902	0.130845	0.241494	0.169729	0.144784	0.16841	0.155706	0.0139388	0.0438472	0.0211532	0.855216	0.0323712	0.0623811
ITGB8	shared	1205	707	58756	293	177	1912	0.123006	0.243154	0.163368	0.197313	0.245816	0.21891	0.0743073	0.250354	0.1146	0.802687	0.0325414	0.062547
SLC47A1	adult	1205	707	58756	10	173	1905	0.00478927	0.00829876	0.00607349	0.0876437	0.0957113	0.0915	0.0828544	0.244696	0.123792	0.912356	0.0324222	0.0626192
GFPT2	adult	1205	707	58756	101	432	1934	0.0409404	0.0838174	0.0550109	0.216052	0.278766	0.243435	0.175111	0.611033	0.272212	0.783948	0.0329158	0.0631789
FLRT3	adult	1205	707	58756	334	225	1954	0.132909	0.277178	0.179666	0.222443	0.292364	0.252655	0.0895344	0.318246	0.139752	0.777557	0.0332562	0.0637843
TRNP1	foetal	1205	707	58756	365	10	1948	0.157124	0.302905	0.206916	0.161429	0.19613	0.177096	0.00430478	0.0141443	0.00660066	0.838571	0.0331541	0.0637862
HHIP	foetal	1205	707	58756	582	11	1957	0.228235	0.482988	0.309987	0.232549	0.310146	0.2658	0.00431373	0.0155587	0.00675468	0.767451	0.0333072	0.0638437
PCLO	adult	1205	707	58756	192	94	2010	0.0836237	0.159336	0.109683	0.124564	0.149582	0.135932	0.0409408	0.132956	0.0626041	0.875436	0.0342093	0.0658455
COL4A6	EPDC	1205	707	58756	254	26	2043	0.109341	0.210788	0.143991	0.120534	0.146444	0.132231	0.0111924	0.0367751	0.0171617	0.879466	0.0347709	0.066897
OOEP	adult	1205	707	58756	1	223	2075	0.000434972	0.000829876	0.000570776	0.0974337	0.117155	0.106388	0.0969987	0.315417	0.14837	0.902566	0.0353155	0.0679715
IL15	adult	1205	707	58756	21	139	2073	0.00940439	0.0174274	0.0122164	0.0716525	0.083682	0.0772014	0.0622481	0.196605	0.0945578	0.928348	0.0352815	0.0679795
ARHGAP22	foetal	1205	707	58756	288	26	2102	0.119205	0.239004	0.159072	0.129967	0.164226	0.145102	0.0107616	0.0367751	0.0166507	0.870033	0.0357751	0.0687243
MPP6	adult	1205	707	58756	174	86	2114	0.073294	0.144398	0.0972339	0.10952	0.135983	0.121325	0.0362258	0.121641	0.055826	0.89048	0.0359793	0.0691641
STEAP2	adult	1205	707	58756	63	245	2135	0.025788	0.0522822	0.0345395	0.126074	0.161088	0.141447	0.100287	0.346535	0.155556	0.873926	0.0363367	0.0697724
ERRFI1	adult	1205	707	58756	105	271	2172	0.0412088	0.0871369	0.0559552	0.147567	0.196653	0.16861	0.106358	0.38331	0.166513	0.852433	0.0369664	0.07086
NR2F1-AS1	adult	1205	707	58756	117	96	2177	0.048954	0.0970954	0.0650904	0.0891213	0.111402	0.0990237	0.0401674	0.135785	0.0619955	0.910879	0.0370515	0.0712066
SLC7A8	adult	1205	707	58756	98	81	2183	0.0414903	0.0813278	0.0549481	0.0757832	0.0936192	0.0837623	0.034293	0.114569	0.0527859	0.924217	0.0371537	0.0714356
PDGFRL	EPDC	1205	707	58756	278	34	2189	0.111156	0.230705	0.150027	0.12475	0.16318	0.1414	0.0135946	0.0480905	0.021197	0.87525	0.0372558	0.0714694
SAMD5	EPDC	1205	707	58756	253	30	2197	0.102016	0.209959	0.137313	0.114113	0.148013	0.128871	0.0120968	0.0424328	0.0188265	0.885887	0.0373919	0.0717552
CDON	shared	1205	707	58756	536	276	2267	0.174082	0.444813	0.250233	0.263722	0.424686	0.325386	0.0896395	0.390382	0.1458	0.736278	0.0385833	0.0733242
DPP6	adult	1205	707	58756	48	265	2294	0.018412	0.039834	0.0251836	0.120061	0.163703	0.138526	0.101649	0.374823	0.159928	0.879939	0.0390428	0.0747682
FAM160A1	adult	1205	707	58756	12	161	2305	0.00484262	0.00995851	0.00651643	0.0698144	0.0904812	0.0788155	0.0649718	0.227723	0.101099	0.930186	0.03923	0.075285
KRT19	shared	1205	707	58756	1019	505	2370	0.261685	0.845643	0.399686	0.391371	0.797071	0.524974	0.129687	0.714286	0.219517	0.608629	0.0403363	0.0756584
CLIC3	foetal	1205	707	58756	568	72	2358	0.18946	0.471369	0.270283	0.213476	0.334728	0.260692	0.024016	0.101839	0.0388664	0.786524	0.0401321	0.0763675
ROBO3	adult	1205	707	58756	75	97	2350	0.0297383	0.0622407	0.0402468	0.0681998	0.0899582	0.0775823	0.0384615	0.137199	0.0600805	0.9318	0.0399959	0.0766996
LINC02381	EPDC	1205	707	58756	351	7	2376	0.128383	0.291286	0.178218	0.130944	0.187238	0.154111	0.00256035	0.00990099	0.00406858	0.869056	0.0404384	0.0772809
SLC7A2	adult	1205	707	58756	44	159	2375	0.0170675	0.0365145	0.023262	0.0787432	0.106172	0.0904232	0.0616757	0.224894	0.0968037	0.921257	0.0404214	0.0774448
ANKS1B	adult	1205	707	58756	40	210	2408	0.0150489	0.033195	0.0207093	0.0940557	0.130753	0.109409	0.0790068	0.29703	0.124814	0.905944	0.040983	0.0784186
TBX18	foetal	1205	707	58756	384	97	2436	0.131642	0.318672	0.186317	0.164895	0.251569	0.199213	0.0332533	0.137199	0.053532	0.835105	0.0414596	0.0789973
ADAMTS5	foetal	1205	707	58756	251	9	2445	0.0927911	0.208299	0.128389	0.0961183	0.135983	0.112627	0.00332717	0.0127298	0.0052755	0.903882	0.0416128	0.0795626
SYT1	adult	1205	707	58756	138	80	2452	0.0516854	0.114523	0.0712258	0.0816479	0.114017	0.095155	0.0299625	0.113154	0.0473793	0.918352	0.0417319	0.0798359
ARAP2	adult	1205	707	58756	52	155	2465	0.0194611	0.0431535	0.0268249	0.0774701	0.108264	0.0903141	0.058009	0.219236	0.0917431	0.92253	0.0419532	0.0802566
GBP1	EPDC	1205	707	58756	113	51	2473	0.0428517	0.0937759	0.0588235	0.0621919	0.0857741	0.0721038	0.0193402	0.0721358	0.0305024	0.937808	0.0420893	0.0805629
CACHD1	adult	1205	707	58756	204	210	2499	0.0700309	0.169295	0.0990772	0.142122	0.216527	0.171606	0.0720906	0.29703	0.116022	0.857878	0.0425318	0.0810456
HRH1	adult	1205	707	58756	6	95	2488	0.0023175	0.00497925	0.00316289	0.0390112	0.0528243	0.0448789	0.0366937	0.134371	0.0576456	0.960989	0.0423446	0.081115
SLC24A3	adult	1205	707	58756	8	237	2530	0.00288288	0.006639	0.0040201	0.0882883	0.128138	0.104544	0.0854054	0.335219	0.136129	0.911712	0.0430594	0.082235
RDH10	shared	1205	707	58756	650	114	2581	0.19432	0.539419	0.285714	0.228401	0.399582	0.29066	0.0340807	0.161245	0.0562685	0.771599	0.0439274	0.0831227
COL26A1	foetal	1205	707	58756	314	19	2578	0.107867	0.260581	0.152575	0.114394	0.174163	0.138088	0.00652697	0.0268741	0.010503	0.885606	0.0438764	0.0836104
SVEP1	adult	1205	707	58756	40	171	2576	0.0143524	0.033195	0.0200401	0.0757086	0.110356	0.0898063	0.0613563	0.241867	0.0978821	0.924291	0.0438423	0.0837138
SLC9A3R1	shared	1205	707	58756	497	143	2672	0.15006	0.412448	0.220058	0.193237	0.334728	0.245023	0.0431763	0.202263	0.071162	0.806763	0.0454762	0.0860991
MT1M	adult	1205	707	58756	31	202	2654	0.0107378	0.0257261	0.0151515	0.0807066	0.121862	0.0971036	0.0699688	0.285714	0.11241	0.919293	0.0451699	0.0861087
SEMA3B	shared	1205	707	58756	399	143	2671	0.124183	0.33112	0.180625	0.16869	0.283473	0.211512	0.0445067	0.202263	0.0729592	0.83131	0.0454592	0.0862044
KCNT2	adult	1205	707	58756	69	506	2676	0.0212242	0.0572614	0.0309695	0.176869	0.300732	0.222739	0.155644	0.7157	0.255685	0.823131	0.0455443	0.0863128
LURAP1L	EPDC	1205	707	58756	234	37	2719	0.0782609	0.194191	0.111561	0.0906355	0.141736	0.110567	0.0123746	0.0523338	0.0200162	0.909365	0.0462761	0.0880705
ARHGAP44	adult	1205	707	58756	65	290	2729	0.0210765	0.0539419	0.0303101	0.11511	0.185669	0.142114	0.0940337	0.410184	0.152994	0.88489	0.0464463	0.08826
SMTNL2	foetal	1205	707	58756	421	79	2754	0.129379	0.349378	0.188832	0.153657	0.261506	0.193573	0.0242778	0.11174	0.0398889	0.846343	0.0468718	0.0888244
TGFB3	foetal	1205	707	58756	323	15	2750	0.104598	0.26805	0.150478	0.109456	0.176778	0.1352	0.00485751	0.0212164	0.00790514	0.890544	0.0468037	0.0889334
WNT2B	foetal	1205	707	58756	586	37	2780	0.172201	0.486307	0.25434	0.183074	0.325837	0.234431	0.0108728	0.0523338	0.0180049	0.816926	0.0473143	0.089448
BDNF-AS	adult	1205	707	58756	83	177	2771	0.0273837	0.0688797	0.0391879	0.0857803	0.135983	0.105199	0.0583966	0.250354	0.094703	0.91422	0.0471611	0.0896952
COL11A1	foetal	1205	707	58756	427	42	2788	0.131102	0.354357	0.191394	0.143998	0.245293	0.181466	0.0128953	0.0594059	0.0211907	0.856002	0.0474505	0.0899166
ROR2	adult	1205	707	58756	161	296	2803	0.0493865	0.13361	0.0721165	0.140184	0.239017	0.176721	0.0907975	0.41867	0.149231	0.859816	0.0477058	0.090396
CLIP4	adult	1205	707	58756	185	165	2802	0.0586929	0.153527	0.0849208	0.111041	0.183054	0.138231	0.0523477	0.23338	0.0855144	0.888959	0.0476887	0.0905214
BAIAP2L1	adult	1205	707	58756	17	254	2819	0.00550162	0.0141079	0.00791618	0.0877023	0.141736	0.108357	0.0822006	0.359264	0.13379	0.912298	0.0479781	0.0911619
SNCAIP	adult	1205	707	58756	237	127	2825	0.074318	0.19668	0.107874	0.114142	0.190377	0.142717	0.0398244	0.179632	0.0651951	0.885858	0.0480802	0.0912099
CTXN1	EPDC	1205	707	58756	366	20	2836	0.113594	0.303734	0.165349	0.119801	0.201883	0.15037	0.00620732	0.0282885	0.0101807	0.880199	0.0482674	0.0915163
RIC3	adult	1205	707	58756	46	148	2829	0.0152167	0.0381743	0.0217597	0.0641747	0.101464	0.0786221	0.048958	0.209335	0.0793566	0.935825	0.0481483	0.0915845
PLEKHH2	shared	1205	707	58756	390	165	2862	0.114135	0.323651	0.168758	0.162423	0.290272	0.208294	0.048288	0.23338	0.0800194	0.837577	0.0487099	0.0920657
TNNT1	foetal	1205	707	58756	992	21	2918	0.252353	0.823237	0.386293	0.257695	0.529812	0.34674	0.00534215	0.029703	0.00905563	0.742305	0.049663	0.0930975
MAN1C1	adult	1205	707	58756	49	123	2880	0.016055	0.0406639	0.0230209	0.0563565	0.0899582	0.069299	0.0403014	0.173975	0.0654429	0.943644	0.0490163	0.0931918
SCG5	foetal	1205	707	58756	541	16	2902	0.156404	0.448963	0.23199	0.161029	0.291318	0.20741	0.00462561	0.0226308	0.00768123	0.838971	0.0493907	0.0932894
FAM155A	adult	1205	707	58756	94	204	2890	0.0294856	0.0780083	0.0427954	0.0934755	0.155858	0.116863	0.06399	0.288543	0.10475	0.906524	0.0491865	0.0933101
CCNYL1	adult	1205	707	58756	253	167	2898	0.0762508	0.209959	0.111873	0.126582	0.219665	0.160612	0.0503315	0.236209	0.0829814	0.873418	0.0493226	0.0933724
TFPI2	foetal	1205	707	58756	815	22	2945	0.215494	0.676349	0.32685	0.221311	0.437762	0.293994	0.00581703	0.0311174	0.00980174	0.778689	0.0501225	0.0941827
PLAAT4	adult	1205	707	58756	129	144	2939	0.0401619	0.107054	0.0584107	0.0849938	0.142782	0.106557	0.0448319	0.203678	0.0734881	0.915006	0.0500204	0.0948554
ZFHX4	EPDC	1205	707	58756	197	43	2961	0.0615433	0.163485	0.0894235	0.0749766	0.125523	0.0938783	0.0134333	0.0608204	0.0220061	0.925023	0.0503949	0.0955824
PVT1	adult	1205	707	58756	93	237	3005	0.0278861	0.0771784	0.0409692	0.0989505	0.172594	0.125786	0.0710645	0.335219	0.117269	0.901049	0.0511437	0.0967934
AC098617.1	adult	1205	707	58756	2	214	3009	0.000620155	0.00165975	0.000902935	0.0669767	0.112971	0.0840958	0.0663566	0.302687	0.10885	0.933023	0.0512118	0.0970943
ZNF90	adult	1205	707	58756	47	134	3026	0.0146554	0.0390041	0.0213055	0.056439	0.0946653	0.0707169	0.0417836	0.189533	0.0684722	0.943561	0.0515011	0.0976712
PIEZO2	adult	1205	707	58756	130	87	3049	0.039804	0.107884	0.0581525	0.0664421	0.113494	0.0838161	0.0266381	0.123055	0.0437956	0.933558	0.0518926	0.09832
SLC4A4	adult	1205	707	58756	176	383	3078	0.0483915	0.146058	0.0726972	0.153698	0.292364	0.201478	0.105307	0.541726	0.176335	0.846302	0.0523861	0.0986649
PTPN13	adult	1205	707	58756	110	150	3085	0.0328849	0.0912863	0.0483516	0.077728	0.135983	0.0989157	0.044843	0.212164	0.0740375	0.922272	0.0525053	0.0993543
PAPPA	adult	1205	707	58756	328	133	3110	0.091851	0.272199	0.137353	0.129095	0.241109	0.168156	0.0372445	0.188119	0.0621786	0.870905	0.0529308	0.0997962
ARHGAP32	adult	1205	707	58756	183	141	3106	0.0533528	0.151867	0.0789644	0.0944606	0.169456	0.121303	0.0411079	0.199434	0.0681653	0.905539	0.0528627	0.0998939
REEP1	shared	1205	707	58756	239	178	3116	0.0676479	0.19834	0.100886	0.11803	0.218096	0.153168	0.0503821	0.251768	0.0839623	0.88197	0.0530329	0.10005
GRIP1	adult	1205	707	58756	58	370	3118	0.0163565	0.0481328	0.0244159	0.120699	0.223849	0.156834	0.104343	0.523338	0.173995	0.879301	0.0530669	0.100093
COBL	adult	1205	707	58756	107	224	3146	0.0307737	0.0887967	0.045707	0.095197	0.173117	0.122843	0.0644234	0.316832	0.107075	0.904803	0.0535435	0.101104
TM7SF2	EPDC	1205	707	58756	345	19	3150	0.0981787	0.286307	0.146217	0.103586	0.190377	0.134169	0.00540694	0.0268741	0.00900261	0.896414	0.0536115	0.101172
ITGA3	foetal	1205	707	58756	550	106	3172	0.143678	0.456432	0.218558	0.171369	0.343096	0.228571	0.0276907	0.149929	0.0467475	0.828631	0.053986	0.101368
TMEM176A	shared	1205	707	58756	577	190	3205	0.145267	0.478838	0.222909	0.193102	0.401151	0.260707	0.0478348	0.268741	0.0812139	0.806898	0.0545476	0.102187
BCR	adult	1205	707	58756	136	158	3197	0.0389573	0.112863	0.0579216	0.0842166	0.153766	0.108828	0.0452592	0.223479	0.0752739	0.915783	0.0544115	0.10272
SEZ6L2	EPDC	1205	707	58756	365	47	3219	0.100523	0.302905	0.150951	0.113467	0.215481	0.148656	0.0129441	0.0664781	0.021669	0.886533	0.0547859	0.103195
PTPRF	shared	1205	707	58756	496	222	3248	0.125063	0.411618	0.191839	0.181039	0.375523	0.244301	0.0559758	0.314003	0.0950139	0.818961	0.0552795	0.103568
PRKD1	adult	1205	707	58756	71	359	3255	0.0192673	0.0589212	0.0290389	0.116689	0.224895	0.153654	0.097422	0.507779	0.163479	0.883311	0.0553986	0.104258
C1RL	adult	1205	707	58756	124	166	3268	0.034851	0.102905	0.052068	0.0815065	0.151674	0.106033	0.0466554	0.234795	0.0778429	0.918494	0.0556199	0.104888
ADGRD1	adult	1205	707	58756	158	154	3293	0.043828	0.13112	0.0656965	0.0865465	0.16318	0.113105	0.0427184	0.217822	0.0714286	0.913454	0.0560453	0.105611
PLEKHA6	adult	1205	707	58756	45	183	3310	0.0127191	0.0373444	0.0189753	0.0644432	0.119247	0.0836697	0.0517241	0.25884	0.0862191	0.935557	0.0563347	0.10627
THBD	foetal	1205	707	58756	257	16	3356	0.0708184	0.213278	0.10633	0.0752273	0.142782	0.0985382	0.00440893	0.0226308	0.00738007	0.924773	0.0571176	0.10759
PRICKLE2	adult	1205	707	58756	34	137	3351	0.00965361	0.0282158	0.0143854	0.048552	0.0894351	0.0629371	0.0388984	0.193777	0.0647907	0.951448	0.0570325	0.107614
SDC4	shared	1205	707	58756	309	218	3396	0.0787663	0.256432	0.120515	0.134336	0.275628	0.180634	0.0555697	0.308345	0.0941685	0.865664	0.0577984	0.108362
FOSB	EPDC	1205	707	58756	93	126	3380	0.0258405	0.0771784	0.0387177	0.0608502	0.11454	0.0794774	0.0350097	0.178218	0.058523	0.93915	0.057526	0.108412
SAMD12	adult	1205	707	58756	88	162	3384	0.0242157	0.073029	0.0363712	0.0687947	0.130753	0.0901551	0.044579	0.229137	0.0746372	0.931205	0.0575941	0.108479
CXADR	shared	1205	707	58756	648	334	3428	0.146939	0.537759	0.23081	0.222676	0.513598	0.310661	0.075737	0.472419	0.130545	0.777324	0.058343	0.108539
SNX25	adult	1205	707	58756	43	132	3387	0.0120719	0.0356846	0.0180407	0.0491297	0.0915272	0.0639386	0.0370578	0.186704	0.0618412	0.95087	0.0576452	0.108701
ASS1	foetal	1205	707	58756	371	97	3420	0.0954218	0.307884	0.14569	0.12037	0.24477	0.161379	0.0249486	0.137199	0.0422198	0.87963	0.0582068	0.109188
PCOLCE2	adult	1205	707	58756	174	227	3428	0.0454427	0.144398	0.0691299	0.104727	0.209728	0.139697	0.0592844	0.321075	0.100088	0.895273	0.058343	0.109547
SFRP2	foetal	1205	707	58756	697	0	3456	0.16783	0.578423	0.260172	0.16783	0.36454	0.229843	0	0	0	0.83217	0.0588195	0.109873
RFX2	adult	1205	707	58756	53	176	3513	0.0141635	0.0439834	0.0214271	0.0611972	0.11977	0.0810046	0.0470337	0.248939	0.0791189	0.938803	0.0597896	0.11242
AMOTL2	EPDC	1205	707	58756	282	55	3534	0.0728494	0.234025	0.111111	0.0870576	0.176255	0.116549	0.0142082	0.0777935	0.024028	0.912942	0.060147	0.112859
AHSP	foetal	1205	707	58756	338	0	3537	0.0872258	0.280498	0.133071	0.0872258	0.176778	0.116814	0	0	0	0.912774	0.0601981	0.112947
AGBL4	adult	1205	707	58756	0	243	3547	0	0	0	0.0641161	0.127092	0.0852333	0.0641161	0.343706	0.108072	0.935884	0.0603683	0.113421
NPR3	foetal	1205	707	58756	342	24	3575	0.08678	0.283817	0.132919	0.0928698	0.191423	0.125064	0.00608982	0.0339463	0.010327	0.90713	0.0608448	0.114041
C3	shared	1205	707	58756	346	591	3626	0.0758273	0.287137	0.119972	0.205347	0.490063	0.289421	0.12952	0.835926	0.224288	0.794653	0.0617128	0.114531
DSC2	foetal	1205	707	58756	371	32	3616	0.0923115	0.307884	0.142037	0.100274	0.210774	0.135896	0.00796218	0.0452617	0.0135421	0.899726	0.0615427	0.115205
SIMC1	adult	1205	707	58756	63	183	3607	0.0163509	0.0522822	0.024911	0.0638464	0.128661	0.0853426	0.0474955	0.25884	0.0802632	0.936154	0.0613895	0.115223
NABP1	adult	1205	707	58756	91	160	3668	0.0232202	0.0755187	0.0355191	0.064047	0.131276	0.0860916	0.0408267	0.226308	0.0691742	0.935953	0.0624277	0.117048
TIAM1	adult	1205	707	58756	102	170	3673	0.0258555	0.0846473	0.0396117	0.068948	0.142259	0.0928803	0.0430925	0.240453	0.0730868	0.931052	0.0625128	0.117159
PGM2	adult	1205	707	58756	120	107	3680	0.0307141	0.0995851	0.0469484	0.0581008	0.118724	0.0780203	0.0273867	0.151344	0.0463806	0.941899	0.0626319	0.117454
RERG	adult	1205	707	58756	210	305	3742	0.0493305	0.174274	0.0768949	0.120977	0.269351	0.166964	0.0716467	0.4314	0.122885	0.879023	0.0636871	0.118769
TNFAIP2	adult	1205	707	58756	92	169	3726	0.023075	0.0763485	0.0354391	0.0654628	0.136506	0.0884896	0.0423878	0.239038	0.0720068	0.934537	0.0634148	0.11877
ECRG4	foetal	1205	707	58756	892	81	3776	0.187829	0.740249	0.299631	0.204885	0.508891	0.292148	0.0170562	0.114569	0.0296921	0.795115	0.0642658	0.11892
CRY1	adult	1205	707	58756	84	136	3732	0.0212551	0.0697095	0.0325771	0.055668	0.115063	0.0750341	0.034413	0.192362	0.0583816	0.944332	0.0635169	0.119028
MEGF6	adult	1205	707	58756	305	121	3764	0.0727924	0.253112	0.113068	0.101671	0.222803	0.139626	0.0288783	0.171146	0.049418	0.898329	0.0640615	0.119595
NINL	adult	1205	707	58756	186	121	3775	0.0455659	0.154357	0.0703613	0.0752082	0.160565	0.102436	0.0296423	0.171146	0.0505325	0.924792	0.0642488	0.12015
PCSK5	adult	1205	707	58756	105	171	3793	0.0258049	0.0871369	0.039818	0.0678299	0.144351	0.0922923	0.0420251	0.241867	0.071608	0.93217	0.0645551	0.120748
SEMA3D	EPDC	1205	707	58756	296	29	3820	0.0714113	0.245643	0.110654	0.0784077	0.169979	0.107314	0.00699638	0.0410184	0.0119538	0.921592	0.0650146	0.121461
COL8A1	foetal	1205	707	58756	403	147	3870	0.0911765	0.33444	0.143289	0.124434	0.287657	0.173721	0.0332579	0.207921	0.0573435	0.875566	0.0658656	0.122515
OSR1	EPDC	1205	707	58756	395	41	3923	0.0906171	0.327801	0.141984	0.100023	0.228033	0.139053	0.00940583	0.0579915	0.0161863	0.899977	0.0667676	0.124313
BEX2	EPDC	1205	707	58756	428	57	3982	0.0958137	0.355187	0.150917	0.108574	0.253661	0.152061	0.0127602	0.0806223	0.0220332	0.891426	0.0677718	0.125967
NTM	adult	1205	707	58756	62	234	3987	0.0144758	0.0514523	0.0225948	0.0691104	0.154812	0.0955609	0.0546346	0.330976	0.0937876	0.93089	0.0678569	0.126493
TBC1D2B	adult	1205	707	58756	116	182	3994	0.027027	0.0962656	0.0422048	0.0694315	0.155858	0.0960671	0.0424045	0.257426	0.0728146	0.930568	0.067976	0.126697
FRAS1	shared	1205	707	58756	429	232	4020	0.0916471	0.356017	0.14577	0.141209	0.345711	0.200516	0.0495621	0.328147	0.0861173	0.858791	0.0684185	0.12674
ALDH1A2	shared	1205	707	58756	772	271	4076	0.150811	0.640664	0.244149	0.203751	0.545502	0.296686	0.05294	0.38331	0.0930312	0.796249	0.0693716	0.127624
ARL4D	foetal	1205	707	58756	547	89	4073	0.116161	0.453942	0.184985	0.135061	0.332636	0.192116	0.0189	0.125884	0.0328656	0.864939	0.0693206	0.128354
HBM	foetal	1205	707	58756	370	0	4062	0.0834838	0.307054	0.131276	0.0834838	0.193515	0.116646	0	0	0	0.916516	0.0691334	0.128569
PRR5	foetal	1205	707	58756	448	6	4092	0.0985482	0.371784	0.155799	0.099868	0.237448	0.140601	0.00131984	0.00848656	0.00228441	0.900132	0.069644	0.129285
CNTN4	adult	1205	707	58756	188	150	4134	0.0420394	0.156017	0.0662322	0.0755814	0.176778	0.10589	0.033542	0.212164	0.0579262	0.924419	0.0703588	0.130765
XPO5	adult	1205	707	58756	60	173	4129	0.0137552	0.0497925	0.0215556	0.0534159	0.121862	0.0742748	0.0396607	0.244696	0.068258	0.946584	0.0702737	0.130834
ARMC9	adult	1205	707	58756	86	246	4152	0.0191793	0.0713693	0.0302338	0.074041	0.17364	0.103815	0.0548617	0.347949	0.0947794	0.925959	0.0706651	0.131309
ABI3BP	adult	1205	707	58756	48	312	4170	0.010596	0.039834	0.0167393	0.0794702	0.188285	0.111767	0.0688742	0.441301	0.119152	0.92053	0.0709715	0.131783
CD200	shared	1205	707	58756	427	288	4208	0.0867357	0.354357	0.13936	0.145237	0.373954	0.209217	0.0585009	0.407355	0.102309	0.854763	0.0716182	0.132163
RARRES1	shared	1205	707	58756	384	468	4258	0.0751468	0.318672	0.121615	0.166732	0.445607	0.242666	0.0915851	0.661952	0.160908	0.833268	0.0724692	0.133342
SEMA3C	shared	1205	707	58756	425	373	4277	0.0837438	0.352697	0.13535	0.157241	0.417364	0.228424	0.0734975	0.527581	0.129021	0.842759	0.0727926	0.13401
H6PD	adult	1205	707	58756	101	164	4306	0.0220958	0.0838174	0.0349723	0.0579742	0.138598	0.0817523	0.0358784	0.231966	0.0621448	0.942026	0.0732861	0.135993
NPW	EPDC	1205	707	58756	419	0	4323	0.0883593	0.347718	0.140911	0.0883593	0.219142	0.125939	0	0	0	0.911641	0.0735755	0.136162
OLFML1	foetal	1205	707	58756	516	21	4335	0.105911	0.428216	0.169821	0.110222	0.280858	0.158314	0.00431034	0.029703	0.00752823	0.889778	0.0737797	0.136261
RBP7	foetal	1205	707	58756	540	14	4352	0.110069	0.448133	0.17673	0.112923	0.289749	0.162511	0.00285365	0.019802	0.00498842	0.887077	0.074069	0.136722
NEO1	shared	1205	707	58756	388	164	4397	0.0783997	0.321992	0.126097	0.111538	0.288703	0.160909	0.033138	0.231966	0.0579915	0.888462	0.0748349	0.138043
EGFR	adult	1205	707	58756	103	205	4380	0.021971	0.0854772	0.0349567	0.0656997	0.161088	0.0933333	0.0437287	0.289958	0.0759963	0.9343	0.0745456	0.138075
TPBG	adult	1205	707	58756	162	140	4381	0.0345932	0.13444	0.0550272	0.0644886	0.15795	0.0915845	0.0298954	0.19802	0.0519481	0.935511	0.0745626	0.138117
CSDC2	foetal	1205	707	58756	255	63	4394	0.0541171	0.211618	0.0861923	0.0674873	0.166318	0.0960145	0.0133701	0.0891089	0.0232515	0.932513	0.0747839	0.138463
GCHFR	adult	1205	707	58756	157	88	4398	0.0338143	0.13029	0.0536936	0.0527676	0.128138	0.0747521	0.0189533	0.12447	0.0328972	0.947232	0.0748519	0.13874
PDLIM4	foetal	1205	707	58756	415	104	4420	0.0840251	0.344398	0.135091	0.105082	0.271444	0.151511	0.0210569	0.1471	0.0368402	0.894918	0.0752264	0.138786
MAP3K8	adult	1205	707	58756	131	317	4434	0.0268333	0.108714	0.0430425	0.0917657	0.23431	0.131881	0.0649324	0.448373	0.113437	0.908234	0.0754646	0.139351
DYNC2H1	adult	1205	707	58756	136	146	4443	0.0287831	0.112863	0.0458685	0.0596825	0.14749	0.0849782	0.0308995	0.206506	0.0537555	0.940317	0.0756178	0.139979
CACNA2D3	adult	1205	707	58756	27	255	4450	0.00570583	0.0224066	0.0090955	0.0595943	0.14749	0.0848886	0.0538884	0.360679	0.0937672	0.940406	0.0757369	0.140184
P4HTM	EPDC	1205	707	58756	321	75	4468	0.0659951	0.26639	0.105783	0.0814145	0.207113	0.116883	0.0154194	0.106082	0.0269251	0.918586	0.0760433	0.140459
NNMT	adult	1205	707	58756	118	313	4493	0.0239643	0.0979253	0.0385055	0.0875305	0.225418	0.126097	0.0635662	0.442716	0.11117	0.91247	0.0764688	0.141112
DAPK1	adult	1205	707	58756	285	360	4526	0.0551151	0.236515	0.0893977	0.124734	0.337343	0.182126	0.069619	0.509194	0.122491	0.875266	0.0770304	0.141599
UAP1	adult	1205	707	58756	208	186	4512	0.0423971	0.172614	0.068074	0.0803098	0.206067	0.115576	0.0379128	0.263083	0.0662747	0.91969	0.0767922	0.141749
SLC2A1	foetal	1205	707	58756	321	17	4522	0.0660494	0.26639	0.105853	0.0695473	0.176778	0.0998228	0.00349794	0.0240453	0.00610742	0.930453	0.0769624	0.142165
DOCK11	foetal	1205	707	58756	394	141	4538	0.0776661	0.326971	0.125518	0.10546	0.279812	0.153185	0.0277942	0.199434	0.0487889	0.89454	0.0772347	0.142192
MARCH1	adult	1205	707	58756	112	213	4522	0.0231071	0.0929461	0.0370126	0.0670518	0.169979	0.0961681	0.0439447	0.301273	0.0767015	0.932948	0.0769624	0.142195
IL1R1	adult	1205	707	58756	230	262	4538	0.0457256	0.190871	0.0737771	0.0978131	0.257322	0.141746	0.0520875	0.37058	0.0913369	0.902187	0.0772347	0.142288
LAMA5	foetal	1205	707	58756	374	65	4559	0.0748299	0.310373	0.120587	0.0878351	0.229603	0.127062	0.0130052	0.0919378	0.022787	0.912165	0.0775921	0.143018
GXYLT2	adult	1205	707	58756	185	142	4590	0.0376246	0.153527	0.0604378	0.066504	0.171025	0.095768	0.0288794	0.200849	0.0504979	0.933496	0.0781197	0.144174
EMILIN2	foetal	1205	707	58756	419	30	4614	0.0827573	0.347718	0.133695	0.0886826	0.234833	0.128746	0.00592534	0.0424328	0.0103986	0.911317	0.0785282	0.144596
BMP4	EPDC	1205	707	58756	334	39	4616	0.0669473	0.277178	0.107846	0.0747645	0.195084	0.1081	0.0078172	0.0551627	0.0136938	0.925236	0.0785622	0.144827
ST3GAL5	adult	1205	707	58756	190	176	4621	0.0380991	0.157676	0.0613695	0.0733908	0.191423	0.106102	0.0352918	0.248939	0.0618195	0.926609	0.0786473	0.144988
DMKN	shared	1205	707	58756	716	156	4685	0.128846	0.594191	0.211772	0.156919	0.456067	0.233498	0.0280727	0.220651	0.0498084	0.843081	0.0797365	0.145694
SULF1	shared	1205	707	58756	720	365	4716	0.124117	0.59751	0.205538	0.187037	0.567469	0.281343	0.0629202	0.516266	0.11217	0.812963	0.0802641	0.146103
NFKBIZ	adult	1205	707	58756	101	382	4686	0.0195396	0.0838174	0.0316912	0.0934417	0.252615	0.136421	0.0739021	0.540311	0.13002	0.906558	0.0797536	0.146609
MGAT4C	shared	1205	707	58756	254	231	4692	0.0490632	0.210788	0.0795989	0.0936836	0.253661	0.136832	0.0446204	0.326733	0.078518	0.906316	0.0798557	0.146779
PERP	shared	1205	707	58756	580	143	4720	0.106559	0.481328	0.174489	0.132831	0.378138	0.196601	0.0262723	0.202263	0.0465041	0.867169	0.0803322	0.147043
NSG1	shared	1205	707	58756	508	97	4715	0.0954887	0.421577	0.155709	0.113722	0.316423	0.167312	0.0182331	0.137199	0.0321885	0.886278	0.0802471	0.147169
SNX24	adult	1205	707	58756	145	143	4722	0.0289421	0.120332	0.0466613	0.057485	0.150628	0.0832129	0.0285429	0.202263	0.0500262	0.942515	0.0803663	0.148104
TFRC	adult	1205	707	58756	151	164	4748	0.0298242	0.125311	0.0481812	0.0622161	0.164749	0.0903226	0.0323919	0.231966	0.0568458	0.937784	0.0808088	0.148796
KDR	adult	1205	707	58756	175	176	4809	0.0339147	0.145228	0.0549882	0.0680233	0.183577	0.0992647	0.0341085	0.248939	0.0599966	0.931977	0.081847	0.150479
TMEM176B	shared	1205	707	58756	613	236	4852	0.107525	0.508714	0.177527	0.148921	0.444038	0.22304	0.0413962	0.333805	0.0736579	0.851079	0.0825788	0.15055
VASN	foetal	1205	707	58756	578	71	4838	0.10534	0.479668	0.172744	0.11828	0.339435	0.175429	0.0129397	0.100424	0.0229254	0.88172	0.0823405	0.150616
PODXL	foetal	1205	707	58756	441	47	4845	0.0826927	0.365975	0.134904	0.0915057	0.25523	0.134714	0.00881305	0.0664781	0.0155629	0.908494	0.0824597	0.151196
IRAK3	adult	1205	707	58756	134	236	4837	0.0257346	0.111203	0.0417966	0.0710582	0.193515	0.103947	0.0453236	0.333805	0.0798106	0.928942	0.0823235	0.151244
CNKSR3	adult	1205	707	58756	88	191	4845	0.0171741	0.073029	0.0278085	0.0544496	0.145921	0.0793064	0.0372756	0.270156	0.0655119	0.94555	0.0824597	0.151691
RRAS2	adult	1205	707	58756	271	219	4870	0.0505597	0.224896	0.082559	0.0914179	0.256276	0.134763	0.0408582	0.30976	0.0721938	0.908582	0.0828852	0.151912
TMTC2	adult	1205	707	58756	60	193	4899	0.011646	0.0497925	0.0188768	0.0491071	0.132322	0.0716308	0.0374612	0.272984	0.0658815	0.950893	0.0833787	0.153314
CADPS2	adult	1205	707	58756	77	241	4939	0.0146471	0.0639004	0.0238316	0.0604908	0.166318	0.0887153	0.0458436	0.340877	0.0808182	0.939509	0.0840595	0.154312
MYC	adult	1205	707	58756	119	173	4955	0.0226796	0.0987552	0.0368878	0.0556508	0.15272	0.0815756	0.0329712	0.244696	0.0581122	0.944349	0.0843318	0.154836
ADAMTS6	adult	1205	707	58756	83	126	4976	0.0160077	0.0688797	0.0259781	0.0403086	0.10931	0.0588981	0.0243009	0.178218	0.0427699	0.959691	0.0846892	0.155643
MAP3K5	adult	1205	707	58756	12	244	4991	0.00228702	0.00995851	0.00371978	0.0487898	0.133891	0.0715184	0.0465028	0.34512	0.0819617	0.95121	0.0849445	0.155961
MYO1D	adult	1205	707	58756	127	238	5009	0.0236323	0.105394	0.0386077	0.0679196	0.1909	0.100192	0.0442873	0.336634	0.0782766	0.93208	0.0852509	0.156214
PEG3	EPDC	1205	707	58756	403	1	5013	0.0743954	0.33444	0.121715	0.07458	0.211297	0.110247	0.000184604	0.00141443	0.000326584	0.92542	0.0853189	0.156234
PDGFD	EPDC	1205	707	58756	215	140	5025	0.0399628	0.178423	0.0652999	0.0659851	0.185669	0.097367	0.0260223	0.19802	0.0459997	0.934015	0.0855232	0.156698
FKBP11	foetal	1205	707	58756	512	54	5053	0.0911194	0.424896	0.150059	0.10073	0.296025	0.150312	0.00961025	0.0763791	0.0170724	0.89927	0.0859997	0.156986
EFEMP1	shared	1205	707	58756	463	392	5085	0.0779461	0.384232	0.129601	0.143939	0.447176	0.217779	0.0659933	0.554455	0.117948	0.856061	0.0865444	0.157197
BCHE	shared	1205	707	58756	675	205	5136	0.112201	0.560166	0.186955	0.146277	0.460251	0.221998	0.0340758	0.289958	0.0609847	0.853723	0.0874123	0.158587
SERPINB9	adult	1205	707	58756	88	125	5079	0.0166289	0.073029	0.0270894	0.0402494	0.111402	0.0591338	0.0236206	0.176803	0.0416736	0.959751	0.0864422	0.1586
COBLL1	shared	1205	707	58756	336	362	5222	0.0567568	0.278838	0.0943158	0.117905	0.365063	0.178243	0.0611486	0.512023	0.10925	0.882095	0.088876	0.161482
NLGN1	adult	1205	707	58756	18	240	5197	0.00329973	0.0149378	0.00540541	0.0472961	0.134937	0.0700421	0.0439963	0.339463	0.0778968	0.952704	0.0884505	0.161873
PRKCI	adult	1205	707	58756	304	175	5243	0.0531283	0.252282	0.0877725	0.083712	0.250523	0.125491	0.0305837	0.247525	0.0544408	0.916288	0.0892334	0.162629
PLEKHA7	adult	1205	707	58756	129	286	5249	0.0227754	0.107054	0.0375601	0.0732698	0.21705	0.109556	0.0504944	0.404526	0.0897818	0.92673	0.0893356	0.162962
ARHGEF3	adult	1205	707	58756	10	218	5250	0.00182548	0.00829876	0.00299267	0.041621	0.119247	0.061705	0.0397955	0.308345	0.0704931	0.958379	0.0893526	0.163465
BCO2	adult	1205	707	58756	232	199	5299	0.0404887	0.192531	0.066907	0.0752182	0.225418	0.112798	0.0347295	0.281471	0.06183	0.924782	0.0901865	0.164346
PLXNA4	adult	1205	707	58756	37	217	5287	0.0066775	0.0307054	0.0109695	0.0458401	0.132845	0.0681605	0.0391626	0.306931	0.0694622	0.95416	0.0899823	0.164456
HPCAL1	foetal	1205	707	58756	345	128	5348	0.0592682	0.286307	0.0982067	0.0812575	0.247385	0.122333	0.0219893	0.181047	0.0392157	0.918742	0.0910205	0.165632
HIVEP3	adult	1205	707	58756	104	214	5337	0.0183908	0.0863071	0.0303207	0.0562334	0.166318	0.0840492	0.0378426	0.302687	0.0672744	0.943767	0.0908333	0.165717
EFHC1	adult	1205	707	58756	250	122	5371	0.0435313	0.207469	0.0719632	0.0647745	0.194561	0.0971914	0.0212433	0.17256	0.0378295	0.935225	0.0914119	0.166545
MYOF	adult	1205	707	58756	161	171	5396	0.0281075	0.13361	0.0464445	0.0579609	0.17364	0.086911	0.0298534	0.241867	0.0531469	0.942039	0.0918374	0.167359
TMEM132A	foetal	1205	707	58756	453	16	5418	0.0769492	0.375934	0.12775	0.0796671	0.245293	0.120272	0.00271785	0.0226308	0.0048529	0.920333	0.0922119	0.167628
TOB1	foetal	1205	707	58756	353	129	5455	0.0594576	0.292946	0.0988519	0.0811858	0.252092	0.122818	0.0217281	0.182461	0.038832	0.918814	0.0928416	0.168643
PLA2G12A	EPDC	1205	707	58756	398	62	5470	0.0671164	0.33029	0.111563	0.0775717	0.240586	0.117317	0.0104553	0.0876945	0.0186831	0.922428	0.0930969	0.169125
MTHFD1L	adult	1205	707	58756	137	228	5476	0.0234549	0.113693	0.0388873	0.0624893	0.1909	0.0941571	0.0390344	0.322489	0.0696396	0.937511	0.093199	0.169543
COPZ2	EPDC	1205	707	58756	348	44	5499	0.0590732	0.288797	0.0980834	0.0665422	0.205021	0.100474	0.00746902	0.0622348	0.0133374	0.933458	0.0935904	0.170124
NEDD4L	adult	1205	707	58756	195	199	5534	0.0328947	0.161826	0.0546755	0.0664642	0.206067	0.10051	0.0335695	0.281471	0.0599849	0.933536	0.0941861	0.171109
SULF2	foetal	1205	707	58756	532	92	5563	0.0859867	0.441494	0.143939	0.100857	0.32636	0.154093	0.0148699	0.130127	0.0266899	0.899143	0.0946797	0.171319
P4HA2	foetal	1205	707	58756	506	78	5586	0.0820097	0.419917	0.13722	0.0946515	0.305439	0.144519	0.0126418	0.110325	0.0226843	0.905348	0.0950711	0.172073
PIM1	adult	1205	707	58756	128	180	5580	0.0217391	0.106224	0.0360919	0.0523098	0.161088	0.0789744	0.0305707	0.254597	0.0545868	0.94769	0.094969	0.172638
PAWR	shared	1205	707	58756	539	236	5683	0.0834624	0.447303	0.140676	0.120006	0.405335	0.185185	0.0365438	0.333805	0.0658758	0.879994	0.096722	0.174288
B4GALT5	adult	1205	707	58756	114	174	5643	0.019221	0.0946058	0.0319507	0.0485584	0.150628	0.0734413	0.0293374	0.24611	0.0524254	0.951442	0.0960413	0.174471
ACKR3	EPDC	1205	707	58756	466	76	5674	0.0749678	0.386722	0.12559	0.0871943	0.283473	0.133366	0.0122265	0.107496	0.0219558	0.912806	0.0965689	0.17466
RAB11FIP1	foetal	1205	707	58756	613	116	5720	0.0950535	0.508714	0.160178	0.113041	0.381276	0.174381	0.0179873	0.164074	0.0324203	0.886959	0.0973518	0.175447
BNC2	shared	1205	707	58756	346	557	5769	0.0518585	0.287137	0.0878507	0.135342	0.47228	0.210391	0.0834832	0.787836	0.150969	0.864658	0.0981857	0.176347
SMOC2	foetal	1205	707	58756	520	137	5762	0.0810095	0.431535	0.136411	0.102352	0.343619	0.157724	0.0213429	0.193777	0.0384507	0.897648	0.0980666	0.176816
KIF22	adult	1205	707	58756	162	116	5739	0.0269237	0.13444	0.0448629	0.0462024	0.145397	0.0701223	0.0192787	0.164074	0.0345033	0.953798	0.0976751	0.177203
DDX10	foetal	1205	707	58756	297	93	5753	0.0483477	0.246473	0.0808383	0.0634869	0.203975	0.0968343	0.0151392	0.131542	0.0271533	0.936513	0.0979134	0.177291
PDGFC	shared	1205	707	58756	363	213	5787	0.0570486	0.301245	0.0959302	0.0905233	0.301255	0.139215	0.0334748	0.301273	0.0602546	0.909477	0.0984921	0.177736
SLC20A1	adult	1205	707	58756	137	135	5761	0.0227084	0.113693	0.0378558	0.0450854	0.142259	0.0684707	0.0223769	0.190948	0.0400593	0.954915	0.0980496	0.177839
TNXB	adult	1205	707	58756	168	328	5817	0.0266118	0.139419	0.0446927	0.078568	0.259414	0.120608	0.0519563	0.463932	0.0934473	0.921432	0.0990027	0.178795
PROS1	adult	1205	707	58756	325	178	5822	0.0513834	0.26971	0.0863214	0.0795257	0.263075	0.122132	0.0281423	0.251768	0.0506257	0.920474	0.0990878	0.178916
SGK1	adult	1205	707	58756	149	361	5859	0.0233946	0.123651	0.0393451	0.0800754	0.266736	0.123174	0.0566808	0.510608	0.102035	0.919925	0.0997175	0.179931
SOCS3	adult	1205	707	58756	259	217	5856	0.0409033	0.214938	0.0687276	0.0751737	0.248954	0.115478	0.0342704	0.306931	0.0616565	0.924826	0.0996664	0.179941
TM7SF3	adult	1205	707	58756	192	159	5901	0.0307102	0.159336	0.0514952	0.056142	0.183577	0.0859873	0.0254319	0.224894	0.0456962	0.943858	0.100432	0.181547
TSPAN5	adult	1205	707	58756	229	163	5925	0.0362514	0.190041	0.0608881	0.0620548	0.205021	0.0952728	0.0258034	0.230552	0.0464123	0.937945	0.100841	0.182103
CHPF	foetal	1205	707	58756	476	105	5959	0.0727829	0.395021	0.122918	0.0888379	0.30387	0.137482	0.016055	0.148515	0.0289775	0.911162	0.101419	0.182523
AFAP1	adult	1205	707	58756	171	183	5951	0.0271213	0.141909	0.0455393	0.0561459	0.185146	0.0861628	0.0290246	0.25884	0.0521962	0.943854	0.101283	0.182936
LGALS8	adult	1205	707	58756	394	144	6015	0.0601251	0.326971	0.101573	0.0820998	0.281381	0.127112	0.0219747	0.203678	0.0396694	0.9179	0.102373	0.184201
MSMO1	EPDC	1205	707	58756	394	34	6005	0.0612467	0.326971	0.103168	0.0665319	0.223849	0.102576	0.00528525	0.0480905	0.00952381	0.933468	0.102202	0.184234
PTPN14	adult	1205	707	58756	184	166	6028	0.0288492	0.152697	0.0485296	0.0548761	0.183054	0.0844391	0.026027	0.234795	0.0468596	0.945124	0.102594	0.185095
FLRT2	shared	1205	707	58756	527	219	6081	0.0771935	0.437344	0.131225	0.109272	0.390167	0.170729	0.0320785	0.30976	0.0581364	0.890728	0.103496	0.185444
MIR503HG	foetal	1205	707	58756	403	2	6059	0.0623453	0.33444	0.105098	0.0626547	0.21182	0.0967049	0.000309406	0.00282885	0.000557802	0.937345	0.103121	0.185802
GAS1	adult	1205	707	58756	402	134	6077	0.0607894	0.33361	0.10284	0.0810525	0.280335	0.125748	0.0202631	0.189533	0.036612	0.918948	0.103428	0.185929
C1S	shared	1205	707	58756	361	400	6102	0.0526009	0.299585	0.0894893	0.110884	0.398013	0.173447	0.0582835	0.565771	0.10568	0.889116	0.103853	0.185983
EVA1C	adult	1205	707	58756	70	356	6086	0.0107494	0.0580913	0.0181418	0.0654177	0.222803	0.10114	0.0546683	0.503536	0.0986286	0.934582	0.103581	0.186493
ASH2L	foetal	1205	707	58756	423	58	6098	0.0642955	0.351037	0.108684	0.0731114	0.251569	0.113296	0.00881593	0.0820368	0.0159209	0.926889	0.103785	0.186669
SELENBP1	shared	1205	707	58756	430	268	6133	0.0629483	0.356846	0.107018	0.102181	0.365063	0.159671	0.0392329	0.379066	0.0711064	0.897819	0.104381	0.187019
GJA1	foetal	1205	707	58756	613	113	6159	0.0890341	0.508714	0.151545	0.105447	0.379707	0.165056	0.0164125	0.15983	0.0297682	0.894553	0.104823	0.187657
SLC16A1	adult	1205	707	58756	386	210	6200	0.0567981	0.320332	0.0964879	0.0876986	0.311715	0.136886	0.0309005	0.29703	0.0559776	0.912301	0.105521	0.189163
FOSL2	adult	1205	707	58756	245	281	6229	0.0362694	0.20332	0.0615578	0.0778682	0.275105	0.12138	0.0415988	0.397454	0.0753149	0.922132	0.106015	0.190167
SLIT2	adult	1205	707	58756	181	315	6226	0.0269265	0.150207	0.0456667	0.0737876	0.259414	0.114895	0.0468611	0.445545	0.0848028	0.926212	0.105964	0.190171
PTGIS	shared	1205	707	58756	371	420	6365	0.0518446	0.307884	0.0887454	0.110537	0.413703	0.17446	0.058692	0.594059	0.106829	0.889463	0.108329	0.193136
MT1E	shared	1205	707	58756	364	414	6365	0.050959	0.302075	0.0872065	0.108918	0.406904	0.171839	0.0579588	0.585573	0.105478	0.891082	0.108329	0.193174
TWIST1	EPDC	1205	707	58756	435	24	6352	0.0638673	0.360996	0.108533	0.067391	0.240063	0.105239	0.00352371	0.0339463	0.00638468	0.932609	0.108108	0.193756
SNHG18	EPDC	1205	707	58756	448	62	6419	0.0646558	0.371784	0.110155	0.0736037	0.266736	0.115372	0.0089479	0.0876945	0.0162389	0.926396	0.109248	0.195448
SMARCD3	adult	1205	707	58756	237	125	6414	0.0349764	0.19668	0.0593911	0.0534238	0.189331	0.0833333	0.0184475	0.176803	0.0334091	0.946576	0.109163	0.195752
MARCH3	adult	1205	707	58756	51	288	6413	0.00755332	0.0423237	0.0128189	0.0502073	0.177301	0.0782548	0.042654	0.407355	0.0772221	0.949793	0.109146	0.195793
COL4A5	EPDC	1205	707	58756	416	128	6442	0.0595477	0.345228	0.101575	0.07787	0.284519	0.122275	0.0183224	0.181047	0.033277	0.92213	0.10964	0.195978
GPCPD1	adult	1205	707	58756	130	144	6488	0.0192251	0.107884	0.0326346	0.0405206	0.143305	0.0631773	0.0212955	0.203678	0.0385594	0.959479	0.110423	0.198052
LGALS3BP	shared	1205	707	58756	635	210	6577	0.0855565	0.526971	0.147212	0.113851	0.441946	0.181058	0.0282943	0.29703	0.0516669	0.886149	0.111938	0.198767
PLA2G2A	shared	1205	707	58756	284	648	6604	0.0376858	0.235685	0.0649811	0.123673	0.487448	0.19729	0.0859873	0.916549	0.157224	0.876327	0.112397	0.19924
APOO	adult	1205	707	58756	109	278	6577	0.0156519	0.0904564	0.0266863	0.0555715	0.202406	0.0872014	0.0399196	0.393211	0.0724808	0.944428	0.111938	0.200152
AQP1	shared	1205	707	58756	337	445	6636	0.04543	0.279668	0.0781631	0.105419	0.408996	0.167631	0.0599892	0.62942	0.109538	0.894581	0.112942	0.200562
UCHL1	foetal	1205	707	58756	670	65	6647	0.0907613	0.556017	0.15605	0.0995665	0.384414	0.158167	0.0088052	0.0919378	0.0160712	0.900433	0.113129	0.201004
RARRES2	shared	1205	707	58756	1011	322	6722	0.125512	0.839004	0.218359	0.165487	0.697176	0.267483	0.0399752	0.455446	0.0734992	0.834513	0.114405	0.201224
OBSL1	foetal	1205	707	58756	504	67	6664	0.0696614	0.418257	0.119431	0.0789219	0.29864	0.12485	0.00926054	0.0947666	0.0168723	0.921078	0.113418	0.201967
PPP4R1	adult	1205	707	58756	162	161	6652	0.0232258	0.13444	0.0396088	0.0463082	0.168933	0.0726904	0.0230824	0.227723	0.0419162	0.953692	0.113214	0.202401
NHSL1	shared	1205	707	58756	334	224	6684	0.0461199	0.277178	0.0790813	0.0770505	0.291841	0.121914	0.0309307	0.316832	0.0563593	0.922949	0.113759	0.202552
LSAMP	adult	1205	707	58756	246	339	6705	0.0337449	0.204149	0.0579164	0.0802469	0.305962	0.127146	0.0465021	0.479491	0.0847818	0.919753	0.114116	0.20304
PROCR	shared	1205	707	58756	582	354	6780	0.0754277	0.482988	0.130479	0.121306	0.48954	0.194433	0.0458787	0.500707	0.0840556	0.878694	0.115392	0.203996
DNAJB9	adult	1205	707	58756	288	149	6737	0.040145	0.239004	0.0687433	0.0609144	0.228556	0.0961919	0.0207694	0.21075	0.0378125	0.939086	0.114661	0.204368
ZNF503	EPDC	1205	707	58756	292	6	6736	0.0415127	0.242324	0.0708824	0.0423657	0.155858	0.066622	0.000853	0.00848656	0.00155019	0.957634	0.114644	0.204773
CARMIL1	adult	1205	707	58756	190	326	6778	0.0260488	0.157676	0.0447111	0.0707431	0.269874	0.112101	0.0446943	0.461103	0.0814898	0.929257	0.115358	0.205238
CPXM1	EPDC	1205	707	58756	552	43	6858	0.0740641	0.458091	0.127512	0.0798336	0.311192	0.127069	0.00576949	0.0608204	0.0105392	0.920166	0.11672	0.207162
RAMP1	foetal	1205	707	58756	472	40	6881	0.0638442	0.391701	0.109793	0.0692547	0.267782	0.110048	0.00541052	0.0565771	0.00987654	0.930745	0.117111	0.208045
HEG1	adult	1205	707	58756	259	206	6879	0.0352669	0.214938	0.0605919	0.063317	0.243201	0.100475	0.0280501	0.291372	0.0511738	0.936683	0.117077	0.208139
PRSS23	foetal	1205	707	58756	679	166	6938	0.0872414	0.563485	0.15109	0.10857	0.441946	0.174317	0.0213285	0.234795	0.0391048	0.89143	0.118082	0.208539
MT1X	adult	1205	707	58756	178	293	6919	0.0240866	0.147718	0.0414194	0.0637348	0.246339	0.101269	0.0396482	0.414427	0.0723725	0.936265	0.117758	0.209204
CAMSAP2	adult	1205	707	58756	149	173	6935	0.0205319	0.123651	0.0352163	0.044371	0.16841	0.0702367	0.0238391	0.244696	0.0434455	0.955629	0.11803	0.21011
PARD3B	adult	1205	707	58756	118	405	6989	0.0157082	0.0979253	0.0270735	0.0696219	0.273536	0.110993	0.0539137	0.572843	0.0985521	0.930378	0.11895	0.210931
ARHGAP18	adult	1205	707	58756	162	284	7000	0.0217566	0.13444	0.0374523	0.0598979	0.233264	0.0953195	0.0381413	0.401697	0.0696676	0.940102	0.119137	0.211474
EPB41L4A	adult	1205	707	58756	103	256	7030	0.0139396	0.0854772	0.0239702	0.0485857	0.187762	0.077196	0.0346461	0.362093	0.0632411	0.951414	0.119647	0.212563
SQLE	foetal	1205	707	58756	541	64	7109	0.0701322	0.448963	0.121314	0.0784288	0.316423	0.125701	0.0082966	0.0905233	0.0152001	0.921571	0.120992	0.213901
VSIR	foetal	1205	707	58756	500	195	7139	0.0638244	0.414938	0.110632	0.0887159	0.363494	0.142623	0.0248915	0.275813	0.0456621	0.911284	0.121502	0.214417
ADAMTS1	EPDC	1205	707	58756	188	30	7108	0.025662	0.156017	0.0440746	0.029757	0.114017	0.0471964	0.004095	0.0424328	0.00746919	0.970243	0.120975	0.215127
ROR1	adult	1205	707	58756	245	265	7173	0.0318886	0.20332	0.0551305	0.0663803	0.266736	0.106305	0.0344917	0.374823	0.0631704	0.93362	0.122081	0.215927
TMEM88	foetal	1205	707	58756	472	14	7174	0.0616188	0.391701	0.106486	0.0634465	0.254184	0.101546	0.00182768	0.019802	0.00334648	0.936554	0.122098	0.216032
ANXA3	foetal	1205	707	58756	743	126	7264	0.0913562	0.616598	0.159135	0.106849	0.454498	0.173021	0.0154924	0.178218	0.0285068	0.893151	0.12363	0.217196
TNFRSF12A	EPDC	1205	707	58756	370	130	7241	0.0477974	0.307054	0.0827185	0.0645911	0.261506	0.103595	0.0167937	0.183876	0.0307765	0.935409	0.123238	0.217784
MMP23B	foetal	1205	707	58756	781	60	7338	0.0954884	0.648133	0.166454	0.102824	0.439854	0.166683	0.00733586	0.0848656	0.0135044	0.897176	0.124889	0.219257
COL9A3	foetal	1205	707	58756	858	0	7439	0.103411	0.712033	0.180594	0.103411	0.448745	0.168087	0	0	0	0.896589	0.126608	0.221884
CD55	adult	1205	707	58756	188	231	7431	0.023949	0.156017	0.041524	0.0533758	0.219142	0.0858431	0.0294268	0.326733	0.0539909	0.946624	0.126472	0.223133
RNF24	adult	1205	707	58756	189	276	7437	0.023918	0.156846	0.0415065	0.0588459	0.243201	0.0947626	0.0349279	0.390382	0.0641189	0.941154	0.126574	0.223139
RDH14	EPDC	1205	707	58756	409	74	7472	0.0514142	0.339419	0.0893013	0.0607165	0.252615	0.0979021	0.00930233	0.104668	0.0170861	0.939283	0.12717	0.224011
HILPDA	adult	1205	707	58756	303	93	7491	0.0384176	0.251452	0.066652	0.0502092	0.207113	0.0808246	0.0117916	0.131542	0.021643	0.949791	0.127493	0.22481
CFH	shared	1205	707	58756	480	529	7571	0.0559441	0.39834	0.0981094	0.117599	0.52772	0.192337	0.061655	0.748232	0.113923	0.882401	0.128855	0.224872
ANTXR1	adult	1205	707	58756	290	147	7523	0.0364322	0.240664	0.0632842	0.0548995	0.228556	0.0885332	0.0184673	0.207921	0.0339218	0.945101	0.128038	0.225523
C1R	shared	1205	707	58756	446	474	7600	0.0523474	0.370124	0.0917224	0.107981	0.481172	0.17638	0.0556338	0.670438	0.102742	0.892019	0.129348	0.225935
FABP4	foetal	1205	707	58756	255	50	7533	0.0325338	0.211618	0.0563972	0.038913	0.159519	0.0625641	0.00637918	0.0707214	0.0117028	0.961087	0.128208	0.226237
CDC42EP1	EPDC	1205	707	58756	448	85	7595	0.0551181	0.371784	0.0960034	0.0655758	0.278766	0.106175	0.0104577	0.120226	0.0192417	0.934424	0.129263	0.22711
RASSF8	adult	1205	707	58756	303	291	7662	0.0367006	0.251452	0.0640524	0.0719477	0.310669	0.116837	0.0352471	0.411598	0.0649336	0.928052	0.130404	0.228675
IGFBP6	foetal	1205	707	58756	464	156	7680	0.0559036	0.385062	0.0976328	0.0746988	0.324268	0.121426	0.0187952	0.220651	0.0346397	0.925301	0.13071	0.229062
PDE4B	adult	1205	707	58756	113	210	7653	0.0141675	0.0937759	0.0246161	0.0404965	0.168933	0.0653317	0.026329	0.29703	0.0483704	0.959504	0.130251	0.229365
MCC	adult	1205	707	58756	220	217	7709	0.0270071	0.182573	0.0470538	0.053646	0.228556	0.086896	0.0266388	0.306931	0.0490229	0.946354	0.131204	0.230456
MICAL2	adult	1205	707	58756	131	200	7748	0.0162149	0.108714	0.0282206	0.0409704	0.173117	0.0662596	0.0247555	0.282885	0.045527	0.95903	0.131867	0.231855
TSTD1	EPDC	1205	707	58756	604	42	7797	0.0715386	0.501245	0.125207	0.0765131	0.337866	0.124771	0.00497454	0.0594059	0.00918033	0.923487	0.132701	0.232057
ST6GAL1	adult	1205	707	58756	124	337	7780	0.0150467	0.102905	0.0262545	0.0559398	0.241109	0.0908106	0.0408931	0.476662	0.0753241	0.94406	0.132412	0.232249
MGST1	shared	1205	707	58756	368	393	7825	0.0428605	0.305394	0.0751711	0.0886327	0.398013	0.14498	0.0457722	0.55587	0.0845798	0.911367	0.133178	0.232396
PATJ	shared	1205	707	58756	284	327	7814	0.0337092	0.235685	0.0589823	0.0725223	0.319561	0.118216	0.0388131	0.462518	0.0716163	0.927478	0.132991	0.232625
RPS6KA3	adult	1205	707	58756	152	215	7837	0.0185275	0.126141	0.0323095	0.0447343	0.191946	0.0725583	0.0262067	0.304102	0.048255	0.955266	0.133382	0.23408
CDK14	adult	1205	707	58756	177	329	7940	0.0209567	0.146888	0.0366801	0.05991	0.264644	0.0977023	0.0389534	0.465347	0.071889	0.94009	0.135135	0.236302
OAT	adult	1205	707	58756	434	176	8008	0.0503597	0.360166	0.088364	0.0707821	0.319038	0.115859	0.0204224	0.248939	0.037748	0.929218	0.136292	0.237718
CCL2	adult	1205	707	58756	79	251	8018	0.00946334	0.0655602	0.0165393	0.0395304	0.172594	0.0643275	0.0300671	0.355021	0.055439	0.96047	0.136463	0.238972
BICC1	adult	1205	707	58756	336	358	8081	0.0382906	0.278838	0.0673347	0.0790883	0.362971	0.129877	0.0407977	0.506365	0.0755115	0.920912	0.137535	0.239327
SNCA	shared	1205	707	58756	593	145	8155	0.0666817	0.492116	0.117449	0.0829866	0.385983	0.136603	0.016305	0.205092	0.0302083	0.917013	0.138794	0.241097
RBFOX1	adult	1205	707	58756	80	464	8214	0.00913451	0.06639	0.0160594	0.0621146	0.284519	0.101968	0.0529801	0.656294	0.0980454	0.937885	0.139798	0.243327
ADIRF	adult	1205	707	58756	128	416	8250	0.0145554	0.106224	0.0256026	0.0618604	0.284519	0.101625	0.047305	0.588402	0.0875697	0.93814	0.140411	0.244264
SPINT2	foetal	1205	707	58756	695	26	8284	0.0771793	0.576763	0.136141	0.0800666	0.377092	0.132088	0.00288728	0.0367751	0.0053542	0.919933	0.14099	0.244506
CRLS1	adult	1205	707	58756	325	216	8280	0.0368439	0.26971	0.0648314	0.0613309	0.28295	0.100811	0.024487	0.305516	0.0453401	0.938669	0.140922	0.245054
PHGDH	shared	1205	707	58756	733	193	8362	0.078919	0.608299	0.139712	0.0996985	0.48431	0.165357	0.0207795	0.272984	0.0386193	0.900301	0.142317	0.245782
EMP1	foetal	1205	707	58756	348	118	8492	0.038848	0.288797	0.0684837	0.0520205	0.243724	0.0857406	0.0131726	0.166902	0.024418	0.947979	0.14453	0.25082
OGN	EPDC	1205	707	58756	508	78	8564	0.0555191	0.421577	0.0981169	0.0640437	0.306485	0.105948	0.00852459	0.110325	0.0158263	0.935956	0.145755	0.252231
NRP2	foetal	1205	707	58756	631	30	8623	0.0679664	0.523651	0.120317	0.0711978	0.345711	0.118078	0.00323137	0.0424328	0.0060054	0.928802	0.146759	0.253469
SWI5	EPDC	1205	707	58756	460	62	8614	0.0503503	0.381743	0.0889663	0.0571366	0.273013	0.0944967	0.00678634	0.0876945	0.0125978	0.942863	0.146606	0.253756
FAM107B	adult	1205	707	58756	373	237	8682	0.0401421	0.309544	0.0710679	0.0656479	0.319038	0.10889	0.0255058	0.335219	0.0474047	0.934352	0.147764	0.255173
PLP2	EPDC	1205	707	58756	495	109	8695	0.0532315	0.410788	0.0942498	0.0649532	0.3159	0.107751	0.0117217	0.154173	0.0217869	0.935047	0.147985	0.255529
PDZD2	adult	1205	707	58756	98	346	8683	0.0107374	0.0813278	0.0189702	0.0486469	0.232218	0.0804421	0.0379095	0.489392	0.0703681	0.951353	0.147781	0.255823
HEBP1	EPDC	1205	707	58756	496	75	8708	0.053454	0.411618	0.0946204	0.0615368	0.29864	0.102046	0.00808277	0.106082	0.015021	0.938463	0.148206	0.255986
CHP1	adult	1205	707	58756	315	167	8695	0.0343249	0.261411	0.0606819	0.0525226	0.252092	0.086933	0.0181977	0.236209	0.033792	0.947477	0.147985	0.255988
IER3	adult	1205	707	58756	213	227	8741	0.0232001	0.176763	0.0410168	0.0479251	0.230126	0.0793293	0.024725	0.321075	0.0459142	0.952075	0.148768	0.257327
NAXE	foetal	1205	707	58756	560	107	8819	0.0590344	0.46473	0.104761	0.0703141	0.348849	0.117038	0.0112798	0.151344	0.0209948	0.929686	0.150095	0.258463
DPYSL3	adult	1205	707	58756	228	174	8807	0.0247584	0.189212	0.0437872	0.0436529	0.210251	0.0722957	0.0188946	0.24611	0.0350948	0.956347	0.149891	0.259163
PHACTR1	adult	1205	707	58756	147	380	8851	0.015675	0.121992	0.0277804	0.0561954	0.275628	0.093357	0.0405204	0.537482	0.0753594	0.943805	0.15064	0.259812
ADAMTS9	EPDC	1205	707	58756	201	151	8832	0.0218859	0.166805	0.0386948	0.0383275	0.1841	0.0634463	0.0164416	0.213579	0.0305328	0.961672	0.150317	0.259994
FKBP2	adult	1205	707	58756	157	242	8878	0.0169236	0.13029	0.0299561	0.0430096	0.208682	0.07132	0.026086	0.342291	0.0484776	0.95699	0.151099	0.260991
SH3BP5	EPDC	1205	707	58756	443	34	8903	0.0472281	0.367635	0.0837034	0.0508529	0.249477	0.0844846	0.00362473	0.0480905	0.00674135	0.949147	0.151525	0.26133
PLOD2	shared	1205	707	58756	504	264	8993	0.0516341	0.418257	0.0919205	0.0786805	0.401674	0.131586	0.0270464	0.373409	0.0504394	0.92132	0.153057	0.262504
CCN2	EPDC	1205	707	58756	514	94	9020	0.053386	0.426556	0.0948952	0.0631491	0.317992	0.105373	0.00976319	0.132956	0.0181906	0.936851	0.153516	0.263804
C5orf15	EPDC	1205	707	58756	444	55	9094	0.0462837	0.368465	0.0822375	0.0520171	0.260983	0.0867449	0.00573335	0.0777935	0.0106796	0.947983	0.154776	0.266105
QPRT	EPDC	1205	707	58756	512	33	9102	0.0530735	0.424896	0.0943605	0.0564942	0.285042	0.0942988	0.00342075	0.0466761	0.00637435	0.943506	0.154912	0.266129
DHRS3	foetal	1205	707	58756	537	78	9197	0.0547289	0.445643	0.0974857	0.0626784	0.321653	0.104913	0.00794945	0.110325	0.0148303	0.937322	0.156529	0.268259
AEBP1	foetal	1205	707	58756	569	146	9291	0.0568659	0.472199	0.101507	0.0714571	0.373954	0.119987	0.0145912	0.206506	0.0272566	0.928543	0.158129	0.270236
SLC39A10	EPDC	1205	707	58756	554	60	9363	0.0555277	0.459751	0.0990878	0.0615415	0.32113	0.103289	0.00601383	0.0848656	0.0112317	0.938458	0.159354	0.272446
COLEC12	foetal	1205	707	58756	690	233	9449	0.0665253	0.572614	0.119202	0.0889896	0.482741	0.150277	0.0224643	0.329562	0.0420616	0.91101	0.160818	0.273377
SOX6	shared	1205	707	58756	429	370	9446	0.0418741	0.356017	0.0749345	0.0779893	0.417887	0.131447	0.0361152	0.523338	0.0675676	0.922011	0.160767	0.273793
GPC3	EPDC	1205	707	58756	508	36	9418	0.0509938	0.421577	0.0909824	0.0546075	0.284519	0.0916288	0.00361373	0.0509194	0.00674852	0.945392	0.16029	0.274106
TOR1AIP2	adult	1205	707	58756	483	172	9457	0.047765	0.40083	0.0853583	0.0647745	0.342573	0.108949	0.0170095	0.243281	0.0317959	0.935225	0.160954	0.274641
SLIT3	shared	1205	707	58756	657	412	9537	0.0619461	0.545228	0.111252	0.100792	0.5591	0.170794	0.0388459	0.582744	0.0728366	0.899208	0.162315	0.274992
GSTM3	shared	1205	707	58756	685	127	9730	0.0649782	0.568465	0.116626	0.0770252	0.424686	0.1304	0.012047	0.179632	0.0225798	0.922975	0.1656	0.280816
MAGI2	adult	1205	707	58756	154	462	9704	0.0149225	0.127801	0.0267245	0.0596899	0.322176	0.100719	0.0447674	0.653465	0.0837943	0.94031	0.165158	0.280966
TECRL	foetal	1205	707	58756	367	55	9700	0.0362577	0.304564	0.0648009	0.0416914	0.220711	0.0701346	0.00543371	0.0777935	0.0101579	0.958309	0.16509	0.281657
CDH11	adult	1205	707	58756	503	131	9774	0.0483282	0.417427	0.0866271	0.0609147	0.33159	0.102922	0.0125865	0.18529	0.0235717	0.939085	0.166349	0.282633
ID4	shared	1205	707	58756	746	256	9887	0.0685095	0.619087	0.123367	0.0920195	0.524059	0.15655	0.02351	0.362093	0.0441532	0.907981	0.168272	0.283926
YAP1	adult	1205	707	58756	220	226	9802	0.0214676	0.182573	0.0384179	0.0435207	0.233264	0.0733553	0.0220531	0.319661	0.0412597	0.956479	0.166826	0.284099
TMED3	EPDC	1205	707	58756	513	88	9842	0.0491238	0.425726	0.0880838	0.0575505	0.314331	0.0972885	0.0084267	0.12447	0.0157848	0.942449	0.167506	0.284455
AXL	foetal	1205	707	58756	504	60	9858	0.0483592	0.418257	0.0866948	0.0541163	0.294979	0.0914545	0.00575705	0.0848656	0.0107826	0.945884	0.167779	0.285004
EFNA5	shared	1205	707	58756	434	475	9923	0.0400665	0.360166	0.072111	0.083918	0.475418	0.142655	0.0438516	0.671853	0.0823295	0.916082	0.168885	0.285193
CRIM1	shared	1205	707	58756	578	424	9969	0.0526843	0.479668	0.0949409	0.0913317	0.524059	0.155554	0.0386473	0.599717	0.0726152	0.908668	0.169668	0.285944
ISOC2	adult	1205	707	58756	478	134	9974	0.045154	0.39668	0.0810788	0.0578122	0.320084	0.0979357	0.0126582	0.189533	0.0237315	0.942188	0.169753	0.287676
CCN1	EPDC	1205	707	58756	375	171	10005	0.0355417	0.311203	0.0637972	0.0517486	0.285565	0.0876194	0.016207	0.241867	0.0303784	0.948251	0.17028	0.288715
COL14A1	EPDC	1205	707	58756	785	39	10166	0.0714286	0.651452	0.128741	0.0749773	0.430962	0.127732	0.00354868	0.0551627	0.00666838	0.925023	0.173021	0.291515
NUPR1	EPDC	1205	707	58756	433	200	10171	0.0400777	0.359336	0.0721126	0.0585894	0.331067	0.0995596	0.0185117	0.282885	0.0347494	0.941411	0.173106	0.292438
KRT18	shared	1205	707	58756	1074	405	10337	0.0908937	0.891286	0.164964	0.125169	0.773536	0.215472	0.0342756	0.572843	0.064681	0.874831	0.175931	0.292949
HTRA1	shared	1205	707	58756	777	185	10291	0.0690483	0.644813	0.124739	0.0854883	0.503138	0.146145	0.0164401	0.261669	0.0309365	0.914512	0.175148	0.293991
CCDC80	shared	1205	707	58756	1040	517	10409	0.0869129	0.863071	0.157923	0.130119	0.814331	0.224384	0.0432057	0.731259	0.0815908	0.869881	0.177156	0.294364
FGFR1OP2	adult	1205	707	58756	311	187	10346	0.0286795	0.258091	0.0516225	0.045924	0.26046	0.0780809	0.0172446	0.264498	0.0323781	0.954076	0.176084	0.297299
CYB5A	adult	1205	707	58756	317	178	10367	0.0291843	0.263071	0.05254	0.0455717	0.258891	0.0775012	0.0163874	0.251768	0.0307719	0.954428	0.176442	0.297825
MMP24OS	foetal	1205	707	58756	539	73	10406	0.0489199	0.447303	0.0881944	0.0555455	0.320084	0.0946636	0.00662552	0.103253	0.012452	0.944455	0.177105	0.298277
PWWP3A	adult	1205	707	58756	413	176	10419	0.0375182	0.342739	0.0676329	0.0535065	0.308054	0.0911765	0.0159884	0.248939	0.0300469	0.946493	0.177327	0.298693
KRT8	shared	1205	707	58756	1058	376	10589	0.087998	0.878008	0.159964	0.119271	0.75	0.205813	0.0312734	0.531825	0.0590731	0.880729	0.18022	0.299213
EFNB2	foetal	1205	707	58756	674	90	10478	0.0599537	0.559336	0.108299	0.0679594	0.399582	0.116162	0.00800569	0.127298	0.015064	0.932041	0.178331	0.29938
DPYD	adult	1205	707	58756	128	436	10444	0.0116279	0.106224	0.0209613	0.0512355	0.294979	0.0873065	0.0396076	0.61669	0.0744345	0.948765	0.177752	0.299409
ODC1	foetal	1205	707	58756	676	60	10542	0.0599397	0.560996	0.108307	0.0652598	0.384937	0.1116	0.00532009	0.0848656	0.0100125	0.93474	0.17942	0.301054
CITED2	adult	1205	707	58756	285	144	10601	0.0258386	0.236515	0.0465877	0.0388939	0.224372	0.0662958	0.0130553	0.203678	0.0245378	0.961106	0.180424	0.303815
AFF1	adult	1205	707	58756	127	331	10613	0.0114714	0.105394	0.0206908	0.0413693	0.23954	0.0705538	0.0298979	0.468175	0.0562065	0.958631	0.180628	0.30398
TMEM98	shared	1205	707	58756	851	169	10755	0.0722718	0.706224	0.131125	0.0866242	0.533473	0.149047	0.0143524	0.239038	0.027079	0.913376	0.183045	0.304972
GAS6	foetal	1205	707	58756	863	150	10835	0.0728393	0.716183	0.13223	0.0854997	0.529812	0.147238	0.0126604	0.212164	0.0238949	0.9145	0.184407	0.306923
PLIN2	adult	1205	707	58756	185	211	10735	0.0166202	0.153527	0.0299935	0.0355763	0.207113	0.0607222	0.0189561	0.298444	0.0356479	0.964424	0.182705	0.30721
TXNRD1	adult	1205	707	58756	312	356	10839	0.0271139	0.258921	0.0490875	0.0580516	0.349372	0.0995603	0.0309377	0.503536	0.0582938	0.941948	0.184475	0.308527
NEBL	adult	1205	707	58756	90	362	10802	0.00799716	0.0746888	0.0144474	0.0401635	0.236402	0.0686617	0.0321663	0.512023	0.0605301	0.959837	0.183845	0.308584
HCFC1R1	foetal	1205	707	58756	770	106	11010	0.0647821	0.639004	0.117638	0.0737002	0.458159	0.126975	0.00891805	0.149929	0.0168347	0.9263	0.187385	0.311713
S100A16	foetal	1205	707	58756	676	111	11227	0.0562677	0.560996	0.102277	0.0655069	0.411611	0.113026	0.00923922	0.157001	0.0174515	0.934493	0.191078	0.317281
AFDN	adult	1205	707	58756	477	258	11278	0.039707	0.395851	0.0721743	0.0611837	0.384414	0.105566	0.0214767	0.364922	0.040566	0.938816	0.191946	0.318727
GLS	adult	1205	707	58756	509	242	11399	0.041893	0.422407	0.0762261	0.0618107	0.392782	0.106813	0.0199177	0.342291	0.0376449	0.938189	0.194006	0.321524
CREB5	adult	1205	707	58756	187	226	11371	0.015869	0.155187	0.0287936	0.0350475	0.216004	0.0603096	0.0191785	0.319661	0.0361861	0.964952	0.193529	0.322399
SPRY1	adult	1205	707	58756	514	242	11457	0.0420863	0.426556	0.0766135	0.0619013	0.395397	0.107044	0.019815	0.342291	0.0374613	0.938099	0.194993	0.322873
ZFPM2	adult	1205	707	58756	160	419	11437	0.0133156	0.13278	0.0242039	0.0481858	0.302824	0.0831419	0.0348702	0.592645	0.065865	0.951814	0.194652	0.323207
RORA	adult	1205	707	58756	79	395	11417	0.00664368	0.0655602	0.0120648	0.0398621	0.247908	0.0686807	0.0332184	0.558699	0.0627084	0.960138	0.194312	0.323213
BCAM	foetal	1205	707	58756	877	155	11570	0.0695921	0.727801	0.127037	0.0818918	0.539749	0.142208	0.0122996	0.219236	0.0232925	0.918108	0.196916	0.32428
CEBPB	adult	1205	707	58756	452	399	11573	0.0363812	0.375104	0.0663292	0.0684965	0.445084	0.118722	0.0321153	0.564356	0.0607722	0.931504	0.196967	0.325176
CYSTM1	shared	1205	707	58756	502	411	11676	0.0398761	0.416598	0.0727853	0.0725236	0.47751	0.125922	0.0326475	0.58133	0.0618231	0.927476	0.19872	0.327311
SIK3	adult	1205	707	58756	87	386	11602	0.00720497	0.0721992	0.0131024	0.0391718	0.247385	0.0676342	0.0319669	0.545969	0.0603974	0.960828	0.197461	0.327597
NECTIN2	foetal	1205	707	58756	626	168	11686	0.0501603	0.519502	0.091487	0.0636218	0.415272	0.110339	0.0134615	0.237624	0.0254796	0.936378	0.19889	0.328093
MEST	shared	1205	707	58756	847	162	11732	0.0664783	0.702905	0.121469	0.0791932	0.52772	0.137719	0.0127149	0.229137	0.0240928	0.920807	0.199673	0.328182
CPE	adult	1205	707	58756	790	223	11883	0.0612593	0.655602	0.112049	0.0785515	0.529812	0.136818	0.0172922	0.315417	0.0327869	0.921449	0.202243	0.331686
SERPING1	shared	1205	707	58756	680	451	12356	0.0504189	0.564315	0.0925674	0.0838585	0.591527	0.146893	0.0334396	0.637907	0.063548	0.916141	0.210293	0.342068
SND1	adult	1205	707	58756	414	250	12262	0.0320285	0.343568	0.0585946	0.0513693	0.34728	0.0894999	0.0193409	0.353607	0.0366757	0.948631	0.208694	0.342122
NAMPT	adult	1205	707	58756	173	448	12263	0.0134275	0.143568	0.0245582	0.0481993	0.324791	0.0839416	0.0347718	0.633663	0.065926	0.951801	0.208711	0.342351
EZR	shared	1205	707	58756	1030	415	12461	0.0740687	0.854772	0.136325	0.103912	0.755753	0.182703	0.0298432	0.586987	0.0567987	0.896088	0.21208	0.342985
TMOD3	adult	1205	707	58756	287	255	12317	0.022319	0.238174	0.0408134	0.0421495	0.283473	0.073387	0.0198305	0.360679	0.037594	0.957851	0.20963	0.343978
PIK3R1	EPDC	1205	707	58756	478	140	12428	0.0366396	0.39668	0.067083	0.0473708	0.323222	0.0826314	0.0107313	0.19802	0.0203592	0.952629	0.211519	0.346174
ADI1	adult	1205	707	58756	537	216	12488	0.0405558	0.445643	0.0743458	0.0568688	0.393828	0.0993863	0.016313	0.305516	0.0309722	0.943131	0.21254	0.346903
FEZ2	adult	1205	707	58756	438	335	12620	0.0327037	0.363485	0.0600082	0.0577167	0.404289	0.101013	0.0250131	0.473833	0.0475177	0.942283	0.214787	0.349832
DLG1	adult	1205	707	58756	282	290	12607	0.0213977	0.234025	0.0392102	0.0434024	0.299163	0.0758068	0.0220047	0.410184	0.0417687	0.956598	0.214565	0.350511
LGALS3	foetal	1205	707	58756	812	193	13114	0.0575112	0.673859	0.105978	0.0711807	0.525628	0.125382	0.0136695	0.272984	0.0260353	0.928819	0.223194	0.359904
TSPAN4	foetal	1205	707	58756	702	172	13179	0.0499537	0.582573	0.0920173	0.0621931	0.457113	0.10949	0.0122394	0.243281	0.0233062	0.937807	0.2243	0.362016
CD47	foetal	1205	707	58756	570	142	13234	0.0408719	0.473029	0.0752426	0.0510541	0.372385	0.0897969	0.0101821	0.200849	0.0193817	0.948946	0.225237	0.364062
FOS	adult	1205	707	58756	326	485	13305	0.0230944	0.270539	0.042556	0.0574525	0.424163	0.101198	0.0343582	0.685997	0.0654388	0.942547	0.226445	0.365161
EFEMP2	EPDC	1205	707	58756	688	67	13358	0.0487494	0.570954	0.089829	0.0534968	0.394874	0.0942278	0.0047474	0.0947666	0.00904184	0.946503	0.227347	0.366631
MARK3	adult	1205	707	58756	225	360	13351	0.0161452	0.186722	0.0297206	0.0419776	0.305962	0.0738264	0.0258324	0.509194	0.0491703	0.958022	0.227228	0.367331
IGF2BP2	adult	1205	707	58756	443	126	13401	0.0317108	0.367635	0.0583855	0.0407301	0.297594	0.0716534	0.00901933	0.178218	0.0171697	0.95927	0.228079	0.368534
ATP1A1	adult	1205	707	58756	518	270	13453	0.0363739	0.429876	0.0670724	0.0553332	0.412134	0.097567	0.0189593	0.381895	0.0361252	0.944667	0.228964	0.36859
LRP1	EPDC	1205	707	58756	486	143	13551	0.0342736	0.40332	0.0631784	0.0443583	0.328975	0.0781755	0.0100846	0.202263	0.0192114	0.955642	0.230632	0.371586
SLC38A2	adult	1205	707	58756	374	268	13563	0.0263288	0.310373	0.0485399	0.0451954	0.335774	0.0796674	0.0188666	0.379066	0.0359442	0.954805	0.230836	0.371788
LAMB1	adult	1205	707	58756	400	234	13572	0.0281571	0.33195	0.051911	0.044629	0.33159	0.0786698	0.0164719	0.330976	0.031382	0.955371	0.230989	0.372029
EMP2	foetal	1205	707	58756	627	85	13689	0.0435386	0.520332	0.0803537	0.049441	0.372385	0.0872923	0.00590237	0.120226	0.0112523	0.950559	0.23298	0.374236
ATP1B1	adult	1205	707	58756	444	200	13680	0.0309969	0.368465	0.0571833	0.0449595	0.33682	0.0793299	0.0139626	0.282885	0.0266117	0.95504	0.232827	0.374384
ZFP36	adult	1205	707	58756	154	442	13699	0.010773	0.127801	0.019871	0.0416929	0.311715	0.0735485	0.0309199	0.625177	0.0589255	0.958307	0.233151	0.375053
AAMDC	foetal	1205	707	58756	651	197	13800	0.0444429	0.540249	0.0821296	0.0578919	0.443515	0.102415	0.0134489	0.278642	0.0256594	0.942108	0.23487	0.376001
TM4SF1	shared	1205	707	58756	877	535	14002	0.0568963	0.727801	0.105542	0.091605	0.738494	0.162992	0.0347087	0.756719	0.0663731	0.908395	0.238308	0.377565
HBB	foetal	1205	707	58756	811	16	13923	0.0549831	0.673029	0.101661	0.0560678	0.432531	0.0992678	0.00108475	0.0226308	0.00207026	0.943932	0.236963	0.378826
NUCB2	EPDC	1205	707	58756	643	165	13954	0.0435578	0.53361	0.0805411	0.0547351	0.422594	0.0969174	0.0111773	0.23338	0.021333	0.945265	0.237491	0.379608
WTAP	adult	1205	707	58756	412	202	13930	0.0283278	0.341909	0.0523208	0.0422167	0.32113	0.0746232	0.0138889	0.285714	0.0264901	0.957783	0.237082	0.380082
LMO4	foetal	1205	707	58756	823	101	14057	0.0549363	0.682988	0.101693	0.0616781	0.483264	0.109394	0.00674187	0.142857	0.0128761	0.938322	0.239244	0.381274
TFG	adult	1205	707	58756	504	189	14096	0.0340794	0.418257	0.0630236	0.0468592	0.362448	0.082989	0.0127798	0.267327	0.0243934	0.953141	0.239907	0.38333
IL6ST	shared	1205	707	58756	638	323	14170	0.0421651	0.529461	0.0781097	0.063512	0.502615	0.112774	0.0213469	0.45686	0.040788	0.936488	0.241167	0.383559
TMEM141	foetal	1205	707	58756	800	34	14156	0.0533689	0.6639	0.0987959	0.0556371	0.436192	0.0986865	0.00226818	0.0480905	0.00433204	0.944363	0.240929	0.383912
MAST4	adult	1205	707	58756	160	509	14174	0.0107795	0.13278	0.0199402	0.0450718	0.349895	0.0798568	0.0342923	0.719943	0.0654662	0.954928	0.241235	0.385168
CAV2	foetal	1205	707	58756	625	154	14421	0.0411184	0.518672	0.0761963	0.05125	0.407427	0.0910472	0.0101316	0.217822	0.0193625	0.94875	0.245439	0.389989
CRIP1	foetal	1205	707	58756	1019	129	14556	0.0648879	0.845643	0.120528	0.0731024	0.600418	0.130336	0.00821447	0.182461	0.0157212	0.926898	0.247736	0.390975
CTTN	adult	1205	707	58756	544	292	14497	0.035479	0.451452	0.0657879	0.0545229	0.437238	0.0969556	0.0190439	0.413013	0.036409	0.945477	0.246732	0.39134
SYNE1	adult	1205	707	58756	158	452	14450	0.0104914	0.13112	0.0194282	0.0405046	0.319038	0.0718831	0.0300133	0.639321	0.0573349	0.959495	0.245932	0.391514
MT2A	shared	1205	707	58756	380	534	14544	0.0245827	0.315353	0.04561	0.059128	0.478033	0.105239	0.0345452	0.755304	0.0660687	0.940872	0.247532	0.391948
EIF4EBP1	EPDC	1205	707	58756	724	57	14575	0.0471477	0.60083	0.0874343	0.0508596	0.408473	0.0904563	0.0037119	0.0806223	0.00709706	0.94914	0.24806	0.393324
KDM5B	adult	1205	707	58756	574	169	14632	0.0373333	0.476349	0.06924	0.0483252	0.388598	0.0859605	0.0109919	0.239038	0.0210173	0.951675	0.24903	0.394761
ARID5B	adult	1205	707	58756	638	380	14724	0.0405285	0.529461	0.0752936	0.0646678	0.532427	0.115328	0.0241392	0.537482	0.0462034	0.935332	0.250596	0.395286
RCN1	EPDC	1205	707	58756	750	66	14746	0.0481943	0.622407	0.0894614	0.0524354	0.426778	0.0933959	0.0042411	0.0933522	0.00811359	0.947565	0.25097	0.396835
SYPL1	foetal	1205	707	58756	632	98	14741	0.0408506	0.524481	0.0757976	0.0471851	0.381799	0.0839901	0.00633443	0.138614	0.0121152	0.952815	0.250885	0.397187
UBE2E2	adult	1205	707	58756	332	389	14886	0.0212725	0.275519	0.0394956	0.0461972	0.377092	0.0823106	0.0249247	0.550212	0.0476891	0.953803	0.253353	0.40036
NFKBIA	adult	1205	707	58756	282	386	14888	0.0181281	0.234025	0.0336495	0.0429416	0.349372	0.0764827	0.0248136	0.545969	0.0474697	0.957058	0.253387	0.400689
SPTAN1	foetal	1205	707	58756	670	208	14950	0.04233	0.556017	0.0786708	0.0554713	0.459205	0.0989853	0.0131413	0.294201	0.0251588	0.944529	0.254442	0.40089
TSPAN3	foetal	1205	707	58756	803	99	15012	0.0504587	0.66639	0.0938139	0.0566797	0.471757	0.1012	0.00622094	0.140028	0.0119126	0.94332	0.255497	0.402089
LAMA4	adult	1205	707	58756	294	305	14999	0.0188486	0.243983	0.0349938	0.0384024	0.313285	0.068418	0.0195538	0.4314	0.0374118	0.961598	0.255276	0.403448
LMAN1	EPDC	1205	707	58756	756	136	15161	0.047094	0.627386	0.0876115	0.0555659	0.466527	0.0993042	0.00847194	0.192362	0.0162291	0.944434	0.258033	0.405326
CLIC4	adult	1205	707	58756	274	394	15107	0.0173693	0.227386	0.0322733	0.0423455	0.349372	0.0755357	0.0249762	0.557284	0.0478097	0.957655	0.257114	0.405388
COL18A1	foetal	1205	707	58756	849	89	15193	0.0526316	0.704564	0.0979465	0.0581489	0.490586	0.103974	0.00551733	0.125884	0.0105713	0.941851	0.258578	0.405758
IGFBP5	foetal	1205	707	58756	1114	211	15372	0.0667186	0.924481	0.124455	0.0793556	0.692992	0.142404	0.012637	0.298444	0.0242473	0.920644	0.261624	0.407459
CHCHD3	adult	1205	707	58756	273	319	15264	0.0172175	0.226556	0.0320028	0.037336	0.309623	0.0666367	0.0201186	0.451202	0.0385196	0.962664	0.259786	0.409157
PGRMC1	EPDC	1205	707	58756	729	98	15723	0.0440483	0.604979	0.0821177	0.0499698	0.432531	0.0895894	0.00592145	0.138614	0.0113577	0.95003	0.267598	0.417576
HIF1A	adult	1205	707	58756	293	332	15731	0.0179139	0.243154	0.0333694	0.0382123	0.326883	0.0684257	0.0202984	0.46959	0.0389146	0.961788	0.267734	0.418868
IER2	adult	1205	707	58756	349	300	16046	0.0209045	0.289627	0.0389944	0.0388739	0.339435	0.0697587	0.0179695	0.424328	0.0344788	0.961126	0.273096	0.425336
ZFAND6	EPDC	1205	707	58756	666	186	16157	0.0391557	0.552697	0.0731306	0.0500911	0.445607	0.0900587	0.0109354	0.263083	0.020998	0.949909	0.274985	0.426503
DCN	EPDC	1205	707	58756	776	162	16196	0.0452901	0.643983	0.0846284	0.054745	0.490586	0.0984984	0.00945489	0.229137	0.0181604	0.945255	0.275648	0.426828
CEBPD	shared	1205	707	58756	734	351	16331	0.0421452	0.609129	0.0788357	0.062299	0.567469	0.112272	0.0201539	0.496464	0.0387353	0.937701	0.277946	0.428793
LY6E	foetal	1205	707	58756	944	283	16376	0.0536272	0.783402	0.100383	0.069704	0.641736	0.125749	0.0160768	0.400283	0.0309121	0.930296	0.278712	0.428921
AHNAK	foetal	1205	707	58756	701	212	16312	0.0406967	0.581743	0.0760716	0.0530044	0.47751	0.0954173	0.0123077	0.299859	0.0236449	0.946996	0.277623	0.429371
CLTB	adult	1205	707	58756	639	270	16596	0.0365039	0.53029	0.0683057	0.051928	0.475418	0.0936293	0.0154242	0.381895	0.0296508	0.948072	0.282456	0.435242
CDKN1C	EPDC	1205	707	58756	848	29	16819	0.0479204	0.703734	0.0897307	0.0495592	0.458682	0.0894533	0.00163879	0.0410184	0.00315166	0.950441	0.286252	0.439988
ATP1B3	EPDC	1205	707	58756	393	135	17044	0.0223651	0.326141	0.0418597	0.0300478	0.276151	0.0541983	0.00768268	0.190948	0.014771	0.969952	0.290081	0.446599
PMP22	EPDC	1205	707	58756	644	133	17300	0.0356254	0.53444	0.066798	0.0429828	0.406381	0.0777428	0.00735742	0.188119	0.014161	0.957017	0.294438	0.450327
ITM2C	foetal	1205	707	58756	764	31	17421	0.0419412	0.634025	0.0786777	0.043643	0.415795	0.0789944	0.0017018	0.0438472	0.00327644	0.956357	0.296497	0.452658
CARHSP1	adult	1205	707	58756	690	279	17510	0.0373397	0.572614	0.0701077	0.0524379	0.506799	0.0950419	0.0150982	0.394625	0.0290837	0.947562	0.298012	0.453421
SNHG8	EPDC	1205	707	58756	768	173	17853	0.0408641	0.637344	0.0768038	0.0500692	0.492155	0.0908915	0.00920507	0.244696	0.0177427	0.949931	0.30385	0.460426
PBX1	adult	1205	707	58756	492	345	17915	0.0262372	0.408299	0.049306	0.0446352	0.437762	0.0810105	0.018398	0.487977	0.0354592	0.955365	0.304905	0.462275
TMED10	adult	1205	707	58756	710	237	18182	0.0371164	0.589212	0.0698338	0.049506	0.495293	0.0900147	0.0123896	0.335219	0.0238959	0.950494	0.309449	0.466893
TMEM165	adult	1205	707	58756	510	375	18172	0.0267618	0.423237	0.0503405	0.0464396	0.462866	0.0844103	0.0196778	0.53041	0.0379478	0.95356	0.309279	0.467068
ANXA1	adult	1205	707	58756	643	382	18670	0.0326479	0.53361	0.0615311	0.0520437	0.536088	0.0948767	0.0193958	0.540311	0.0374473	0.947956	0.317755	0.475966
KLF6	adult	1205	707	58756	483	466	18673	0.0246152	0.40083	0.0463821	0.0483641	0.496339	0.0881397	0.0237489	0.659123	0.0458458	0.951636	0.317806	0.476486
SERPINH1	EPDC	1205	707	58756	891	112	18691	0.0452422	0.739419	0.0852672	0.0509292	0.524582	0.0928446	0.00568701	0.158416	0.0109799	0.949071	0.318112	0.476507
IGFBP4	foetal	1205	707	58756	1044	206	18911	0.0517831	0.86639	0.0977254	0.0620009	0.653766	0.113261	0.0102177	0.291372	0.0197431	0.937999	0.321856	0.479263
ID1	adult	1205	707	58756	620	414	18932	0.0310528	0.514523	0.0585707	0.051788	0.540795	0.0945242	0.0207352	0.585573	0.0400522	0.948212	0.322214	0.480984
ID2	adult	1205	707	58756	679	489	19103	0.0334961	0.563485	0.0632334	0.0576193	0.610879	0.105306	0.0241231	0.691655	0.0466203	0.942381	0.325124	0.483455
COL6A1	foetal	1205	707	58756	922	189	19101	0.0456165	0.765145	0.0860998	0.0549673	0.581067	0.100434	0.00935088	0.267327	0.0180697	0.945033	0.32509	0.483766
RNH1	EPDC	1205	707	58756	777	232	19197	0.0384539	0.644813	0.0725795	0.0499357	0.52772	0.0912379	0.0114817	0.328147	0.0221872	0.950064	0.326724	0.486234
NPC2	foetal	1205	707	58756	900	194	19246	0.0442478	0.746888	0.0835461	0.0537856	0.572176	0.0983282	0.00953786	0.274399	0.0184349	0.946214	0.327558	0.486649
TCEAL9	shared	1205	707	58756	860	272	19302	0.0420867	0.713693	0.0794861	0.0553979	0.59205	0.101316	0.0133111	0.384724	0.025732	0.944602	0.328511	0.487486
MEIS2	adult	1205	707	58756	631	428	19287	0.0310135	0.523651	0.0585588	0.0520495	0.55387	0.0951568	0.0210361	0.605375	0.0406593	0.94795	0.328256	0.487649
CUX1	adult	1205	707	58756	541	456	19284	0.0266752	0.448963	0.0503584	0.0491593	0.521444	0.0898482	0.0224841	0.644979	0.0434534	0.950841	0.328205	0.487974
MRPL33	EPDC	1205	707	58756	749	203	19329	0.0369311	0.621577	0.0697198	0.0469405	0.497908	0.0857928	0.0100094	0.287129	0.0193444	0.95306	0.328971	0.489113
ALKBH7	EPDC	1205	707	58756	873	91	19398	0.042874	0.724481	0.080957	0.0473431	0.504184	0.0865583	0.00446911	0.128713	0.00863828	0.952657	0.330145	0.490356
PLAC9	foetal	1205	707	58756	952	125	19463	0.0463486	0.790041	0.0875604	0.0524343	0.563285	0.095938	0.00608569	0.176803	0.0117664	0.947566	0.331251	0.490895
DAAM1	adult	1205	707	58756	489	351	19788	0.0237056	0.405809	0.0447946	0.0407213	0.439331	0.0745342	0.0170157	0.496464	0.0329037	0.959279	0.336783	0.498539
DUSP1	adult	1205	707	58756	334	572	20323	0.0157332	0.277178	0.0297762	0.0426775	0.473849	0.0783026	0.0269443	0.809052	0.0521517	0.957323	0.345888	0.50817
KCNQ1OT1	foetal	1205	707	58756	944	171	20608	0.0434562	0.783402	0.0823447	0.0513281	0.583159	0.0943516	0.00787184	0.241867	0.0152474	0.948672	0.350739	0.512134
TCEAL4	EPDC	1205	707	58756	790	181	21064	0.0358521	0.655602	0.0679862	0.0440663	0.507845	0.0810958	0.0082142	0.256011	0.0159177	0.955934	0.3585	0.521444
MORF4L2	adult	1205	707	58756	697	282	21130	0.0315256	0.578423	0.0597924	0.0442806	0.512029	0.081512	0.012755	0.398868	0.0247195	0.955719	0.359623	0.522599
EIF3M	adult	1205	707	58756	856	203	21271	0.0383341	0.710373	0.0727427	0.047425	0.55387	0.087369	0.00909091	0.287129	0.0176238	0.952575	0.362023	0.524653
CD151	foetal	1205	707	58756	954	253	21632	0.0417707	0.791701	0.0793545	0.0528482	0.631276	0.0975314	0.0110775	0.35785	0.0214898	0.947152	0.368167	0.530229
CAST	foetal	1205	707	58756	762	350	21705	0.0333962	0.632365	0.0634418	0.0487356	0.58159	0.0899349	0.0153394	0.49505	0.0297568	0.951264	0.369409	0.532161
RSRP1	foetal	1205	707	58756	942	325	22046	0.0404066	0.781743	0.0768415	0.0543474	0.662657	0.100456	0.0139407	0.459689	0.0270608	0.945653	0.375213	0.537255
S100A10	shared	1205	707	58756	1181	459	22511	0.0489007	0.980083	0.0931535	0.0679061	0.857741	0.125849	0.0190054	0.649222	0.0369298	0.932094	0.383127	0.543042
APLP2	EPDC	1205	707	58756	956	184	22431	0.0405583	0.793361	0.0771715	0.0483645	0.596234	0.0894714	0.0078062	0.260255	0.0151578	0.951635	0.381765	0.544925
SARAF	foetal	1205	707	58756	886	238	22456	0.0375742	0.73527	0.0714949	0.0476675	0.587866	0.0881845	0.0100933	0.336634	0.019599	0.952332	0.382191	0.545472
COL6A2	EPDC	1205	707	58756	973	244	22821	0.0404776	0.807469	0.0770907	0.0506282	0.636506	0.0937958	0.0101506	0.34512	0.0197212	0.949372	0.388403	0.551272
FABP5	foetal	1205	707	58756	979	129	22826	0.0409042	0.812448	0.0778869	0.046294	0.579498	0.0857386	0.00538982	0.182461	0.0104704	0.953706	0.388488	0.552086
JUN	adult	1205	707	58756	682	362	23285	0.0280324	0.565975	0.053419	0.0429118	0.546025	0.0795701	0.0148794	0.512023	0.0289184	0.957088	0.3963	0.56051
OSTC	EPDC	1205	707	58756	984	169	23603	0.0397479	0.816598	0.075806	0.0465746	0.603033	0.0864707	0.00682663	0.239038	0.0132742	0.953425	0.401712	0.56526
CUTA	adult	1205	707	58756	944	201	23649	0.0380737	0.783402	0.0726182	0.0461805	0.598849	0.0857485	0.0081068	0.2843	0.0157641	0.953819	0.402495	0.566104
HSPA5	EPDC	1205	707	58756	1005	237	23725	0.0402531	0.834025	0.0767996	0.0497457	0.649582	0.0924142	0.00949253	0.335219	0.0184623	0.950254	0.403789	0.56675
FIS1	EPDC	1205	707	58756	917	207	23797	0.0367963	0.760996	0.0701983	0.0451025	0.587866	0.0837774	0.00830625	0.292786	0.0161542	0.954897	0.405014	0.568782
PNRC1	adult	1205	707	58756	716	333	23959	0.0286308	0.594191	0.0546294	0.0419466	0.54864	0.0779346	0.0133157	0.471004	0.0258993	0.958053	0.407771	0.57206
MGP	foetal	1205	707	58756	1185	262	24485	0.0456964	0.983402	0.0873346	0.0557998	0.756799	0.103936	0.0101033	0.37058	0.0196704	0.9442	0.416723	0.57824
SAT1	adult	1205	707	58756	731	649	24790	0.0279327	0.606639	0.0534064	0.0527321	0.721757	0.0982836	0.0247994	0.917963	0.0482941	0.947268	0.421914	0.583802
SPARC	foetal	1205	707	58756	1184	187	25018	0.0448672	0.982573	0.0858158	0.0519535	0.71705	0.096887	0.00708629	0.264498	0.0138028	0.948047	0.425795	0.587656
IFITM2	foetal	1205	707	58756	895	365	24978	0.0341108	0.742739	0.0652261	0.048022	0.658996	0.0895204	0.0139111	0.516266	0.0270922	0.951978	0.425114	0.587759
PDIA3	EPDC	1205	707	58756	999	246	25006	0.0380557	0.829046	0.072771	0.0474268	0.651151	0.0884139	0.00937107	0.347949	0.0182506	0.952573	0.425591	0.588328
RABAC1	EPDC	1205	707	58756	956	200	25148	0.0363443	0.793361	0.0695045	0.0439477	0.604603	0.0819393	0.00760341	0.282885	0.0148088	0.956052	0.428007	0.5913
BEX3	adult	1205	707	58756	1023	215	25442	0.0383433	0.848963	0.0733728	0.0464018	0.64749	0.0865976	0.00805847	0.304102	0.0157009	0.953598	0.433011	0.59558
PRDX6	adult	1205	707	58756	898	283	25664	0.0334513	0.745228	0.0640285	0.0439933	0.617678	0.0821365	0.010542	0.400283	0.020543	0.956007	0.436789	0.599619
ZFAS1	adult	1205	707	58756	1006	222	26016	0.0369256	0.834855	0.070723	0.0450741	0.642259	0.0842365	0.00814858	0.314003	0.0158849	0.954926	0.44278	0.605023
TPM2	EPDC	1205	707	58756	1065	210	26328	0.0385828	0.883817	0.0739378	0.0461906	0.666841	0.0863967	0.00760787	0.29703	0.0148357	0.953809	0.44809	0.609734
PRDX5	adult	1205	707	58756	962	241	26320	0.0349526	0.79834	0.066973	0.0437089	0.629184	0.0817394	0.00875631	0.340877	0.017074	0.956291	0.447954	0.610114
ZFP36L1	adult	1205	707	58756	746	416	26621	0.026851	0.619087	0.0514696	0.0418241	0.607741	0.0782623	0.0149732	0.588402	0.0292032	0.958176	0.453077	0.615237
BSG	foetal	1205	707	58756	1012	290	26824	0.0359809	0.839834	0.0690055	0.0462917	0.680962	0.0866902	0.0103107	0.410184	0.0201158	0.953708	0.456532	0.617481
TIMP1	shared	1205	707	58756	1063	578	27628	0.0363183	0.882158	0.0697644	0.0560661	0.858264	0.105256	0.0197479	0.817539	0.0385642	0.943934	0.470216	0.627731
ENO1	adult	1205	707	58756	901	350	27527	0.0313086	0.747718	0.0601007	0.0434707	0.654289	0.0815249	0.0121621	0.49505	0.0237409	0.956529	0.468497	0.628944
S100A6	shared	1205	707	58756	986	536	28899	0.0324118	0.818257	0.0623538	0.0500312	0.796025	0.0941453	0.0176194	0.758133	0.0344384	0.949969	0.491848	0.648127
ANXA2	foetal	1205	707	58756	1099	331	29355	0.0356992	0.912033	0.068709	0.0464512	0.747908	0.0874698	0.010752	0.468175	0.0210212	0.953549	0.499609	0.655677
PPIB	EPDC	1205	707	58756	1100	246	30195	0.0348752	0.912863	0.0671838	0.0426746	0.703975	0.0804711	0.00779937	0.347949	0.0152568	0.957325	0.513905	0.668793
IFITM3	foetal	1205	707	58756	1112	500	32120	0.0329657	0.922822	0.0636574	0.0477885	0.843096	0.09045	0.0148227	0.707214	0.0290368	0.952212	0.546668	0.694577
SLC25A6	adult	1205	707	58756	1042	325	32635	0.0306453	0.86473	0.0591928	0.0402035	0.714958	0.0761263	0.00955826	0.459689	0.0187271	0.959796	0.555433	0.703659
UBC	adult	1205	707	58756	959	484	36208	0.0254708	0.795851	0.0493617	0.0383257	0.754707	0.0729469	0.0128549	0.684583	0.0252359	0.961674	0.616243	0.751149
RPL34	adult	1205	707	58756	1197	444	40058	0.0287057	0.993361	0.055799	0.0393535	0.858264	0.0752562	0.0106477	0.628006	0.0209404	0.960647	0.681769	0.797531
RPS19	adult	1205	707	58756	1196	453	40776	0.0281909	0.992531	0.0548247	0.0388686	0.862448	0.0743848	0.0106777	0.640736	0.0210053	0.961131	0.693989	0.806001
RPL13A	adult	1205	707	58756	1190	495	41590	0.0274986	0.987552	0.0535072	0.038937	0.881276	0.074579	0.0114385	0.700141	0.0225092	0.961063	0.707843	0.815242
RPL41	adult	1205	707	58756	1203	532	43794	0.0264227	0.99834	0.0514829	0.0381076	0.907427	0.0731435	0.0116849	0.752475	0.0230124	0.961892	0.745354	0.839891
TMSB4X	adult	1205	707	58756	1192	626	43870	0.02609	0.989212	0.0508391	0.0397916	0.950837	0.0763866	0.0137016	0.885431	0.0269857	0.960208	0.746647	0.840067

## Sheet: UPK3Bpos.epicardial_markers_lib
gene	epi_marker_stage	n_cells_foetalEPI	n_cells_adultEPI	n_cells_EPDC	n_cells_nonEPI	n_positive_cells_meso	n_positive_cells_EPDC	n_positive_cells_nonEPI	Meso_precision	Meso_recall	Meso_Fscore	EPDC_precision	EPDC_recall	EPDC_Fscore	nonEPI_precision	nonEPI_recall	nonEPI_Fscore
TNNT1	meso.foetal	936	936	232	149	494	213	25	0.674863	0.527778	0.592326	0.290984	0.918103	0.441909	0.034153	0.167785	0.0567537
TFPI2	meso.foetal	936	936	232	149	394	208	21	0.632424	0.42094	0.505452	0.333868	0.896552	0.48655	0.0337079	0.14094	0.0544041
SFRP5	meso.foetal	936	936	232	149	367	20	3	0.941026	0.392094	0.553544	0.0512821	0.0862069	0.0643087	0.00769231	0.0201342	0.0111317
IGFBP5	meso.foetal	936	936	232	149	712	205	41	0.743215	0.760684	0.751848	0.213987	0.883621	0.344538	0.0427975	0.275168	0.0740741
CLIC3	meso.foetal	936	936	232	149	401	101	11	0.781676	0.428419	0.553485	0.196881	0.435345	0.271141	0.0214425	0.0738255	0.0332326
SFRP2	meso.foetal	936	936	232	149	337	109	10	0.739035	0.360043	0.484195	0.239035	0.469828	0.31686	0.0219298	0.0671141	0.0330579
ECRG4	meso.foetal	936	936	232	149	532	150	22	0.755682	0.568376	0.64878	0.213068	0.646552	0.320513	0.03125	0.147651	0.0515826
MGP	meso.foetal	936	936	232	149	751	228	83	0.707156	0.80235	0.751752	0.214689	0.982759	0.352396	0.0781544	0.557047	0.137077
CXCL14	meso.foetal	936	936	232	149	154	1	3	0.974684	0.16453	0.281536	0.00632911	0.00431034	0.00512821	0.0189873	0.0201342	0.019544
CFI	meso.foetal	936	936	232	149	427	164	9	0.711667	0.456197	0.55599	0.273333	0.706897	0.394231	0.015	0.0604027	0.024032
INMT	meso.foetal	936	936	232	149	294	9	13	0.93038	0.314103	0.469649	0.028481	0.0387931	0.0328467	0.0411392	0.0872483	0.055914
HHIP	meso.foetal	936	936	232	149	307	113	12	0.710648	0.327991	0.44883	0.261574	0.487069	0.340361	0.0277778	0.0805369	0.0413081
SPOCK2	meso.foetal	936	936	232	149	388	47	10	0.87191	0.41453	0.561912	0.105618	0.202586	0.138848	0.0224719	0.0671141	0.03367
UNC5B-AS1	meso.foetal	936	936	232	149	274	22	3	0.916388	0.292735	0.443725	0.0735786	0.0948276	0.0828625	0.0100334	0.0201342	0.0133929
LY6H	meso.foetal	936	936	232	149	269	182	4	0.591209	0.287393	0.386772	0.4	0.784483	0.52984	0.00879121	0.0268456	0.013245
WNT2B	meso.foetal	936	936	232	149	333	111	16	0.723913	0.355769	0.477077	0.241304	0.478448	0.320809	0.0347826	0.107383	0.0525452
ITGA3	meso.foetal	936	936	232	149	370	88	13	0.785563	0.395299	0.525942	0.186837	0.37931	0.250356	0.0276008	0.0872483	0.0419355
TBX18	meso.foetal	936	936	232	149	319	13	8	0.938235	0.340812	0.5	0.0382353	0.0560345	0.0454545	0.0235294	0.0536913	0.0327198
SCG5	meso.foetal	936	936	232	149	343	81	6	0.797674	0.366453	0.502196	0.188372	0.349138	0.244713	0.0139535	0.0402685	0.0207254
NPNT	meso.foetal	936	936	232	149	259	85	6	0.74	0.276709	0.402799	0.242857	0.366379	0.292096	0.0171429	0.0402685	0.0240481
CDH3	meso.foetal	936	936	232	149	290	57	3	0.828571	0.309829	0.451011	0.162857	0.24569	0.195876	0.00857143	0.0201342	0.012024
C1QL1	meso.foetal	936	936	232	149	254	83	5	0.74269	0.271368	0.397496	0.24269	0.357759	0.289199	0.0146199	0.033557	0.0203666
KANK4	meso.foetal	936	936	232	149	266	53	5	0.820988	0.284188	0.422222	0.16358	0.228448	0.190647	0.0154321	0.033557	0.0211416
FXYD7	meso.foetal	936	936	232	149	219	17	2	0.920168	0.233974	0.373083	0.0714286	0.0732759	0.0723404	0.00840336	0.0134228	0.0103359
PTGS1	meso.foetal	936	936	232	149	291	63	6	0.808333	0.310897	0.449074	0.175	0.271552	0.212838	0.0166667	0.0402685	0.0235756
SPRR2F	meso.foetal	936	936	232	149	146	90	4	0.608333	0.155983	0.248299	0.375	0.387931	0.381356	0.0166667	0.0268456	0.0205656
BMP3	meso.foetal	936	936	232	149	174	55	3	0.75	0.185897	0.297945	0.237069	0.237069	0.237069	0.012931	0.0201342	0.015748
MME	meso.foetal	936	936	232	149	174	15	8	0.883249	0.185897	0.307149	0.0761421	0.0646552	0.0699301	0.0406091	0.0536913	0.0462428
KRT5	meso.foetal	936	936	232	149	177	6	2	0.956757	0.189103	0.315789	0.0324324	0.0258621	0.028777	0.0108108	0.0134228	0.011976
FGF9	meso.foetal	936	936	232	149	206	78	4	0.715278	0.220085	0.336601	0.270833	0.336207	0.3	0.0138889	0.0268456	0.0183066
RSPO1	meso.foetal	936	936	232	149	224	53	0	0.808664	0.239316	0.369332	0.191336	0.228448	0.208251	0	0	0
LGALS2	meso.foetal	936	936	232	149	192	114	4	0.619355	0.205128	0.308186	0.367742	0.491379	0.420664	0.0129032	0.0268456	0.0174292
HSBP1L1	meso.foetal	936	936	232	149	258	64	7	0.784195	0.275641	0.407905	0.194529	0.275862	0.228164	0.0212766	0.0469799	0.0292887
ARHGAP22	meso.foetal	936	936	232	149	185	31	5	0.837104	0.19765	0.319793	0.140271	0.133621	0.136865	0.0226244	0.033557	0.027027
LRRN4	meso.foetal	936	936	232	149	222	74	5	0.737542	0.237179	0.358933	0.245847	0.318966	0.277674	0.0166113	0.033557	0.0222222
CST6	meso.foetal	936	936	232	149	128	93	3	0.571429	0.136752	0.22069	0.415179	0.400862	0.407895	0.0133929	0.0201342	0.0160858
KLK5	meso.foetal	936	936	232	149	156	46	2	0.764706	0.166667	0.273684	0.22549	0.198276	0.211009	0.00980392	0.0134228	0.0113314
MGARP	meso.foetal	936	936	232	149	157	25	1	0.857923	0.167735	0.280608	0.136612	0.107759	0.120482	0.00546448	0.00671141	0.0060241
KLK8	meso.foetal	936	936	232	149	146	52	2	0.73	0.155983	0.257042	0.26	0.224138	0.240741	0.01	0.0134228	0.0114613
CPLX1	meso.foetal	936	936	232	149	162	30	5	0.822335	0.173077	0.285966	0.152284	0.12931	0.13986	0.0253807	0.033557	0.0289017
ARL4D	meso.foetal	936	936	232	149	394	82	12	0.807377	0.42094	0.553371	0.168033	0.353448	0.227778	0.0245902	0.0805369	0.0376766
ANXA3	meso.foetal	936	936	232	149	484	148	21	0.741194	0.517094	0.609188	0.226646	0.637931	0.334463	0.0321593	0.14094	0.0523691
GAS6	meso.foetal	936	936	232	149	541	179	39	0.71278	0.577991	0.638348	0.235837	0.771552	0.361251	0.0513834	0.261745	0.0859031
LGALS3	meso.foetal	936	936	232	149	588	139	35	0.771654	0.628205	0.69258	0.182415	0.599138	0.279678	0.0459318	0.234899	0.0768386
COL8A1	meso.foetal	936	936	232	149	266	97	12	0.709333	0.284188	0.405797	0.258667	0.418103	0.319605	0.032	0.0805369	0.0458015
RBP7	meso.foetal	936	936	232	149	267	128	16	0.649635	0.285256	0.396437	0.311436	0.551724	0.398134	0.0389294	0.107383	0.0571429
BCAM	meso.foetal	936	936	232	149	566	164	36	0.738903	0.604701	0.6651	0.214099	0.706897	0.328657	0.0469974	0.241611	0.0786885
RAB11FIP1	meso.foetal	936	936	232	149	397	112	21	0.749057	0.424145	0.54161	0.211321	0.482759	0.293963	0.0396226	0.14094	0.0618557
CRIP1	meso.foetal	936	936	232	149	626	187	58	0.718714	0.668803	0.692861	0.214696	0.806034	0.339075	0.0665901	0.389262	0.113725
NMU	meso.foetal	936	936	232	149	187	26	5	0.857798	0.199786	0.32409	0.119266	0.112069	0.115556	0.0229358	0.033557	0.027248
FABP5	meso.foetal	936	936	232	149	616	135	56	0.763321	0.65812	0.706827	0.167286	0.581897	0.259865	0.0693928	0.375839	0.117155
NXPH2	meso.foetal	936	936	232	149	232	77	4	0.741214	0.247863	0.371497	0.246006	0.331897	0.282569	0.0127796	0.0268456	0.017316
SMTNL2	meso.foetal	936	936	232	149	292	55	8	0.822535	0.311966	0.452363	0.15493	0.237069	0.187394	0.0225352	0.0536913	0.031746
ANKRD29	meso.foetal	936	936	232	149	149	37	6	0.776042	0.159188	0.264184	0.192708	0.159483	0.174528	0.03125	0.0402685	0.0351906
COL11A1	meso.foetal	936	936	232	149	252	60	9	0.785047	0.269231	0.400955	0.186916	0.258621	0.216998	0.0280374	0.0604027	0.0382979
IGFBP4	meso.foetal	936	936	232	149	654	214	46	0.715536	0.698718	0.707027	0.234136	0.922414	0.373473	0.0503282	0.308725	0.0865475
HHIP-AS1	meso.foetal	936	936	232	149	200	91	5	0.675676	0.213675	0.324675	0.307432	0.392241	0.344697	0.0168919	0.033557	0.0224719
TGFB3	meso.foetal	936	936	232	149	209	31	5	0.853061	0.223291	0.353937	0.126531	0.133621	0.129979	0.0204082	0.033557	0.0253807
FABP4	meso.foetal	936	936	232	149	227	5	23	0.890196	0.242521	0.381192	0.0196078	0.0215517	0.0205339	0.0901961	0.154362	0.113861
VASN	meso.foetal	936	936	232	149	340	114	15	0.724947	0.363248	0.483986	0.24307	0.491379	0.32525	0.0319829	0.100671	0.0485437
ASS1	meso.foetal	936	936	232	149	273	69	9	0.777778	0.291667	0.424242	0.196581	0.297414	0.236707	0.025641	0.0604027	0.036
CSDC2	meso.foetal	936	936	232	149	187	39	17	0.769547	0.199786	0.317218	0.160494	0.168103	0.164211	0.0699588	0.114094	0.0867347
GJA1	meso.foetal	936	936	232	149	369	137	19	0.702857	0.394231	0.505133	0.260952	0.590517	0.361955	0.0361905	0.127517	0.0563798
SPINT2	meso.foetal	936	936	232	149	422	85	19	0.802281	0.450855	0.577291	0.161597	0.366379	0.224274	0.0361217	0.127517	0.0562963
MMP23B	meso.foetal	936	936	232	149	420	181	19	0.677419	0.448718	0.539846	0.291935	0.780172	0.424883	0.0306452	0.127517	0.0494148
PRSS23	meso.foetal	936	936	232	149	429	165	28	0.689711	0.458333	0.550706	0.265273	0.711207	0.386417	0.0450161	0.187919	0.0726329
COL9A3	meso.foetal	936	936	232	149	395	188	17	0.658333	0.422009	0.514323	0.313333	0.810345	0.451923	0.0283333	0.114094	0.0453939
DOCK11	meso.foetal	936	936	232	149	277	97	13	0.715762	0.29594	0.418745	0.250646	0.418103	0.313409	0.0335917	0.0872483	0.0485075
TRNP1	meso.foetal	936	936	232	149	203	80	5	0.704861	0.21688	0.331699	0.277778	0.344828	0.307692	0.0173611	0.033557	0.0228833
COLEC12	meso.foetal	936	936	232	149	525	117	28	0.783582	0.560897	0.653798	0.174627	0.50431	0.259424	0.041791	0.187919	0.0683761
SPARC	meso.foetal	936	936	232	149	708	231	71	0.70099	0.75641	0.727646	0.228713	0.99569	0.371981	0.070297	0.47651	0.122519
VSIR	meso.foetal	936	936	232	149	429	96	30	0.772973	0.458333	0.575453	0.172973	0.413793	0.243964	0.0540541	0.201342	0.0852273
PRR5	meso.foetal	936	936	232	149	268	75	10	0.759207	0.286325	0.415826	0.212465	0.323276	0.25641	0.0283286	0.0671141	0.0398406
UCHL1	meso.foetal	936	936	232	149	415	113	24	0.751812	0.443376	0.557796	0.20471	0.487069	0.288265	0.0434783	0.161074	0.0684736
SULF2	meso.foetal	936	936	232	149	308	115	19	0.696833	0.32906	0.447025	0.260181	0.49569	0.341246	0.0429864	0.127517	0.0642978
RSRP1	meso.foetal	936	936	232	149	653	196	68	0.712105	0.69765	0.704803	0.21374	0.844828	0.341166	0.0741549	0.456376	0.12758
LAMA5	meso.foetal	936	936	232	149	242	66	15	0.749226	0.258547	0.384432	0.204334	0.284483	0.237838	0.0464396	0.100671	0.0635593
SMOC2	meso.foetal	936	936	232	149	351	105	15	0.745223	0.375	0.498934	0.22293	0.452586	0.29872	0.0318471	0.100671	0.0483871
LY6E	meso.foetal	936	936	232	149	661	209	46	0.721616	0.706197	0.713823	0.228166	0.900862	0.364111	0.0502183	0.308725	0.086385
EMILIN2	meso.foetal	936	936	232	149	283	59	15	0.792717	0.30235	0.437742	0.165266	0.25431	0.20034	0.0420168	0.100671	0.0592885
PODXL	meso.foetal	936	936	232	149	251	81	19	0.7151	0.268162	0.390054	0.230769	0.349138	0.277873	0.0541311	0.127517	0.076
DISP1	meso.foetal	936	936	232	149	172	64	10	0.699187	0.183761	0.291032	0.260163	0.275862	0.267782	0.0406504	0.0671141	0.0506329
IGFBP6	meso.foetal	936	936	232	149	409	70	21	0.818	0.436966	0.569638	0.14	0.301724	0.191257	0.042	0.14094	0.0647149
THBD	meso.foetal	936	936	232	149	165	37	12	0.771028	0.176282	0.286957	0.172897	0.159483	0.165919	0.0560748	0.0805369	0.0661157
HPCAL1	meso.foetal	936	936	232	149	309	42	16	0.841962	0.330128	0.47429	0.114441	0.181034	0.140234	0.0435967	0.107383	0.0620155
OLFML1	meso.foetal	936	936	232	149	266	109	16	0.680307	0.284188	0.400904	0.278772	0.469828	0.34992	0.0409207	0.107383	0.0592593
BSG	meso.foetal	936	936	232	149	717	206	68	0.723512	0.766026	0.744162	0.207871	0.887931	0.336877	0.0686176	0.456376	0.119298
P4HA2	meso.foetal	936	936	232	149	320	102	19	0.725624	0.34188	0.464779	0.231293	0.439655	0.30312	0.0430839	0.127517	0.0644068
PLAC9	meso.foetal	936	936	232	149	594	169	54	0.72705	0.634615	0.677695	0.206854	0.728448	0.322212	0.0660955	0.362416	0.111801
ANXA2	meso.foetal	936	936	232	149	770	218	69	0.728477	0.82265	0.772704	0.206244	0.939655	0.338247	0.0652791	0.463087	0.114428
EMP2	meso.foetal	936	936	232	149	449	79	37	0.79469	0.479701	0.598268	0.139823	0.340517	0.198243	0.0654867	0.248322	0.103641
TECRL	meso.foetal	936	936	232	149	288	9	29	0.883436	0.307692	0.456418	0.0276074	0.0387931	0.0322581	0.0889571	0.194631	0.122105
NRP2	meso.foetal	936	936	232	149	331	111	14	0.725877	0.353632	0.475575	0.243421	0.478448	0.322674	0.0307018	0.0939597	0.046281
PDLIM4	meso.foetal	936	936	232	149	318	82	12	0.771845	0.339744	0.47181	0.199029	0.353448	0.254658	0.0291262	0.0805369	0.0427807
CD151	meso.foetal	936	936	232	149	643	200	56	0.715239	0.686966	0.700817	0.222469	0.862069	0.353669	0.0622914	0.375839	0.10687
CHPF	meso.foetal	936	936	232	149	364	84	10	0.79476	0.388889	0.522238	0.183406	0.362069	0.243478	0.0218341	0.0671141	0.0329489
RAMP1	meso.foetal	936	936	232	149	272	97	19	0.701031	0.290598	0.410876	0.25	0.418103	0.312903	0.0489691	0.127517	0.0707635
OBSL1	meso.foetal	936	936	232	149	307	84	14	0.758025	0.327991	0.457867	0.207407	0.362069	0.263736	0.0345679	0.0939597	0.0505415
COL26A1	meso.foetal	936	936	232	149	168	59	9	0.711864	0.179487	0.286689	0.25	0.25431	0.252137	0.0381356	0.0604027	0.0467532
DSC2	meso.foetal	936	936	232	149	223	72	10	0.731148	0.238248	0.359388	0.236066	0.310345	0.268156	0.0327869	0.0671141	0.0440529
IFITM3	meso.foetal	936	936	232	149	863	215	82	0.743966	0.922009	0.823473	0.185345	0.926724	0.308908	0.0706897	0.550336	0.125286
EMP1	meso.foetal	936	936	232	149	292	47	23	0.80663	0.311966	0.449923	0.129834	0.202586	0.158249	0.0635359	0.154362	0.0900196
HCFC1R1	meso.foetal	936	936	232	149	432	179	27	0.677116	0.461538	0.54892	0.280564	0.771552	0.411494	0.0423197	0.181208	0.068615
ADAMTS5	meso.foetal	936	936	232	149	135	38	12	0.72973	0.144231	0.240856	0.205405	0.163793	0.182254	0.0648649	0.0805369	0.0718563
S100A16	meso.foetal	936	936	232	149	451	119	34	0.746689	0.481838	0.585714	0.19702	0.512931	0.284689	0.0562914	0.228188	0.0903054
TOB1	meso.foetal	936	936	232	149	285	77	17	0.751979	0.304487	0.43346	0.203166	0.331897	0.252046	0.0448549	0.114094	0.0643939
FKBP11	meso.foetal	936	936	232	149	299	139	9	0.668904	0.319444	0.432393	0.310962	0.599138	0.409426	0.0201342	0.0604027	0.0302013
NPC2	meso.foetal	936	936	232	149	619	175	56	0.728235	0.661325	0.693169	0.205882	0.75431	0.323475	0.0658824	0.375839	0.112112
NPR3	meso.foetal	936	936	232	149	175	62	13	0.7	0.186966	0.29511	0.248	0.267241	0.257261	0.052	0.0872483	0.0651629
DDX10	meso.foetal	936	936	232	149	217	35	22	0.791971	0.231838	0.358678	0.127737	0.150862	0.13834	0.080292	0.147651	0.104019
TMEM88	meso.foetal	936	936	232	149	249	97	16	0.687845	0.266026	0.383667	0.267956	0.418103	0.326599	0.0441989	0.107383	0.0626223
SQLE	meso.foetal	936	936	232	149	343	102	12	0.750547	0.366453	0.492462	0.223195	0.439655	0.296081	0.0262582	0.0805369	0.039604
COL6A1	meso.foetal	936	936	232	149	589	193	40	0.716545	0.629274	0.67008	0.234793	0.831897	0.366224	0.0486618	0.268456	0.0823893
TSPAN3	meso.foetal	936	936	232	149	478	168	32	0.705015	0.510684	0.592317	0.247788	0.724138	0.369231	0.0471976	0.214765	0.0773881
COL18A1	meso.foetal	936	936	232	149	485	172	39	0.696839	0.518162	0.594363	0.247126	0.741379	0.37069	0.0560345	0.261745	0.0923077
ODC1	meso.foetal	936	936	232	149	407	123	12	0.750923	0.434829	0.550744	0.226937	0.530172	0.317829	0.0221402	0.0805369	0.0347323
MIR503HG	meso.foetal	936	936	232	149	274	18	18	0.883871	0.292735	0.439807	0.0580645	0.0775862	0.0664207	0.0580645	0.120805	0.0784314
LMO4	meso.foetal	936	936	232	149	454	187	31	0.675595	0.485043	0.564677	0.278274	0.806034	0.413717	0.046131	0.208054	0.0755177
NAXE	meso.foetal	936	936	232	149	381	114	19	0.741245	0.407051	0.525517	0.22179	0.491379	0.30563	0.036965	0.127517	0.0573152
CD47	meso.foetal	936	936	232	149	412	90	37	0.764378	0.440171	0.558644	0.166976	0.387931	0.233463	0.0686456	0.248322	0.107558
CAV2	meso.foetal	936	936	232	149	429	123	36	0.729592	0.458333	0.562992	0.209184	0.530172	0.3	0.0612245	0.241611	0.0976934
SARAF	meso.foetal	936	936	232	149	617	179	55	0.725029	0.659188	0.690543	0.210341	0.771552	0.330563	0.0646298	0.369128	0.11
EFNB2	meso.foetal	936	936	232	149	407	132	26	0.720354	0.434829	0.542305	0.233628	0.568966	0.331242	0.0460177	0.174497	0.0728291
HBB	meso.foetal	936	936	232	149	404	163	71	0.633229	0.431624	0.513342	0.255486	0.702586	0.374713	0.111285	0.47651	0.180432
IFITM2	meso.foetal	936	936	232	149	722	159	61	0.766454	0.771368	0.768903	0.16879	0.685345	0.270869	0.0647558	0.409396	0.111824
ASH2L	meso.foetal	936	936	232	149	237	88	14	0.699115	0.253205	0.371765	0.259587	0.37931	0.308231	0.0412979	0.0939597	0.057377
MMP24OS	meso.foetal	936	936	232	149	355	79	23	0.776805	0.379274	0.509691	0.172867	0.340517	0.229318	0.0503282	0.154362	0.0759076
DHRS3	meso.foetal	936	936	232	149	318	105	28	0.7051	0.339744	0.458544	0.232816	0.452586	0.307467	0.0620843	0.187919	0.0933333
AXL	meso.foetal	936	936	232	149	296	104	23	0.699764	0.316239	0.435614	0.245863	0.448276	0.317557	0.0543735	0.154362	0.0804196
AHNAK	meso.foetal	936	936	232	149	516	131	34	0.757709	0.551282	0.638219	0.192364	0.564655	0.286966	0.0499266	0.228188	0.0819277
TSPAN4	meso.foetal	936	936	232	149	483	160	30	0.717682	0.516026	0.600373	0.237741	0.689655	0.353591	0.0445765	0.201342	0.0729927
SPTAN1	meso.foetal	936	936	232	149	485	127	45	0.738204	0.518162	0.608914	0.193303	0.547414	0.285714	0.0684932	0.302013	0.111663
AAMDC	meso.foetal	936	936	232	149	484	129	35	0.746914	0.517094	0.611111	0.199074	0.556034	0.293182	0.0540123	0.234899	0.0878294
AHSP	meso.foetal	936	936	232	149	195	67	23	0.684211	0.208333	0.31941	0.235088	0.288793	0.259188	0.0807018	0.154362	0.105991
SLC2A1	meso.foetal	936	936	232	149	206	39	9	0.811024	0.220085	0.346218	0.153543	0.168103	0.160494	0.0354331	0.0604027	0.044665
NECTIN2	meso.foetal	936	936	232	149	389	144	22	0.700901	0.415598	0.521797	0.259459	0.62069	0.365947	0.0396396	0.147651	0.0625
AEBP1	meso.foetal	936	936	232	149	386	145	25	0.694245	0.412393	0.517426	0.260791	0.625	0.36802	0.044964	0.167785	0.070922
TMEM132A	meso.foetal	936	936	232	149	228	100	9	0.676558	0.24359	0.358209	0.296736	0.431034	0.351494	0.0267062	0.0604027	0.037037
SYPL1	meso.foetal	936	936	232	149	417	109	36	0.741993	0.445513	0.556742	0.19395	0.469828	0.274559	0.0640569	0.241611	0.101266
KCNQ1OT1	meso.foetal	936	936	232	149	542	197	68	0.671623	0.57906	0.621916	0.244114	0.849138	0.379211	0.0842627	0.456376	0.142259
HBM	meso.foetal	936	936	232	149	194	85	30	0.627832	0.207265	0.311647	0.275081	0.366379	0.314233	0.0970874	0.201342	0.131004
CAST	meso.foetal	936	936	232	149	582	162	58	0.725686	0.621795	0.669735	0.201995	0.698276	0.313346	0.0723192	0.389262	0.121977
TMEM141	meso.foetal	936	936	232	149	404	193	23	0.651613	0.431624	0.51928	0.31129	0.831897	0.453052	0.0370968	0.154362	0.0598179
ITM2C	meso.foetal	936	936	232	149	400	141	36	0.693241	0.42735	0.528751	0.244367	0.607759	0.348578	0.0623917	0.241611	0.0991736
ITLN1	meso.shared	936	936	232	149	819	70	35	0.886364	0.875	0.880645	0.0757576	0.301724	0.121107	0.0378788	0.234899	0.0652377
KRT19	meso.shared	936	936	232	149	846	198	35	0.784059	0.903846	0.839702	0.183503	0.853448	0.302059	0.0324374	0.234899	0.0570033
PRG4	meso.shared	936	936	232	149	687	11	20	0.956825	0.733974	0.830713	0.0153203	0.0474138	0.0231579	0.0278552	0.134228	0.0461361
S100A10	meso.shared	936	936	232	149	866	230	77	0.738278	0.925214	0.821242	0.196078	0.991379	0.327402	0.0656436	0.516779	0.11649
CCDC80	meso.shared	936	936	232	149	845	192	38	0.786047	0.902778	0.840378	0.178605	0.827586	0.293803	0.0353488	0.255034	0.0620915
KRT18	meso.shared	936	936	232	149	811	201	36	0.773855	0.866453	0.81754	0.191794	0.866379	0.314063	0.0343511	0.241611	0.0601504
KRT8	meso.shared	936	936	232	149	793	206	31	0.769903	0.847222	0.806714	0.2	0.887931	0.326466	0.0300971	0.208054	0.0525869
UPK3B	meso.shared	936	936	232	149	936	232	149	0.710706	1	0.830892	0.176158	1	0.299548	0.113136	1	0.203274
TM4SF1	meso.shared	936	936	232	149	830	105	52	0.840932	0.886752	0.863235	0.106383	0.452586	0.172272	0.0526849	0.348993	0.0915493
SBSPON	meso.shared	936	936	232	149	521	23	10	0.940433	0.556624	0.699329	0.0415162	0.0991379	0.0585242	0.0180505	0.0671141	0.0284495
RARRES2	meso.shared	936	936	232	149	743	212	26	0.75739	0.793803	0.77517	0.216106	0.913793	0.349547	0.0265036	0.174497	0.0460177
MSLN	meso.shared	936	936	232	149	666	136	15	0.815177	0.711538	0.75984	0.166463	0.586207	0.259295	0.0183599	0.100671	0.0310559
EZR	meso.shared	936	936	232	149	752	213	45	0.744554	0.803419	0.772867	0.210891	0.918103	0.342995	0.0445545	0.302013	0.0776531
ALDH1A2	meso.shared	936	936	232	149	589	127	16	0.804645	0.629274	0.706235	0.173497	0.547414	0.263485	0.0218579	0.107383	0.0363224
PLA2G2A	meso.shared	936	936	232	149	587	8	45	0.917188	0.627137	0.744924	0.0125	0.0344828	0.0183486	0.0703125	0.302013	0.114068
RDH10	meso.shared	936	936	232	149	428	116	14	0.767025	0.457265	0.572959	0.207885	0.5	0.293671	0.0250896	0.0939597	0.039604
PLLP	meso.shared	936	936	232	149	516	62	7	0.882051	0.551282	0.678501	0.105983	0.267241	0.151775	0.0119658	0.0469799	0.0190736
SULF1	meso.shared	936	936	232	149	616	86	20	0.853186	0.65812	0.743064	0.119114	0.37069	0.180294	0.0277008	0.134228	0.0459242
TGM1	meso.shared	936	936	232	149	373	27	3	0.925558	0.398504	0.557132	0.0669975	0.116379	0.0850394	0.00744417	0.0201342	0.0108696
LRP2	meso.shared	936	936	232	149	410	36	7	0.905077	0.438034	0.590353	0.0794702	0.155172	0.105109	0.0154525	0.0469799	0.0232558
TMEM176B	meso.shared	936	936	232	149	528	84	16	0.840764	0.564103	0.675192	0.133758	0.362069	0.195349	0.0254777	0.107383	0.041184
TMEM176A	meso.shared	936	936	232	149	486	81	8	0.845217	0.519231	0.643283	0.14087	0.349138	0.200743	0.013913	0.0536913	0.0220994
UPK1B	meso.shared	936	936	232	149	360	1	4	0.986301	0.384615	0.55342	0.00273973	0.00431034	0.00335008	0.0109589	0.0268456	0.0155642
MYRF	meso.shared	936	936	232	149	439	102	6	0.802559	0.469017	0.592043	0.186472	0.439655	0.261874	0.0109689	0.0402685	0.0172414
CXADR	meso.shared	936	936	232	149	553	117	20	0.801449	0.590812	0.680197	0.169565	0.50431	0.253796	0.0289855	0.134228	0.0476758
PERP	meso.shared	936	936	232	149	485	51	15	0.880218	0.518162	0.65232	0.092559	0.219828	0.130268	0.0272232	0.100671	0.0428571
KLK11	meso.shared	936	936	232	149	418	76	4	0.839357	0.446581	0.582985	0.15261	0.327586	0.208219	0.00803213	0.0268456	0.0123648
C19orf33	meso.shared	936	936	232	149	376	23	13	0.912621	0.401709	0.557864	0.0558252	0.0991379	0.0714286	0.0315534	0.0872483	0.0463458
CA9	meso.shared	936	936	232	149	303	143	5	0.67184	0.323718	0.436914	0.317073	0.616379	0.418741	0.0110865	0.033557	0.0166667
SLC9A3R1	meso.shared	936	936	232	149	417	58	15	0.85102	0.445513	0.584853	0.118367	0.25	0.160665	0.0306122	0.100671	0.0469484
PDPN	meso.shared	936	936	232	149	472	89	14	0.82087	0.504274	0.624752	0.154783	0.383621	0.22057	0.0243478	0.0939597	0.038674
SEMA3C	meso.shared	936	936	232	149	483	56	16	0.87027	0.516026	0.647887	0.100901	0.241379	0.142313	0.0288288	0.107383	0.0454545
CDON	meso.shared	936	936	232	149	413	104	9	0.785171	0.441239	0.564979	0.197719	0.448276	0.274406	0.0171103	0.0604027	0.0266667
CALB2	meso.shared	936	936	232	149	441	66	5	0.861328	0.471154	0.609116	0.128906	0.284483	0.177419	0.00976562	0.033557	0.0151286
CLDN15	meso.shared	936	936	232	149	446	81	5	0.838346	0.476496	0.607629	0.152256	0.349138	0.212042	0.0093985	0.033557	0.0146843
MEDAG	meso.shared	936	936	232	149	375	96	9	0.78125	0.400641	0.529661	0.2	0.413793	0.269663	0.01875	0.0604027	0.0286169
RASSF7	meso.shared	936	936	232	149	394	68	7	0.840085	0.42094	0.560854	0.144989	0.293103	0.194009	0.0149254	0.0469799	0.0226537
SMPD3	meso.shared	936	936	232	149	295	42	4	0.865103	0.315171	0.46202	0.123167	0.181034	0.146597	0.0117302	0.0268456	0.0163265
CRB2	meso.shared	936	936	232	149	337	85	0	0.798578	0.360043	0.496318	0.201422	0.366379	0.259939	0	0	0
WT1	meso.shared	936	936	232	149	378	100	8	0.777778	0.403846	0.531646	0.205761	0.431034	0.278552	0.0164609	0.0536913	0.0251969
BICDL1	meso.shared	936	936	232	149	433	64	11	0.852362	0.462607	0.599723	0.125984	0.275862	0.172973	0.0216535	0.0738255	0.0334855
GPM6A	meso.shared	936	936	232	149	393	66	8	0.841542	0.419872	0.560228	0.141328	0.284483	0.188841	0.0171306	0.0536913	0.025974
PKHD1L1	meso.shared	936	936	232	149	448	91	10	0.816029	0.478632	0.603367	0.165756	0.392241	0.233035	0.0182149	0.0671141	0.0286533
REC8	meso.shared	936	936	232	149	325	100	9	0.748848	0.347222	0.474453	0.230415	0.431034	0.3003	0.0207373	0.0604027	0.0308748
BNC1	meso.shared	936	936	232	149	295	68	0	0.812672	0.315171	0.454196	0.187328	0.293103	0.228571	0	0	0
SYT4	meso.shared	936	936	232	149	289	1	5	0.979661	0.308761	0.469537	0.00338983	0.00431034	0.00379507	0.0169492	0.033557	0.0225225
RARRES1	meso.shared	936	936	232	149	462	100	10	0.807692	0.49359	0.612732	0.174825	0.431034	0.248756	0.0174825	0.0671141	0.0277393
AC245041.2	meso.shared	936	936	232	149	301	43	7	0.85755	0.321581	0.467754	0.122507	0.185345	0.147513	0.019943	0.0469799	0.028
HAS1	meso.shared	936	936	232	149	386	42	5	0.891455	0.412393	0.563915	0.0969977	0.181034	0.126316	0.0115473	0.033557	0.0171821
PARD6B	meso.shared	936	936	232	149	282	67	8	0.789916	0.301282	0.436195	0.187675	0.288793	0.227504	0.022409	0.0536913	0.0316206
PDZK1IP1	meso.shared	936	936	232	149	257	50	3	0.829032	0.274573	0.41252	0.16129	0.215517	0.184502	0.00967742	0.0201342	0.0130719
CARNS1	meso.shared	936	936	232	149	218	70	3	0.749141	0.232906	0.355338	0.24055	0.301724	0.267686	0.0103093	0.0201342	0.0136364
IL18	meso.shared	936	936	232	149	271	51	6	0.82622	0.28953	0.428797	0.155488	0.219828	0.182143	0.0182927	0.0402685	0.0251572
CPA4	meso.shared	936	936	232	149	235	4	2	0.975104	0.251068	0.39932	0.0165975	0.0172414	0.0169133	0.00829876	0.0134228	0.0102564
TLL1	meso.shared	936	936	232	149	276	2	3	0.982206	0.294872	0.453574	0.00711744	0.00862069	0.00779727	0.0106762	0.0201342	0.0139535
CGN	meso.shared	936	936	232	149	187	71	3	0.716475	0.199786	0.312448	0.272031	0.306034	0.288032	0.0114943	0.0201342	0.0146341
CFB	meso.shared	936	936	232	149	302	31	6	0.890855	0.32265	0.473725	0.0914454	0.133621	0.108581	0.0176991	0.0402685	0.0245902
ASPHD1	meso.shared	936	936	232	149	229	57	7	0.78157	0.244658	0.372661	0.194539	0.24569	0.217143	0.0238908	0.0469799	0.0316742
MAL2	meso.shared	936	936	232	149	200	24	5	0.873362	0.213675	0.343348	0.104803	0.103448	0.104121	0.0218341	0.033557	0.026455
LINC01133	meso.shared	936	936	232	149	386	72	9	0.826552	0.412393	0.550249	0.154176	0.310345	0.206009	0.0192719	0.0604027	0.0292208
NECAB1	meso.shared	936	936	232	149	175	35	2	0.825472	0.186966	0.304878	0.165094	0.150862	0.157658	0.00943396	0.0134228	0.0110803
C3	meso.shared	936	936	232	149	538	76	23	0.844584	0.574786	0.684043	0.119309	0.327586	0.174914	0.0361068	0.154362	0.0585242
PTPRF	meso.shared	936	936	232	149	441	75	9	0.84	0.471154	0.603696	0.142857	0.323276	0.198151	0.0171429	0.0604027	0.0267062
PLEKHH2	meso.shared	936	936	232	149	281	67	10	0.784916	0.300214	0.434312	0.187151	0.288793	0.227119	0.027933	0.0671141	0.0394477
EFEMP1	meso.shared	936	936	232	149	541	70	14	0.8656	0.577991	0.693145	0.112	0.301724	0.163361	0.0224	0.0939597	0.0361757
DMKN	meso.shared	936	936	232	149	479	145	16	0.748437	0.511752	0.607868	0.226562	0.625	0.332569	0.025	0.107383	0.0405577
LGALS3BP	meso.shared	936	936	232	149	461	150	20	0.730586	0.492521	0.588385	0.237718	0.646552	0.347625	0.0316957	0.134228	0.0512821
PATJ	meso.shared	936	936	232	149	348	33	26	0.855037	0.371795	0.518243	0.0810811	0.142241	0.103286	0.0638821	0.174497	0.0935252
BNC2	meso.shared	936	936	232	149	455	72	30	0.816876	0.486111	0.609511	0.129264	0.310345	0.18251	0.05386	0.201342	0.0849858
EPHB6	meso.shared	936	936	232	149	328	90	10	0.766355	0.350427	0.480938	0.21028	0.387931	0.272727	0.0233645	0.0671141	0.034662
SEMA3B	meso.shared	936	936	232	149	321	80	8	0.784841	0.342949	0.477323	0.195599	0.344828	0.24961	0.0195599	0.0536913	0.0286738
C1S	meso.shared	936	936	232	149	457	88	24	0.803163	0.488248	0.607309	0.154657	0.37931	0.219725	0.0421793	0.161074	0.0668524
SLIT3	meso.shared	936	936	232	149	571	93	32	0.820402	0.610043	0.699755	0.133621	0.400862	0.200431	0.045977	0.214765	0.0757396
C1R	meso.shared	936	936	232	149	552	91	34	0.815362	0.589744	0.684439	0.134417	0.392241	0.20022	0.0502216	0.228188	0.0823245
FRAS1	meso.shared	936	936	232	149	362	76	12	0.804444	0.386752	0.522367	0.168889	0.327586	0.222874	0.0266667	0.0805369	0.0400668
PROCR	meso.shared	936	936	232	149	584	104	24	0.820225	0.623932	0.708738	0.146067	0.448276	0.220339	0.0337079	0.161074	0.0557491
MGAT4C	meso.shared	936	936	232	149	302	14	16	0.909639	0.32265	0.476341	0.0421687	0.0603448	0.0496454	0.0481928	0.107383	0.0665281
PHGDH	meso.shared	936	936	232	149	552	123	21	0.793103	0.589744	0.676471	0.176724	0.530172	0.265086	0.0301724	0.14094	0.0497041
SOX6	meso.shared	936	936	232	149	430	64	28	0.823755	0.459402	0.589849	0.122605	0.275862	0.169761	0.0536398	0.187919	0.0834575
REEP1	meso.shared	936	936	232	149	250	35	11	0.844595	0.267094	0.405844	0.118243	0.150862	0.132576	0.0371622	0.0738255	0.0494382
AQP1	meso.shared	936	936	232	149	559	6	23	0.95068	0.597222	0.733596	0.0102041	0.0258621	0.0146341	0.0391156	0.154362	0.0624152
ITGB8	meso.shared	936	936	232	149	275	56	6	0.816024	0.293803	0.43205	0.166172	0.241379	0.196837	0.0178042	0.0402685	0.0246914
BCHE	meso.shared	936	936	232	149	436	173	22	0.690967	0.465812	0.556477	0.274168	0.74569	0.400927	0.0348653	0.147651	0.0564103
MGST1	meso.shared	936	936	232	149	517	13	25	0.931532	0.55235	0.693494	0.0234234	0.0560345	0.0330368	0.045045	0.167785	0.0710227
SDC4	meso.shared	936	936	232	149	320	48	16	0.833333	0.34188	0.484848	0.125	0.206897	0.155844	0.0416667	0.107383	0.0600375
COBLL1	meso.shared	936	936	232	149	400	53	18	0.849257	0.42735	0.568586	0.112527	0.228448	0.150782	0.0382166	0.120805	0.0580645
SERPING1	meso.shared	936	936	232	149	648	157	34	0.772348	0.692308	0.730141	0.187128	0.676724	0.293184	0.0405244	0.228188	0.0688259
PAWR	meso.shared	936	936	232	149	393	123	19	0.734579	0.419872	0.53433	0.229907	0.530172	0.32073	0.035514	0.127517	0.0555556
TMEM98	meso.shared	936	936	232	149	539	184	28	0.71771	0.575855	0.639004	0.245007	0.793103	0.374364	0.0372836	0.187919	0.0622222
CRIM1	meso.shared	936	936	232	149	543	101	31	0.804444	0.580128	0.674115	0.14963	0.435345	0.222712	0.0459259	0.208054	0.0752427
MT1E	meso.shared	936	936	232	149	487	71	21	0.841105	0.520299	0.642904	0.122625	0.306034	0.175092	0.0362694	0.14094	0.0576923
MEST	meso.shared	936	936	232	149	567	159	28	0.751989	0.605769	0.671006	0.210875	0.685345	0.322515	0.0371353	0.187919	0.0620155
FLRT2	meso.shared	936	936	232	149	388	90	15	0.787018	0.41453	0.543037	0.182556	0.387931	0.248276	0.030426	0.100671	0.046729
CEBPD	meso.shared	936	936	232	149	611	137	48	0.767588	0.652778	0.705543	0.172111	0.590517	0.266537	0.0603015	0.322148	0.101587
EFNA5	meso.shared	936	936	232	149	509	47	33	0.864177	0.543803	0.667541	0.0797963	0.202586	0.114495	0.0560272	0.221477	0.0894309
TIMP1	meso.shared	936	936	232	149	868	213	83	0.745704	0.92735	0.826667	0.18299	0.918103	0.305158	0.0713058	0.557047	0.126428
NEO1	meso.shared	936	936	232	149	283	80	8	0.762803	0.30235	0.433053	0.215633	0.344828	0.26534	0.0215633	0.0536913	0.0307692
HTRA1	meso.shared	936	936	232	149	515	169	29	0.7223	0.550214	0.624621	0.237027	0.728448	0.357672	0.0406732	0.194631	0.0672854
CYSTM1	meso.shared	936	936	232	149	561	90	31	0.822581	0.599359	0.693449	0.131965	0.387931	0.196937	0.0454545	0.208054	0.0746089
NHSL1	meso.shared	936	936	232	149	311	57	21	0.799486	0.332265	0.469434	0.14653	0.24569	0.183575	0.0539846	0.14094	0.0780669
NSG1	meso.shared	936	936	232	149	354	102	9	0.76129	0.378205	0.505353	0.219355	0.439655	0.292683	0.0193548	0.0604027	0.029316
SELENBP1	meso.shared	936	936	232	149	445	89	25	0.796064	0.475427	0.595318	0.159213	0.383621	0.225032	0.0447227	0.167785	0.0706215
SNCA	meso.shared	936	936	232	149	400	107	24	0.753296	0.42735	0.545331	0.201507	0.461207	0.280472	0.0451977	0.161074	0.0705882
CD200	meso.shared	936	936	232	149	377	98	10	0.77732	0.402778	0.530612	0.202062	0.422414	0.273361	0.0206186	0.0671141	0.0315457
ID4	meso.shared	936	936	232	149	536	168	25	0.735254	0.57265	0.643844	0.230453	0.724138	0.349636	0.0342936	0.167785	0.0569476
IL6ST	meso.shared	936	936	232	149	514	130	38	0.753666	0.549145	0.635352	0.190616	0.560345	0.284464	0.0557185	0.255034	0.0914561
GSTM3	meso.shared	936	936	232	149	415	166	29	0.680328	0.443376	0.536869	0.272131	0.715517	0.394299	0.047541	0.194631	0.0764163
S100A6	meso.shared	936	936	232	149	814	207	88	0.733995	0.869658	0.796088	0.186655	0.892241	0.308725	0.0793508	0.590604	0.139905
PLOD2	meso.shared	936	936	232	149	415	86	26	0.787476	0.443376	0.567327	0.163188	0.37069	0.226614	0.0493359	0.174497	0.0769231
PDGFC	meso.shared	936	936	232	149	302	82	21	0.745679	0.32265	0.45041	0.202469	0.353448	0.257457	0.0518519	0.14094	0.0758123
CFH	meso.shared	936	936	232	149	490	142	33	0.736842	0.523504	0.612117	0.213534	0.612069	0.316611	0.0496241	0.221477	0.0810811
PTGIS	meso.shared	936	936	232	149	455	81	15	0.825771	0.486111	0.61197	0.147005	0.349138	0.206897	0.0272232	0.100671	0.0428571
TCEAL9	meso.shared	936	936	232	149	612	171	37	0.746341	0.653846	0.697039	0.208537	0.737069	0.325095	0.045122	0.248322	0.0763674
MT2A	meso.shared	936	936	232	149	515	78	43	0.809748	0.550214	0.655216	0.122642	0.336207	0.179724	0.0676101	0.288591	0.109554
HP	meso.adult	936	936	232	149	393	6	23	0.93128	0.419872	0.578792	0.014218	0.0258621	0.0183486	0.0545024	0.154362	0.0805604
SLPI	meso.adult	936	936	232	149	425	10	13	0.948661	0.45406	0.614162	0.0223214	0.0431034	0.0294118	0.0290179	0.0872483	0.0435511
KCNT2	meso.adult	936	936	232	149	295	16	12	0.913313	0.315171	0.468626	0.0495356	0.0689655	0.0576577	0.0371517	0.0805369	0.0508475
SLC39A8	meso.adult	936	936	232	149	294	46	9	0.842407	0.314103	0.457588	0.131805	0.198276	0.158348	0.025788	0.0604027	0.0361446
WWC1	meso.adult	936	936	232	149	294	6	2	0.97351	0.314103	0.47496	0.0198675	0.0258621	0.0224719	0.00662252	0.0134228	0.00886918
GFPT2	meso.adult	936	936	232	149	324	3	7	0.97006	0.346154	0.510236	0.00898204	0.012931	0.0106007	0.0209581	0.0469799	0.0289855
SAT1	meso.adult	936	936	232	149	715	149	62	0.772138	0.763889	0.767991	0.160907	0.642241	0.25734	0.0669546	0.416107	0.115349
SLC4A4	meso.adult	936	936	232	149	329	15	14	0.918994	0.351496	0.508501	0.0418994	0.0646552	0.0508475	0.0391061	0.0939597	0.0552268
ERRFI1	meso.adult	936	936	232	149	221	19	7	0.894737	0.236111	0.373626	0.0769231	0.0818966	0.0793319	0.0283401	0.0469799	0.0353535
AP000561.1	meso.adult	936	936	232	149	150	10	0	0.9375	0.160256	0.273723	0.0625	0.0431034	0.0510204	0	0	0
SGK1	meso.adult	936	936	232	149	306	32	19	0.857143	0.326923	0.473318	0.0896359	0.137931	0.108659	0.0532213	0.127517	0.0750988
MCTP2	meso.adult	936	936	232	149	169	24	6	0.849246	0.180556	0.297797	0.120603	0.103448	0.111369	0.0301508	0.0402685	0.0344828
GRIP1	meso.adult	936	936	232	149	213	12	19	0.872951	0.227564	0.361017	0.0491803	0.0517241	0.0504202	0.0778689	0.127517	0.0966921
PRKD1	meso.adult	936	936	232	149	221	16	10	0.894737	0.236111	0.373626	0.0647773	0.0689655	0.0668058	0.0404858	0.0671141	0.0505051
AC139491.7	meso.adult	936	936	232	149	145	0	1	0.993151	0.154915	0.268022	0	0	0	0.00684932	0.00671141	0.00677966
FLRT3	meso.adult	936	936	232	149	270	112	8	0.692308	0.288462	0.40724	0.287179	0.482759	0.360129	0.0205128	0.0536913	0.0296846
PTPRQ	meso.adult	936	936	232	149	200	24	8	0.862069	0.213675	0.342466	0.103448	0.103448	0.103448	0.0344828	0.0536913	0.0419948
ROR2	meso.adult	936	936	232	149	248	30	13	0.852234	0.264957	0.404238	0.103093	0.12931	0.114723	0.0446735	0.0872483	0.0590909
PDZRN4	meso.adult	936	936	232	149	90	5	3	0.918367	0.0961538	0.174081	0.0510204	0.0215517	0.030303	0.0306122	0.0201342	0.0242915
DAPK1	meso.adult	936	936	232	149	331	66	13	0.807317	0.353632	0.491828	0.160976	0.284483	0.205607	0.0317073	0.0872483	0.0465116
ZBTB7C	meso.adult	936	936	232	149	192	3	1	0.979592	0.205128	0.339223	0.0153061	0.012931	0.0140187	0.00510204	0.00671141	0.0057971
AC027288.3	meso.adult	936	936	232	149	128	0	1	0.992248	0.136752	0.240376	0	0	0	0.00775194	0.00671141	0.00719424
RBP4	meso.adult	936	936	232	149	200	3	2	0.97561	0.213675	0.35057	0.0146341	0.012931	0.01373	0.0097561	0.0134228	0.0112994
CLDN1	meso.adult	936	936	232	149	150	45	7	0.742574	0.160256	0.26362	0.222772	0.193966	0.207373	0.0346535	0.0469799	0.039886
CA12	meso.adult	936	936	232	149	132	6	0	0.956522	0.141026	0.24581	0.0434783	0.0258621	0.0324324	0	0	0
FAM153CP	meso.adult	936	936	232	149	140	13	3	0.897436	0.149573	0.25641	0.0833333	0.0560345	0.0670103	0.0192308	0.0201342	0.0196721
NTNG1	meso.adult	936	936	232	149	181	31	3	0.84186	0.193376	0.314509	0.144186	0.133621	0.138702	0.0139535	0.0201342	0.0164835
FAM153A	meso.adult	936	936	232	149	117	1	3	0.966942	0.125	0.221381	0.00826446	0.00431034	0.00566572	0.0247934	0.0201342	0.0222222
KRT7	meso.adult	936	936	232	149	220	39	1	0.846154	0.235043	0.367893	0.15	0.168103	0.158537	0.00384615	0.00671141	0.00488998
ADAMTS3	meso.adult	936	936	232	149	115	14	1	0.884615	0.122863	0.21576	0.107692	0.0603448	0.0773481	0.00769231	0.00671141	0.00716846
MET	meso.adult	936	936	232	149	164	7	5	0.931818	0.175214	0.294964	0.0397727	0.0301724	0.0343137	0.0284091	0.033557	0.0307692
DLGAP2	meso.adult	936	936	232	149	124	7	3	0.925373	0.132479	0.231776	0.0522388	0.0301724	0.0382514	0.0223881	0.0201342	0.0212014
SLC41A2	meso.adult	936	936	232	149	144	14	5	0.883436	0.153846	0.262056	0.0858896	0.0603448	0.0708861	0.0306748	0.033557	0.0320513
ALOX15	meso.adult	936	936	232	149	143	11	1	0.922581	0.152778	0.262145	0.0709677	0.0474138	0.0568475	0.00645161	0.00671141	0.00657895
WFDC2	meso.adult	936	936	232	149	148	12	5	0.89697	0.15812	0.268847	0.0727273	0.0517241	0.0604534	0.030303	0.033557	0.0318471
PHYHIP	meso.adult	936	936	232	149	253	10	3	0.951128	0.270299	0.420965	0.037594	0.0431034	0.0401606	0.0112782	0.0201342	0.0144578
CHI3L1	meso.adult	936	936	232	149	89	0	0	1	0.0950855	0.173659	0	0	0	0	0	0
FAM153B	meso.adult	936	936	232	149	89	5	1	0.936842	0.0950855	0.172648	0.0526316	0.0215517	0.030581	0.0105263	0.00671141	0.00819672
LINC00842	meso.adult	936	936	232	149	107	0	6	0.946903	0.114316	0.204004	0	0	0	0.0530973	0.0402685	0.0458015
AC006974.1	meso.adult	936	936	232	149	71	0	0	1	0.0758547	0.141013	0	0	0	0	0	0
MST1	meso.adult	936	936	232	149	125	53	1	0.698324	0.133547	0.224215	0.296089	0.228448	0.257908	0.00558659	0.00671141	0.00609756
ANXA8	meso.adult	936	936	232	149	196	12	0	0.942308	0.209402	0.342657	0.0576923	0.0517241	0.0545455	0	0	0
AL139220.2	meso.adult	936	936	232	149	74	9	0	0.891566	0.0790598	0.14524	0.108434	0.0387931	0.0571429	0	0	0
MUC16	meso.adult	936	936	232	149	132	20	3	0.851613	0.141026	0.24198	0.129032	0.0862069	0.103359	0.0193548	0.0201342	0.0197368
FAM110C	meso.adult	936	936	232	149	125	25	2	0.822368	0.133547	0.229779	0.164474	0.107759	0.130208	0.0131579	0.0134228	0.013289
AADAC	meso.adult	936	936	232	149	99	1	0	0.99	0.105769	0.19112	0.01	0.00431034	0.0060241	0	0	0
GRB7	meso.adult	936	936	232	149	112	20	1	0.842105	0.119658	0.209542	0.150376	0.0862069	0.109589	0.0075188	0.00671141	0.0070922
MFSD2A	meso.adult	936	936	232	149	129	2	2	0.969925	0.137821	0.241347	0.0150376	0.00862069	0.0109589	0.0150376	0.0134228	0.0141844
CHAC1	meso.adult	936	936	232	149	71	0	0	1	0.0758547	0.141013	0	0	0	0	0	0
RAB17	meso.adult	936	936	232	149	103	7	1	0.927928	0.110043	0.196753	0.0630631	0.0301724	0.0408163	0.00900901	0.00671141	0.00769231
GALNT9	meso.adult	936	936	232	149	177	30	3	0.842857	0.189103	0.308901	0.142857	0.12931	0.135747	0.0142857	0.0201342	0.0167131
SLC28A3	meso.adult	936	936	232	149	60	0	1	0.983607	0.0641026	0.120361	0	0	0	0.0163934	0.00671141	0.00952381
PDZD3	meso.adult	936	936	232	149	65	6	0	0.915493	0.0694444	0.129096	0.084507	0.0258621	0.039604	0	0	0
BMPR1B	meso.adult	936	936	232	149	130	3	5	0.942029	0.138889	0.242086	0.0217391	0.012931	0.0162162	0.0362319	0.033557	0.0348432
FBXO2	meso.adult	936	936	232	149	140	7	0	0.952381	0.149573	0.258541	0.047619	0.0301724	0.0369393	0	0	0
GPRC5A	meso.adult	936	936	232	149	170	28	6	0.833333	0.181624	0.298246	0.137255	0.12069	0.12844	0.0294118	0.0402685	0.0339943
AOX1	meso.adult	936	936	232	149	100	14	3	0.854701	0.106838	0.189934	0.119658	0.0603448	0.0802292	0.025641	0.0201342	0.0225564
NFKBIZ	meso.adult	936	936	232	149	262	17	11	0.903448	0.279915	0.427406	0.0586207	0.0732759	0.0651341	0.037931	0.0738255	0.0501139
CXCL6	meso.adult	936	936	232	149	86	2	1	0.966292	0.0918803	0.167805	0.0224719	0.00862069	0.0124611	0.011236	0.00671141	0.00840336
ARHGAP44	meso.adult	936	936	232	149	195	7	6	0.9375	0.208333	0.340909	0.0336538	0.0301724	0.0318182	0.0288462	0.0402685	0.0336134
DPP6	meso.adult	936	936	232	149	161	7	3	0.94152	0.172009	0.290876	0.0409357	0.0301724	0.0347395	0.0175439	0.0201342	0.01875
LINC00578	meso.adult	936	936	232	149	60	1	0	0.983607	0.0641026	0.120361	0.0163934	0.00431034	0.00682594	0	0	0
CACHD1	meso.adult	936	936	232	149	219	39	8	0.823308	0.233974	0.364393	0.146617	0.168103	0.156627	0.0300752	0.0536913	0.0385542
MIR4527HG	meso.adult	936	936	232	149	81	0	3	0.964286	0.0865385	0.158824	0	0	0	0.0357143	0.0201342	0.0257511
CHRM3	meso.adult	936	936	232	149	117	6	8	0.89313	0.125	0.219306	0.0458015	0.0258621	0.0330579	0.0610687	0.0536913	0.0571429
ID2	meso.adult	936	936	232	149	597	163	49	0.737948	0.637821	0.684241	0.201483	0.702586	0.31316	0.0605686	0.328859	0.102296
C15orf48	meso.adult	936	936	232	149	78	0	1	0.987342	0.0833333	0.153695	0	0	0	0.0126582	0.00671141	0.00877193
LINC02360	meso.adult	936	936	232	149	52	17	2	0.732394	0.0555556	0.103277	0.239437	0.0732759	0.112211	0.028169	0.0134228	0.0181818
MEGF6	meso.adult	936	936	232	149	232	56	13	0.770764	0.247863	0.375101	0.186047	0.241379	0.210131	0.0431894	0.0872483	0.0577778
SNCAIP	meso.adult	936	936	232	149	210	32	9	0.836653	0.224359	0.353833	0.12749	0.137931	0.132505	0.0358566	0.0604027	0.045
TNFRSF8	meso.adult	936	936	232	149	122	4	2	0.953125	0.130342	0.229323	0.03125	0.0172414	0.0222222	0.015625	0.0134228	0.0144404
LSAMP	meso.adult	936	936	232	149	284	57	18	0.791086	0.303419	0.43861	0.158774	0.24569	0.192893	0.0501393	0.120805	0.0708661
STEAP2	meso.adult	936	936	232	149	164	7	8	0.916201	0.175214	0.29417	0.0391061	0.0301724	0.0340633	0.0446927	0.0536913	0.0487805
RERG	meso.adult	936	936	232	149	280	53	7	0.823529	0.299145	0.438871	0.155882	0.228448	0.185315	0.0205882	0.0469799	0.0286299
KCTD8	meso.adult	936	936	232	149	91	11	2	0.875	0.0972222	0.175	0.105769	0.0474138	0.0654762	0.0192308	0.0134228	0.0158103
MYO5B	meso.adult	936	936	232	149	82	6	1	0.921348	0.0876068	0.16	0.0674157	0.0258621	0.0373832	0.011236	0.00671141	0.00840336
ABI3BP	meso.adult	936	936	232	149	151	17	10	0.848315	0.161325	0.271095	0.0955056	0.0732759	0.0829268	0.0561798	0.0671141	0.0611621
CXCL1	meso.adult	936	936	232	149	96	0	3	0.969697	0.102564	0.185507	0	0	0	0.030303	0.0201342	0.0241935
TMEM37	meso.adult	936	936	232	149	200	50	2	0.793651	0.213675	0.3367	0.198413	0.215517	0.206612	0.00793651	0.0134228	0.00997506
PVT1	meso.adult	936	936	232	149	165	23	6	0.850515	0.176282	0.292035	0.118557	0.0991379	0.107981	0.0309278	0.0402685	0.0349854
RAB7B	meso.adult	936	936	232	149	98	4	5	0.915888	0.104701	0.187919	0.0373832	0.0172414	0.0235988	0.046729	0.033557	0.0390625
RBFOX1	meso.adult	936	936	232	149	261	33	27	0.813084	0.278846	0.415274	0.102804	0.142241	0.119349	0.0841121	0.181208	0.114894
COBL	meso.adult	936	936	232	149	202	12	11	0.897778	0.215812	0.347976	0.0533333	0.0517241	0.0525164	0.0488889	0.0738255	0.0588235
RNF24	meso.adult	936	936	232	149	260	39	13	0.833333	0.277778	0.416667	0.125	0.168103	0.143382	0.0416667	0.0872483	0.0563991
SLIT2	meso.adult	936	936	232	149	231	48	16	0.783051	0.246795	0.375305	0.162712	0.206897	0.182163	0.0542373	0.107383	0.0720721
IL1R1	meso.adult	936	936	232	149	303	34	19	0.851124	0.323718	0.46904	0.0955056	0.146552	0.115646	0.0533708	0.127517	0.0752475
RASSF8	meso.adult	936	936	232	149	277	84	21	0.725131	0.29594	0.420334	0.219895	0.362069	0.273616	0.0549738	0.14094	0.079096
AL512380.2	meso.adult	936	936	232	149	56	0	0	1	0.0598291	0.112903	0	0	0	0	0	0
NAMPT	meso.adult	936	936	232	149	341	18	28	0.881137	0.364316	0.515495	0.0465116	0.0775862	0.0581583	0.0723514	0.187919	0.104478
GABRB2	meso.adult	936	936	232	149	108	24	2	0.80597	0.115385	0.201869	0.179104	0.103448	0.131148	0.0149254	0.0134228	0.0141343
MAGI2	meso.adult	936	936	232	149	301	39	38	0.796296	0.321581	0.458143	0.103175	0.168103	0.127869	0.100529	0.255034	0.144213
MAP3K8	meso.adult	936	936	232	149	230	34	7	0.848708	0.245726	0.38111	0.125461	0.146552	0.135189	0.0258303	0.0469799	0.0333333
MAST4	meso.adult	936	936	232	149	359	23	42	0.846698	0.383547	0.527941	0.0542453	0.0991379	0.070122	0.0990566	0.281879	0.146597
BIRC3	meso.adult	936	936	232	149	112	2	5	0.941176	0.119658	0.212322	0.0168067	0.00862069	0.011396	0.0420168	0.033557	0.0373134
CEBPB	meso.adult	936	936	232	149	486	92	29	0.800659	0.519231	0.629942	0.151565	0.396552	0.219309	0.0477759	0.194631	0.0767196
SGPP2	meso.adult	936	936	232	149	58	0	2	0.966667	0.0619658	0.116466	0	0	0	0.0333333	0.0134228	0.0191388
ARNT2	meso.adult	936	936	232	149	103	13	3	0.865546	0.110043	0.195261	0.109244	0.0560345	0.0740741	0.0252101	0.0201342	0.0223881
CFTR	meso.adult	936	936	232	149	85	2	2	0.955056	0.090812	0.165854	0.0224719	0.00862069	0.0124611	0.0224719	0.0134228	0.0168067
BICC1	meso.adult	936	936	232	149	378	52	22	0.836283	0.403846	0.544669	0.115044	0.224138	0.152047	0.0486726	0.147651	0.0732113
TNFSF14	meso.adult	936	936	232	149	53	0	3	0.946429	0.0566239	0.106855	0	0	0	0.0535714	0.0201342	0.0292683
CFAP69	meso.adult	936	936	232	149	74	1	2	0.961039	0.0790598	0.146101	0.012987	0.00431034	0.00647249	0.025974	0.0134228	0.0176991
FAM177B	meso.adult	936	936	232	149	45	0	0	1	0.0480769	0.0917431	0	0	0	0	0	0
IQCA1	meso.adult	936	936	232	149	191	63	6	0.734615	0.20406	0.319398	0.242308	0.271552	0.256098	0.0230769	0.0402685	0.0293399
SLC24A3	meso.adult	936	936	232	149	138	2	12	0.907895	0.147436	0.253676	0.0131579	0.00862069	0.0104167	0.0789474	0.0805369	0.0797342
PARD3B	meso.adult	936	936	232	149	267	19	30	0.844937	0.285256	0.426518	0.0601266	0.0818966	0.0693431	0.0949367	0.201342	0.129032
KDR	meso.adult	936	936	232	149	188	64	19	0.693727	0.200855	0.311516	0.236162	0.275862	0.254473	0.0701107	0.127517	0.0904762
LRRC1	meso.adult	936	936	232	149	175	21	5	0.870647	0.186966	0.307828	0.104478	0.0905172	0.0969977	0.0248756	0.033557	0.0285714
AC005699.1	meso.adult	936	936	232	149	83	0	6	0.932584	0.0886752	0.161951	0	0	0	0.0674157	0.0402685	0.0504202
KLF6	meso.adult	936	936	232	149	492	115	46	0.753446	0.525641	0.619257	0.17611	0.49569	0.259887	0.0704441	0.308725	0.114713
DLGAP1	meso.adult	936	936	232	149	91	1	7	0.919192	0.0972222	0.175845	0.010101	0.00431034	0.0060423	0.0707071	0.0469799	0.0564516
DPP4	meso.adult	936	936	232	149	110	30	1	0.780142	0.117521	0.204271	0.212766	0.12931	0.160858	0.0070922	0.00671141	0.00689655
AC018742.1	meso.adult	936	936	232	149	68	0	8	0.894737	0.0726496	0.134387	0	0	0	0.105263	0.0536913	0.0711111
SLC16A1	meso.adult	936	936	232	149	349	78	12	0.794989	0.372863	0.507636	0.177677	0.336207	0.232489	0.0273349	0.0805369	0.0408163
AC074031.1	meso.adult	936	936	232	149	37	0	2	0.948718	0.0395299	0.0758974	0	0	0	0.0512821	0.0134228	0.0212766
AL033384.2	meso.adult	936	936	232	149	48	1	1	0.96	0.0512821	0.0973631	0.02	0.00431034	0.0070922	0.02	0.00671141	0.0100503
OOEP	meso.adult	936	936	232	149	166	1	6	0.959538	0.17735	0.299369	0.00578035	0.00431034	0.00493827	0.0346821	0.0402685	0.0372671
AC011468.3	meso.adult	936	936	232	149	74	1	0	0.986667	0.0790598	0.14639	0.0133333	0.00431034	0.00651466	0	0	0
KIAA1211L	meso.adult	936	936	232	149	101	13	1	0.878261	0.107906	0.192198	0.113043	0.0560345	0.074928	0.00869565	0.00671141	0.00757576
BAIAP2L1	meso.adult	936	936	232	149	185	4	9	0.934343	0.19765	0.326279	0.020202	0.0172414	0.0186047	0.0454545	0.0604027	0.0518732
STEAP1	meso.adult	936	936	232	149	81	0	1	0.987805	0.0865385	0.159136	0	0	0	0.0121951	0.00671141	0.00865801
ARFGEF3	meso.adult	936	936	232	149	93	20	4	0.794872	0.099359	0.176638	0.17094	0.0862069	0.114613	0.034188	0.0268456	0.0300752
CMTM4	meso.adult	936	936	232	149	89	5	7	0.881188	0.0950855	0.171649	0.049505	0.0215517	0.03003	0.0693069	0.0469799	0.056
NNMT	meso.adult	936	936	232	149	258	54	14	0.791411	0.275641	0.408875	0.165644	0.232759	0.193548	0.0429448	0.0939597	0.0589474
MIR924HG	meso.adult	936	936	232	149	89	6	8	0.864078	0.0950855	0.171319	0.0582524	0.0258621	0.0358209	0.0776699	0.0536913	0.0634921
FOS	meso.adult	936	936	232	149	424	94	31	0.772313	0.452991	0.571044	0.17122	0.405172	0.240717	0.0564663	0.208054	0.0888252
TPBG	meso.adult	936	936	232	149	169	42	8	0.771689	0.180556	0.292641	0.191781	0.181034	0.186253	0.0365297	0.0536913	0.0434783
AC092691.1	meso.adult	936	936	232	149	68	6	2	0.894737	0.0726496	0.134387	0.0789474	0.0258621	0.038961	0.0263158	0.0134228	0.0177778
RRAS2	meso.adult	936	936	232	149	275	54	17	0.794798	0.293803	0.429017	0.156069	0.232759	0.186851	0.0491329	0.114094	0.0686869
FBXL13	meso.adult	936	936	232	149	94	1	2	0.969072	0.100427	0.181994	0.0103093	0.00431034	0.00607903	0.0206186	0.0134228	0.0162602
FAM107B	meso.adult	936	936	232	149	377	45	19	0.854875	0.402778	0.547567	0.102041	0.193966	0.13373	0.0430839	0.127517	0.0644068
ANKS1B	meso.adult	936	936	232	149	115	8	6	0.891473	0.122863	0.215962	0.0620155	0.0344828	0.0443213	0.0465116	0.0402685	0.0431655
ARHGEF28	meso.adult	936	936	232	149	83	5	3	0.912088	0.0886752	0.161636	0.0549451	0.0215517	0.0309598	0.032967	0.0201342	0.025
FOSL2	meso.adult	936	936	232	149	310	38	14	0.856354	0.331197	0.477658	0.104972	0.163793	0.127946	0.038674	0.0939597	0.0547945
CCNYL1	meso.adult	936	936	232	149	219	56	6	0.779359	0.233974	0.359901	0.199288	0.241379	0.218324	0.0213523	0.0402685	0.027907
GAS1	meso.adult	936	936	232	149	307	79	14	0.7675	0.327991	0.459581	0.1975	0.340517	0.25	0.035	0.0939597	0.0510018
ARHGAP18	meso.adult	936	936	232	149	268	24	21	0.85623	0.286325	0.429143	0.0766773	0.103448	0.0880734	0.0670927	0.14094	0.0909091
EVA1C	meso.adult	936	936	232	149	243	15	18	0.880435	0.259615	0.40099	0.0543478	0.0646552	0.0590551	0.0652174	0.120805	0.0847059
SYNE1	meso.adult	936	936	232	149	348	17	43	0.852941	0.371795	0.517857	0.0416667	0.0732759	0.053125	0.105392	0.288591	0.154399
VGLL3	meso.adult	936	936	232	149	123	58	6	0.657754	0.13141	0.219056	0.31016	0.25	0.27685	0.0320856	0.0402685	0.0357143
CLIC4	meso.adult	936	936	232	149	356	48	36	0.809091	0.380342	0.517442	0.109091	0.206897	0.142857	0.0818182	0.241611	0.122241
DSCAML1	meso.adult	936	936	232	149	92	0	2	0.978723	0.0982906	0.178641	0	0	0	0.0212766	0.0134228	0.0164609
ARMC9	meso.adult	936	936	232	149	212	9	12	0.909871	0.226496	0.362703	0.0386266	0.0387931	0.0387097	0.0515021	0.0805369	0.0628272
MEIS2	meso.adult	936	936	232	149	517	136	42	0.743885	0.55235	0.633967	0.195683	0.586207	0.29342	0.0604317	0.281879	0.0995261
SPACA6	meso.adult	936	936	232	149	45	0	1	0.978261	0.0480769	0.0916497	0	0	0	0.0217391	0.00671141	0.0102564
ST6GAL1	meso.adult	936	936	232	149	250	23	18	0.859107	0.267094	0.407498	0.0790378	0.0991379	0.0879541	0.0618557	0.120805	0.0818182
FAM155A	meso.adult	936	936	232	149	157	11	11	0.877095	0.167735	0.281614	0.0614525	0.0474138	0.053528	0.0614525	0.0738255	0.0670732
IRAK3	meso.adult	936	936	232	149	211	15	18	0.864754	0.225427	0.357627	0.0614754	0.0646552	0.0630252	0.0737705	0.120805	0.0916031
MTHFD1L	meso.adult	936	936	232	149	189	25	12	0.836283	0.201923	0.325301	0.110619	0.107759	0.10917	0.0530973	0.0805369	0.064
PHACTR1	meso.adult	936	936	232	149	276	24	29	0.838906	0.294872	0.436364	0.0729483	0.103448	0.0855615	0.0881459	0.194631	0.121339
SLC7A2	meso.adult	936	936	232	149	115	23	5	0.804196	0.122863	0.21316	0.160839	0.0991379	0.122667	0.034965	0.033557	0.0342466
TNXB	meso.adult	936	936	232	149	338	14	19	0.911051	0.361111	0.517215	0.0377358	0.0603448	0.0464345	0.0512129	0.127517	0.0730769
DUSP1	meso.adult	936	936	232	149	441	102	64	0.726524	0.471154	0.571614	0.16804	0.439655	0.243147	0.105437	0.42953	0.169312
FEZ2	meso.adult	936	936	232	149	412	97	33	0.760148	0.440171	0.55751	0.178967	0.418103	0.250646	0.0608856	0.221477	0.0955137
APOO	meso.adult	936	936	232	149	256	21	21	0.85906	0.273504	0.414911	0.0704698	0.0905172	0.0792453	0.0704698	0.14094	0.0939597
ADIRF	meso.adult	936	936	232	149	371	23	21	0.893976	0.396368	0.549223	0.0554217	0.0991379	0.0710974	0.0506024	0.14094	0.0744681
TIAM1	meso.adult	936	936	232	149	154	6	10	0.905882	0.16453	0.278481	0.0352941	0.0258621	0.0298507	0.0588235	0.0671141	0.0626959
GRIN2A	meso.adult	936	936	232	149	80	14	3	0.824742	0.0854701	0.154889	0.14433	0.0603448	0.0851064	0.0309278	0.0201342	0.0243902
SLC47A1	meso.adult	936	936	232	149	135	1	9	0.931034	0.144231	0.249769	0.00689655	0.00431034	0.00530504	0.062069	0.0604027	0.0612245
TBC1D2B	meso.adult	936	936	232	149	166	34	11	0.78673	0.17735	0.289451	0.161137	0.146552	0.153499	0.0521327	0.0738255	0.0611111
PCNX2	meso.adult	936	936	232	149	98	10	4	0.875	0.104701	0.187023	0.0892857	0.0431034	0.0581395	0.0357143	0.0268456	0.0306513
CARMIL1	meso.adult	936	936	232	149	275	41	24	0.808824	0.293803	0.431034	0.120588	0.176724	0.143357	0.0705882	0.161074	0.0981595
ALDH1A3	meso.adult	936	936	232	149	37	4	2	0.860465	0.0395299	0.0755873	0.0930233	0.0172414	0.0290909	0.0465116	0.0134228	0.0208333
LINC01239	meso.adult	936	936	232	149	36	1	3	0.9	0.0384615	0.0737705	0.025	0.00431034	0.00735294	0.075	0.0201342	0.031746
ST3GAL5	meso.adult	936	936	232	149	218	35	17	0.807407	0.232906	0.361526	0.12963	0.150862	0.139442	0.062963	0.114094	0.0811456
NFKBIA	meso.adult	936	936	232	149	359	48	40	0.803132	0.383547	0.519161	0.107383	0.206897	0.141384	0.0894855	0.268456	0.134228
LAMA4	meso.adult	936	936	232	149	296	102	34	0.685185	0.316239	0.432749	0.236111	0.439655	0.307229	0.0787037	0.228188	0.11704
ID1	meso.adult	936	936	232	149	524	158	49	0.716826	0.559829	0.628674	0.216142	0.681034	0.328141	0.0670315	0.328859	0.111364
PLEKHA7	meso.adult	936	936	232	149	271	21	14	0.885621	0.28953	0.436393	0.0686275	0.0905172	0.0780669	0.0457516	0.0939597	0.0615385
CDK14	meso.adult	936	936	232	149	273	24	26	0.845201	0.291667	0.433678	0.0743034	0.103448	0.0864865	0.0804954	0.174497	0.110169
NTM	meso.adult	936	936	232	149	142	25	17	0.771739	0.151709	0.253571	0.13587	0.107759	0.120192	0.0923913	0.114094	0.102102
UAP1	meso.adult	936	936	232	149	212	51	13	0.768116	0.226496	0.349835	0.184783	0.219828	0.200787	0.0471014	0.0872483	0.0611765
AFAP1	meso.adult	936	936	232	149	192	40	16	0.774194	0.205128	0.324324	0.16129	0.172414	0.166667	0.0645161	0.107383	0.0806045
MARCH3	meso.adult	936	936	232	149	178	8	11	0.903553	0.190171	0.31421	0.0406091	0.0344828	0.037296	0.0558376	0.0738255	0.0635838
PIM1	meso.adult	936	936	232	149	186	14	19	0.849315	0.198718	0.322078	0.0639269	0.0603448	0.0620843	0.086758	0.127517	0.103261
BCR	meso.adult	936	936	232	149	171	26	9	0.830097	0.182692	0.299475	0.126214	0.112069	0.118721	0.0436893	0.0604027	0.0507042
CDH11	meso.adult	936	936	232	149	327	99	22	0.729911	0.349359	0.472543	0.220982	0.426724	0.291176	0.0491071	0.147651	0.0737018
PAPPA	meso.adult	936	936	232	149	210	80	9	0.702341	0.224359	0.340081	0.267559	0.344828	0.301318	0.0301003	0.0604027	0.0401786
TNFRSF11B	meso.adult	936	936	232	149	72	19	1	0.782609	0.0769231	0.140078	0.206522	0.0818966	0.117284	0.0108696	0.00671141	0.00829876
HK2	meso.adult	936	936	232	149	98	5	3	0.924528	0.104701	0.1881	0.0471698	0.0215517	0.0295858	0.0283019	0.0201342	0.0235294
FAM221A	meso.adult	936	936	232	149	155	39	7	0.771144	0.165598	0.272647	0.19403	0.168103	0.180139	0.0348259	0.0469799	0.04
PTPN13	meso.adult	936	936	232	149	147	17	8	0.854651	0.157051	0.265343	0.0988372	0.0732759	0.0841584	0.0465116	0.0536913	0.0498442
PLXNA4	meso.adult	936	936	232	149	145	2	9	0.929487	0.154915	0.265568	0.0128205	0.00862069	0.0103093	0.0576923	0.0604027	0.0590164
PRKCI	meso.adult	936	936	232	149	257	62	13	0.774096	0.274573	0.405363	0.186747	0.267241	0.219858	0.0391566	0.0872483	0.0540541
CUX1	meso.adult	936	936	232	149	520	109	45	0.771513	0.555556	0.645963	0.161721	0.469828	0.240618	0.0667656	0.302013	0.109356
SIMC1	meso.adult	936	936	232	149	136	10	6	0.894737	0.145299	0.25	0.0657895	0.0431034	0.0520833	0.0394737	0.0402685	0.0398671
TXNRD1	meso.adult	936	936	232	149	406	40	31	0.851153	0.433761	0.574664	0.0838574	0.172414	0.112835	0.0649895	0.208054	0.0990415
AC024230.1	meso.adult	936	936	232	149	106	0	6	0.946429	0.113248	0.20229	0	0	0	0.0535714	0.0402685	0.045977
TMSB4X	meso.adult	936	936	232	149	928	231	116	0.727843	0.991453	0.839439	0.181176	0.99569	0.306569	0.0909804	0.778523	0.162921
ADAMTS15	meso.adult	936	936	232	149	90	3	4	0.927835	0.0961538	0.17425	0.0309278	0.012931	0.0182371	0.0412371	0.0268456	0.0325203
H6PD	meso.adult	936	936	232	149	159	18	12	0.84127	0.169872	0.282667	0.0952381	0.0775862	0.0855107	0.0634921	0.0805369	0.0710059
ZFP36L1	meso.adult	936	936	232	149	615	146	66	0.743652	0.657051	0.697674	0.176542	0.62931	0.275732	0.0798065	0.442953	0.135246
PIEZO2	meso.adult	936	936	232	149	99	36	9	0.6875	0.105769	0.183333	0.25	0.155172	0.191489	0.0625	0.0604027	0.0614334
SVEP1	meso.adult	936	936	232	149	112	17	5	0.835821	0.119658	0.209346	0.126866	0.0732759	0.0928962	0.0373134	0.033557	0.0353357
AGBL4	meso.adult	936	936	232	149	147	0	18	0.890909	0.157051	0.26703	0	0	0	0.109091	0.120805	0.11465
IER3	meso.adult	936	936	232	149	231	48	22	0.767442	0.246795	0.373484	0.159468	0.206897	0.180113	0.0730897	0.147651	0.0977778
ARID5B	meso.adult	936	936	232	149	500	175	43	0.696379	0.534188	0.604595	0.243733	0.75431	0.368421	0.0598886	0.288591	0.0991926
ANXA1	meso.adult	936	936	232	149	549	155	51	0.727152	0.586538	0.64932	0.205298	0.668103	0.314083	0.0675497	0.342282	0.112832
BDNF-AS	meso.adult	936	936	232	149	180	21	5	0.873786	0.192308	0.315236	0.101942	0.0905172	0.0958904	0.0242718	0.033557	0.028169
CACNA2D3	meso.adult	936	936	232	149	157	7	20	0.853261	0.167735	0.280357	0.0380435	0.0301724	0.0336538	0.108696	0.134228	0.12012
CD55	meso.adult	936	936	232	149	258	21	13	0.883562	0.275641	0.420195	0.0719178	0.0905172	0.0801527	0.0445205	0.0872483	0.0589569
NRG4	meso.adult	936	936	232	149	140	17	4	0.869565	0.149573	0.255242	0.10559	0.0732759	0.086514	0.0248447	0.0268456	0.0258065
PCOLCE2	meso.adult	936	936	232	149	215	71	10	0.726351	0.229701	0.349026	0.239865	0.306034	0.268939	0.0337838	0.0671141	0.0449438
MT1M	meso.adult	936	936	232	149	176	0	6	0.967033	0.188034	0.314848	0	0	0	0.032967	0.0402685	0.0362538
GCNT1	meso.adult	936	936	232	149	80	19	5	0.769231	0.0854701	0.153846	0.182692	0.0818966	0.113095	0.0480769	0.033557	0.0395257
MT1X	meso.adult	936	936	232	149	303	37	16	0.851124	0.323718	0.46904	0.103933	0.159483	0.12585	0.0449438	0.107383	0.0633663
NINL	meso.adult	936	936	232	149	167	33	11	0.791469	0.178419	0.291194	0.156398	0.142241	0.148984	0.0521327	0.0738255	0.0611111
AC098617.1	meso.adult	936	936	232	149	97	0	9	0.915094	0.103632	0.18618	0	0	0	0.0849057	0.0604027	0.0705882
PLEKHA6	meso.adult	936	936	232	149	151	9	6	0.909639	0.161325	0.274047	0.0542169	0.0387931	0.0452261	0.0361446	0.0402685	0.0380952
EGFR	meso.adult	936	936	232	149	157	28	13	0.792929	0.167735	0.276896	0.141414	0.12069	0.130233	0.0656566	0.0872483	0.074928
ZNF90	meso.adult	936	936	232	149	130	7	11	0.878378	0.138889	0.239852	0.0472973	0.0301724	0.0368421	0.0743243	0.0738255	0.0740741
KCNH5	meso.adult	936	936	232	149	44	2	4	0.88	0.0470085	0.0892495	0.04	0.00862069	0.0141844	0.08	0.0268456	0.040201
C1RL	meso.adult	936	936	232	149	181	19	3	0.891626	0.193376	0.317823	0.0935961	0.0818966	0.0873563	0.0147783	0.0201342	0.0170455
SGMS2	meso.adult	936	936	232	149	110	11	4	0.88	0.117521	0.207352	0.088	0.0474138	0.0616246	0.032	0.0268456	0.0291971
CNKSR3	meso.adult	936	936	232	149	139	27	17	0.759563	0.148504	0.248436	0.147541	0.116379	0.13012	0.0928962	0.114094	0.10241
ATRNL1	meso.adult	936	936	232	149	63	24	2	0.707865	0.0673077	0.122927	0.269663	0.103448	0.149533	0.0224719	0.0134228	0.0168067
TM7SF3	meso.adult	936	936	232	149	215	27	13	0.843137	0.229701	0.361041	0.105882	0.116379	0.110883	0.0509804	0.0872483	0.0643564
GCHFR	meso.adult	936	936	232	149	170	23	11	0.833333	0.181624	0.298246	0.112745	0.0991379	0.105505	0.0539216	0.0738255	0.0623229
MPP6	meso.adult	936	936	232	149	129	40	4	0.745665	0.137821	0.232642	0.231214	0.172414	0.197531	0.0231214	0.0268456	0.0248447
TSPAN5	meso.adult	936	936	232	149	217	46	18	0.772242	0.231838	0.356615	0.163701	0.198276	0.179337	0.0640569	0.120805	0.0837209
ENO1	meso.adult	936	936	232	149	706	179	61	0.7463	0.754274	0.750266	0.189218	0.771552	0.303905	0.064482	0.409396	0.111416
ROBO3	meso.adult	936	936	232	149	92	15	4	0.828829	0.0982906	0.17574	0.135135	0.0646552	0.0874636	0.036036	0.0268456	0.0307692
NABP1	meso.adult	936	936	232	149	137	28	8	0.791908	0.146368	0.247069	0.16185	0.12069	0.138272	0.0462428	0.0536913	0.0496894
PCBP3	meso.adult	936	936	232	149	67	2	2	0.943662	0.0715812	0.133069	0.028169	0.00862069	0.0132013	0.028169	0.0134228	0.0181818
MYC	meso.adult	936	936	232	149	193	13	10	0.893519	0.206197	0.335069	0.0601852	0.0560345	0.0580357	0.0462963	0.0671141	0.0547945
CRLS1	meso.adult	936	936	232	149	307	71	22	0.7675	0.327991	0.459581	0.1775	0.306034	0.224684	0.055	0.147651	0.0801457
LAMB1	meso.adult	936	936	232	149	260	146	32	0.593607	0.277778	0.378457	0.333333	0.62931	0.435821	0.0730594	0.214765	0.109029
MARCH1	meso.adult	936	936	232	149	185	9	9	0.91133	0.19765	0.324846	0.044335	0.0387931	0.0413793	0.044335	0.0604027	0.0511364
FAS	meso.adult	936	936	232	149	95	13	5	0.840708	0.101496	0.181125	0.115044	0.0560345	0.0753623	0.0442478	0.033557	0.0381679
MICAL2	meso.adult	936	936	232	149	197	11	16	0.879464	0.21047	0.339655	0.0491071	0.0474138	0.0482456	0.0714286	0.107383	0.0857909
AC103876.1	meso.adult	936	936	232	149	59	1	0	0.983333	0.0630342	0.118474	0.0166667	0.00431034	0.00684932	0	0	0
ROR1	meso.adult	936	936	232	149	252	62	22	0.75	0.269231	0.396226	0.184524	0.267241	0.21831	0.0654762	0.147651	0.0907216
TMEM165	meso.adult	936	936	232	149	482	96	37	0.78374	0.514957	0.621534	0.156098	0.413793	0.226682	0.0601626	0.248322	0.0968586
ZC3H12A	meso.adult	936	936	232	149	50	1	2	0.943396	0.0534188	0.101112	0.0188679	0.00431034	0.00701754	0.0377358	0.0134228	0.019802
GLI2	meso.adult	936	936	232	149	70	3	2	0.933333	0.0747863	0.138477	0.04	0.012931	0.019544	0.0266667	0.0134228	0.0178571
IL6	meso.adult	936	936	232	149	64	0	3	0.955224	0.0683761	0.127617	0	0	0	0.0447761	0.0201342	0.0277778
GLS	meso.adult	936	936	232	149	401	115	40	0.721223	0.428419	0.537534	0.206835	0.49569	0.291878	0.0719424	0.268456	0.113475
ADI1	meso.adult	936	936	232	149	467	104	29	0.778333	0.498932	0.608073	0.173333	0.448276	0.25	0.0483333	0.194631	0.0774366
FAAH2	meso.adult	936	936	232	149	49	2	2	0.924528	0.0523504	0.09909	0.0377358	0.00862069	0.0140351	0.0377358	0.0134228	0.019802
AC107021.1	meso.adult	936	936	232	149	77	0	12	0.865169	0.082265	0.150244	0	0	0	0.134831	0.0805369	0.10084
TMOD3	meso.adult	936	936	232	149	306	43	25	0.818182	0.326923	0.467176	0.114973	0.185345	0.141914	0.0668449	0.167785	0.0956023
CLTB	meso.adult	936	936	232	149	558	115	33	0.790368	0.596154	0.679659	0.16289	0.49569	0.245203	0.0467422	0.221477	0.077193
ZFP36	meso.adult	936	936	232	149	306	49	38	0.778626	0.326923	0.460497	0.124682	0.211207	0.1568	0.0966921	0.255034	0.140221
ZFPM2	meso.adult	936	936	232	149	273	50	34	0.764706	0.291667	0.422274	0.140056	0.215517	0.169779	0.0952381	0.228188	0.134387
CPE	meso.adult	936	936	232	149	472	219	32	0.652835	0.504274	0.569017	0.302905	0.943966	0.458639	0.04426	0.214765	0.0733945
TNFAIP2	meso.adult	936	936	232	149	157	13	12	0.862637	0.167735	0.280859	0.0714286	0.0560345	0.0628019	0.0659341	0.0805369	0.0725076
CTTN	meso.adult	936	936	232	149	453	109	42	0.75	0.483974	0.588312	0.180464	0.469828	0.260766	0.0695364	0.281879	0.111554
PCSK5	meso.adult	936	936	232	149	143	17	12	0.831395	0.152778	0.258123	0.0988372	0.0732759	0.0841584	0.0697674	0.0805369	0.0747664
AFDN	meso.adult	936	936	232	149	409	63	25	0.822938	0.436966	0.57083	0.126761	0.271552	0.17284	0.0503018	0.167785	0.0773994
CARHSP1	meso.adult	936	936	232	149	532	152	45	0.729767	0.568376	0.639039	0.208505	0.655172	0.316337	0.0617284	0.302013	0.102506
CLIP4	meso.adult	936	936	232	149	205	23	10	0.861345	0.219017	0.349233	0.0966387	0.0991379	0.0978723	0.0420168	0.0671141	0.0516796
ATP1A1	meso.adult	936	936	232	149	450	111	34	0.756303	0.480769	0.587851	0.186555	0.478448	0.26844	0.0571429	0.228188	0.0913978
FMN2	meso.adult	936	936	232	149	48	2	6	0.857143	0.0512821	0.0967742	0.0357143	0.00862069	0.0138889	0.107143	0.0402685	0.0585366
DPYD	meso.adult	936	936	232	149	310	21	34	0.849315	0.331197	0.476556	0.0575342	0.0905172	0.0703518	0.0931507	0.228188	0.132296
TFRC	meso.adult	936	936	232	149	185	27	15	0.814978	0.19765	0.318143	0.118943	0.116379	0.117647	0.0660793	0.100671	0.0797872
PRDX6	meso.adult	936	936	232	149	629	185	60	0.71968	0.672009	0.695028	0.21167	0.797414	0.334539	0.0686499	0.402685	0.117302
FAM189A1	meso.adult	936	936	232	149	53	3	3	0.898305	0.0566239	0.106533	0.0508475	0.012931	0.0206186	0.0508475	0.0201342	0.0288462
RFX2	meso.adult	936	936	232	149	117	13	12	0.823944	0.125	0.217069	0.0915493	0.0560345	0.0695187	0.084507	0.0805369	0.0824742
CADPS2	meso.adult	936	936	232	149	154	32	19	0.75122	0.16453	0.269939	0.156098	0.137931	0.146453	0.0926829	0.127517	0.107345
EPB41L4A	meso.adult	936	936	232	149	196	9	25	0.852174	0.209402	0.336192	0.0391304	0.0387931	0.038961	0.108696	0.167785	0.131926
CNTN4	meso.adult	936	936	232	149	171	57	17	0.697959	0.182692	0.289585	0.232653	0.24569	0.238994	0.0693878	0.114094	0.0862944
CA1	meso.adult	936	936	232	149	61	2	9	0.847222	0.0651709	0.121032	0.0277778	0.00862069	0.0131579	0.125	0.0604027	0.081448
PGM2	meso.adult	936	936	232	149	138	17	10	0.836364	0.147436	0.250681	0.10303	0.0732759	0.0856423	0.0606061	0.0671141	0.0636943
ABLIM2	meso.adult	936	936	232	149	73	1	9	0.879518	0.0779915	0.143278	0.0120482	0.00431034	0.00634921	0.108434	0.0604027	0.0775862
MAP3K5	meso.adult	936	936	232	149	144	2	10	0.923077	0.153846	0.263736	0.0128205	0.00862069	0.0103093	0.0641026	0.0671141	0.0655738
ADAMTS6	meso.adult	936	936	232	149	115	11	16	0.809859	0.122863	0.213358	0.0774648	0.0474138	0.0588235	0.112676	0.107383	0.109966
FAM160A1	meso.adult	936	936	232	149	85	3	8	0.885417	0.090812	0.164729	0.03125	0.012931	0.0182927	0.0833333	0.0536913	0.0653061
ARAP2	meso.adult	936	936	232	149	114	6	12	0.863636	0.121795	0.213483	0.0454545	0.0258621	0.032967	0.0909091	0.0805369	0.0854093
PLAAT4	meso.adult	936	936	232	149	194	32	13	0.811715	0.207265	0.330213	0.133891	0.137931	0.135881	0.0543933	0.0872483	0.0670103
NEDD4L	meso.adult	936	936	232	149	222	35	19	0.804348	0.237179	0.366337	0.126812	0.150862	0.137795	0.0688406	0.127517	0.0894118
NR2F1-AS1	meso.adult	936	936	232	149	105	29	4	0.76087	0.112179	0.195531	0.210145	0.125	0.156757	0.0289855	0.0268456	0.0278746
TOR1AIP2	meso.adult	936	936	232	149	381	94	31	0.752964	0.407051	0.528433	0.185771	0.405172	0.254743	0.0612648	0.208054	0.0946565
DPYSL3	meso.adult	936	936	232	149	231	38	18	0.804878	0.246795	0.37776	0.132404	0.163793	0.146435	0.0627178	0.120805	0.0825688
PNRC1	meso.adult	936	936	232	149	535	157	54	0.717158	0.571581	0.636147	0.210456	0.676724	0.321063	0.0723861	0.362416	0.12067
RORA	meso.adult	936	936	232	149	242	14	36	0.828767	0.258547	0.394137	0.0479452	0.0603448	0.0534351	0.123288	0.241611	0.163265
SYT1	meso.adult	936	936	232	149	126	12	6	0.875	0.134615	0.233333	0.0833333	0.0517241	0.0638298	0.0416667	0.0402685	0.0409556
XPO5	meso.adult	936	936	232	149	160	14	8	0.879121	0.17094	0.286225	0.0769231	0.0603448	0.0676329	0.043956	0.0536913	0.0483384
MARK3	meso.adult	936	936	232	149	318	37	40	0.805063	0.339744	0.477836	0.0936709	0.159483	0.118022	0.101266	0.268456	0.147059
DNAJB9	meso.adult	936	936	232	149	292	38	17	0.841499	0.311966	0.455183	0.10951	0.163793	0.131261	0.0489914	0.114094	0.0685484
PHLPP2	meso.adult	936	936	232	149	116	8	6	0.892308	0.123932	0.217636	0.0615385	0.0344828	0.0441989	0.0461538	0.0402685	0.0430108
IER2	meso.adult	936	936	232	149	287	114	30	0.665893	0.306624	0.419898	0.264501	0.491379	0.343891	0.0696056	0.201342	0.103448
OAT	meso.adult	936	936	232	149	357	81	19	0.781182	0.38141	0.512563	0.177243	0.349138	0.235123	0.0415755	0.127517	0.0627063
SLC7A8	meso.adult	936	936	232	149	107	12	3	0.877049	0.114316	0.202268	0.0983607	0.0517241	0.0677966	0.0245902	0.0201342	0.0221402
DAAM1	meso.adult	936	936	232	149	484	61	48	0.816189	0.517094	0.633094	0.102867	0.262931	0.147879	0.0809444	0.322148	0.12938
PCLO	meso.adult	936	936	232	149	163	31	5	0.819095	0.174145	0.287225	0.155779	0.133621	0.143852	0.0251256	0.033557	0.0287356
VAT1L	meso.adult	936	936	232	149	53	4	3	0.883333	0.0566239	0.106426	0.0666667	0.0172414	0.0273973	0.05	0.0201342	0.0287081
BEX3	meso.adult	936	936	232	149	654	216	54	0.707792	0.698718	0.703226	0.233766	0.931034	0.373702	0.0584416	0.362416	0.100652
RPL13A	meso.adult	936	936	232	149	885	232	104	0.724816	0.945513	0.820584	0.190008	1	0.319339	0.0851761	0.697987	0.151825
FGFR1OP2	meso.adult	936	936	232	149	290	55	19	0.796703	0.309829	0.446154	0.151099	0.237069	0.184564	0.0521978	0.127517	0.0740741
LAMA3	meso.adult	936	936	232	149	132	21	4	0.840764	0.141026	0.241537	0.133758	0.0905172	0.107969	0.0254777	0.0268456	0.0261438
ARHGAP32	meso.adult	936	936	232	149	172	29	13	0.803738	0.183761	0.29913	0.135514	0.125	0.130045	0.0607477	0.0872483	0.0716253
MYO1D	meso.adult	936	936	232	149	186	23	21	0.808696	0.198718	0.319039	0.1	0.0991379	0.0995671	0.0913043	0.14094	0.110818
IL15	meso.adult	936	936	232	149	102	4	8	0.894737	0.108974	0.194286	0.0350877	0.0172414	0.0231214	0.0701754	0.0536913	0.0608365
HIF1A	meso.adult	936	936	232	149	369	30	39	0.842466	0.394231	0.537118	0.0684932	0.12931	0.0895522	0.0890411	0.261745	0.132879
KDM5B	meso.adult	936	936	232	149	408	107	36	0.740472	0.435897	0.548756	0.194192	0.461207	0.273308	0.0653358	0.241611	0.102857
CHP1	meso.adult	936	936	232	149	304	38	22	0.835165	0.324786	0.467692	0.104396	0.163793	0.127517	0.0604396	0.147651	0.08577
NEBL	meso.adult	936	936	232	149	238	26	31	0.80678	0.254274	0.386677	0.0881356	0.112069	0.0986717	0.105085	0.208054	0.13964
SNX24	meso.adult	936	936	232	149	156	28	10	0.804124	0.166667	0.276106	0.14433	0.12069	0.131455	0.0515464	0.0671141	0.058309
SPRY1	meso.adult	936	936	232	149	366	162	26	0.66065	0.391026	0.491275	0.292419	0.698276	0.412214	0.0469314	0.174497	0.0739687
SIK3	meso.adult	936	936	232	149	272	17	25	0.866242	0.290598	0.4352	0.0541401	0.0732759	0.0622711	0.0796178	0.167785	0.107991
TMTC2	meso.adult	936	936	232	149	135	15	18	0.803571	0.144231	0.244565	0.0892857	0.0646552	0.075	0.107143	0.120805	0.113565
GXYLT2	meso.adult	936	936	232	149	176	37	14	0.77533	0.188034	0.302666	0.162996	0.159483	0.16122	0.061674	0.0939597	0.0744681
CYB5A	meso.adult	936	936	232	149	324	61	25	0.790244	0.346154	0.481426	0.14878	0.262931	0.190031	0.0609756	0.167785	0.0894454
HEG1	meso.adult	936	936	232	149	261	36	27	0.805556	0.278846	0.414286	0.111111	0.155172	0.129496	0.0833333	0.181208	0.114165
RPL41	meso.adult	936	936	232	149	905	231	107	0.728077	0.96688	0.830656	0.185841	0.99569	0.31322	0.0860821	0.718121	0.153736
DPYD-AS1	meso.adult	936	936	232	149	76	0	10	0.883721	0.0811966	0.148728	0	0	0	0.116279	0.0671141	0.0851064
PLIN2	meso.adult	936	936	232	149	233	45	24	0.771523	0.248932	0.376414	0.149007	0.193966	0.168539	0.0794702	0.161074	0.10643
JUN	meso.adult	936	936	232	149	517	169	56	0.696765	0.55235	0.61621	0.227763	0.728448	0.347023	0.0754717	0.375839	0.125701
SND1	meso.adult	936	936	232	149	364	81	27	0.771186	0.388889	0.517045	0.17161	0.349138	0.230114	0.0572034	0.181208	0.0869565
ISOC2	meso.adult	936	936	232	149	365	96	24	0.752577	0.389957	0.513723	0.197938	0.413793	0.267782	0.0494845	0.161074	0.0757098
PPP4R1	meso.adult	936	936	232	149	157	47	20	0.700893	0.167735	0.27069	0.209821	0.202586	0.20614	0.0892857	0.134228	0.107239
MORF4L2	meso.adult	936	936	232	149	503	149	47	0.719599	0.537393	0.615291	0.213162	0.642241	0.320086	0.0672389	0.315436	0.110849
CRY1	meso.adult	936	936	232	149	122	12	8	0.859155	0.130342	0.226345	0.084507	0.0517241	0.0641711	0.056338	0.0536913	0.0549828
PBX1	meso.adult	936	936	232	149	425	112	55	0.717905	0.45406	0.556283	0.189189	0.482759	0.271845	0.0929054	0.369128	0.148448
PTPN14	meso.adult	936	936	232	149	178	40	17	0.757447	0.190171	0.304014	0.170213	0.172414	0.171306	0.0723404	0.114094	0.0885417
PRICKLE2	meso.adult	936	936	232	149	83	10	15	0.768519	0.0886752	0.159004	0.0925926	0.0431034	0.0588235	0.138889	0.100671	0.116732
SLC25A6	meso.adult	936	936	232	149	730	216	79	0.712195	0.779915	0.744518	0.210732	0.931034	0.343675	0.0770732	0.530201	0.134583
LGALS8	meso.adult	936	936	232	149	303	87	25	0.73012	0.323718	0.448557	0.209639	0.375	0.268934	0.060241	0.167785	0.0886525
PTPRT	meso.adult	936	936	232	149	62	2	4	0.911765	0.0662393	0.123506	0.0294118	0.00862069	0.0133333	0.0588235	0.0268456	0.0368664
PWWP3A	meso.adult	936	936	232	149	319	86	22	0.747073	0.340812	0.468085	0.201405	0.37069	0.261002	0.0515222	0.147651	0.0763889
NLGN1	meso.adult	936	936	232	149	127	7	15	0.852349	0.135684	0.234101	0.0469799	0.0301724	0.0367454	0.100671	0.100671	0.100671
SOCS3	meso.adult	936	936	232	149	288	49	13	0.822857	0.307692	0.4479	0.14	0.211207	0.168385	0.0371429	0.0872483	0.0521042
EFHC1	meso.adult	936	936	232	149	186	49	16	0.741036	0.198718	0.313395	0.195219	0.211207	0.202899	0.063745	0.107383	0.08
ANTXR1	meso.adult	936	936	232	149	226	52	20	0.758389	0.241453	0.366288	0.174497	0.224138	0.196226	0.0671141	0.134228	0.0894855
SMARCD3	meso.adult	936	936	232	149	207	50	12	0.769517	0.221154	0.343568	0.185874	0.215517	0.199601	0.0446097	0.0805369	0.0574163
RIC3	meso.adult	936	936	232	149	111	14	5	0.853846	0.11859	0.208255	0.107692	0.0603448	0.0773481	0.0384615	0.033557	0.0358423
MCC	meso.adult	936	936	232	149	224	44	21	0.775087	0.239316	0.365714	0.152249	0.189655	0.168906	0.0726644	0.14094	0.0958904
MYOF	meso.adult	936	936	232	149	181	42	16	0.757322	0.193376	0.308085	0.175732	0.181034	0.178344	0.0669456	0.107383	0.0824742
SLC20A1	meso.adult	936	936	232	149	162	15	15	0.84375	0.173077	0.287234	0.078125	0.0646552	0.0707547	0.078125	0.100671	0.0879765
DYNC2H1	meso.adult	936	936	232	149	144	27	13	0.782609	0.153846	0.257143	0.146739	0.116379	0.129808	0.0706522	0.0872483	0.0780781
PDZD2	meso.adult	936	936	232	149	237	15	31	0.837456	0.253205	0.388843	0.0530035	0.0646552	0.0582524	0.109541	0.208054	0.143519
GPCPD1	meso.adult	936	936	232	149	156	21	19	0.795918	0.166667	0.275618	0.107143	0.0905172	0.0981308	0.0969388	0.127517	0.110145
PROS1	meso.adult	936	936	232	149	283	64	17	0.777473	0.30235	0.435385	0.175824	0.275862	0.214765	0.0467033	0.114094	0.0662768
B4GALT5	meso.adult	936	936	232	149	167	19	10	0.852041	0.178419	0.295053	0.0969388	0.0818966	0.088785	0.0510204	0.0671141	0.057971
ZFAS1	meso.adult	936	936	232	149	634	214	52	0.704444	0.67735	0.690632	0.237778	0.922414	0.378092	0.0577778	0.348993	0.099142
AC022217.3	meso.adult	936	936	232	149	49	0	4	0.924528	0.0523504	0.09909	0	0	0	0.0754717	0.0268456	0.039604
UBC	meso.adult	936	936	232	149	741	188	87	0.729331	0.791667	0.759221	0.185039	0.810345	0.301282	0.0856299	0.583893	0.149356
ARHGEF3	meso.adult	936	936	232	149	129	0	22	0.854305	0.137821	0.237351	0	0	0	0.145695	0.147651	0.146667
TFG	meso.adult	936	936	232	149	393	97	28	0.758687	0.419872	0.540578	0.187259	0.418103	0.258667	0.0540541	0.187919	0.083958
SLC38A2	meso.adult	936	936	232	149	333	95	41	0.710021	0.355769	0.474021	0.202559	0.409483	0.271041	0.08742	0.275168	0.132686
ATP1B1	meso.adult	936	936	232	149	367	84	41	0.745935	0.392094	0.514006	0.170732	0.362069	0.232044	0.0833333	0.275168	0.127925
YAP1	meso.adult	936	936	232	149	246	47	20	0.785942	0.262821	0.393915	0.15016	0.202586	0.172477	0.0638978	0.134228	0.0865801
FRMPD4	meso.adult	936	936	232	149	49	1	2	0.942308	0.0523504	0.0991903	0.0192308	0.00431034	0.00704225	0.0384615	0.0134228	0.0199005
CA3	meso.adult	936	936	232	149	67	20	3	0.744444	0.0715812	0.130604	0.222222	0.0862069	0.124224	0.0333333	0.0201342	0.0251046
MAN1C1	meso.adult	936	936	232	149	98	8	5	0.882883	0.104701	0.187202	0.0720721	0.0344828	0.0466472	0.045045	0.033557	0.0384615
RPL34	meso.adult	936	936	232	149	866	231	95	0.72651	0.925214	0.81391	0.193792	0.99569	0.324438	0.079698	0.637584	0.141685
CITED2	meso.adult	936	936	232	149	224	68	23	0.711111	0.239316	0.358114	0.215873	0.293103	0.248629	0.0730159	0.154362	0.0991379
EIF3M	meso.adult	936	936	232	149	544	183	38	0.711111	0.581197	0.639624	0.239216	0.788793	0.367101	0.0496732	0.255034	0.083151
SNX25	meso.adult	936	936	232	149	104	4	12	0.866667	0.111111	0.19697	0.0333333	0.0172414	0.0227273	0.1	0.0805369	0.0892193
RPS6KA3	meso.adult	936	936	232	149	194	30	20	0.795082	0.207265	0.328814	0.122951	0.12931	0.12605	0.0819672	0.134228	0.101781
UBE2E2	meso.adult	936	936	232	149	367	78	46	0.747454	0.392094	0.514366	0.158859	0.336207	0.215768	0.0936864	0.308725	0.14375
CHCHD3	meso.adult	936	936	232	149	367	57	35	0.799564	0.392094	0.526165	0.124183	0.24569	0.164978	0.0762527	0.234899	0.115132
HIVEP3	meso.adult	936	936	232	149	159	31	14	0.779412	0.169872	0.278947	0.151961	0.133621	0.142202	0.0686275	0.0939597	0.0793201
TMED10	meso.adult	936	936	232	149	553	131	52	0.751359	0.590812	0.661483	0.177989	0.564655	0.270661	0.0706522	0.348993	0.117514
PDE4B	meso.adult	936	936	232	149	167	17	23	0.806763	0.178419	0.292213	0.0821256	0.0732759	0.0774487	0.111111	0.154362	0.129213
RPS19	meso.adult	936	936	232	149	882	231	93	0.731343	0.942308	0.823529	0.191542	0.99569	0.32128	0.0771144	0.624161	0.137269
CAMSAP2	meso.adult	936	936	232	149	166	33	21	0.754545	0.17735	0.287197	0.15	0.142241	0.146018	0.0954545	0.14094	0.113821
DLG1	meso.adult	936	936	232	149	301	48	35	0.783854	0.321581	0.456061	0.125	0.206897	0.155844	0.0911458	0.234899	0.131332
SERPINB9	meso.adult	936	936	232	149	113	23	15	0.748344	0.120726	0.207912	0.152318	0.0991379	0.120104	0.0993377	0.100671	0.1
AFF1	meso.adult	936	936	232	149	243	20	31	0.826531	0.259615	0.395122	0.0680272	0.0862069	0.0760456	0.105442	0.208054	0.139955
CREB5	meso.adult	936	936	232	149	206	31	29	0.774436	0.220085	0.342762	0.116541	0.133621	0.124498	0.109023	0.194631	0.139759
KIF22	meso.adult	936	936	232	149	154	29	21	0.754902	0.16453	0.270175	0.142157	0.125	0.133028	0.102941	0.14094	0.11898
FKBP2	meso.adult	936	936	232	149	264	23	14	0.877076	0.282051	0.426839	0.076412	0.0991379	0.0863039	0.0465116	0.0939597	0.0622222
CCL2	meso.adult	936	936	232	149	193	11	18	0.869369	0.206197	0.333333	0.0495495	0.0474138	0.0484581	0.0810811	0.120805	0.097035
CUTA	meso.adult	936	936	232	149	617	205	57	0.701934	0.659188	0.67989	0.23322	0.883621	0.369037	0.0648464	0.38255	0.110895
PRDX5	meso.adult	936	936	232	149	656	197	59	0.719298	0.700855	0.709957	0.216009	0.849138	0.344406	0.064693	0.395973	0.111216
WTAP	meso.adult	936	936	232	149	329	73	34	0.754587	0.351496	0.479592	0.167431	0.314655	0.218563	0.0779817	0.228188	0.116239
HILPDA	meso.adult	936	936	232	149	229	45	16	0.789655	0.244658	0.373573	0.155172	0.193966	0.172414	0.0551724	0.107383	0.0728929
HRH1	meso.adult	936	936	232	149	47	0	10	0.824561	0.0502137	0.0946626	0	0	0	0.175439	0.0671141	0.0970874
ADGRD1	meso.adult	936	936	232	149	203	26	11	0.845833	0.21688	0.345238	0.108333	0.112069	0.110169	0.0458333	0.0738255	0.0565553
SAMD12	meso.adult	936	936	232	149	147	13	16	0.835227	0.157051	0.264388	0.0738636	0.0560345	0.0637255	0.0909091	0.107383	0.0984615
BCO2	meso.adult	936	936	232	149	267	36	22	0.821538	0.285256	0.423473	0.110769	0.155172	0.129264	0.0676923	0.147651	0.092827
IGF2BP2	meso.adult	936	936	232	149	291	87	27	0.718519	0.310897	0.434004	0.214815	0.375	0.273155	0.0666667	0.181208	0.0974729
CPB1	EPDC	936	936	232	149	60	98	5	0.368098	0.0641026	0.10919	0.601227	0.422414	0.496203	0.0306748	0.033557	0.0320513
RPRM	EPDC	936	936	232	149	99	88	2	0.52381	0.105769	0.176	0.465608	0.37931	0.418052	0.010582	0.0134228	0.0118343
FNDC1	EPDC	936	936	232	149	124	111	6	0.514523	0.132479	0.210705	0.460581	0.478448	0.469345	0.0248963	0.0402685	0.0307692
C1QTNF3	EPDC	936	936	232	149	14	85	2	0.138614	0.0149573	0.027001	0.841584	0.366379	0.510511	0.019802	0.0134228	0.016
KREMEN2	EPDC	936	936	232	149	57	43	1	0.564356	0.0608974	0.109932	0.425743	0.185345	0.258258	0.00990099	0.00671141	0.008
CCBE1	EPDC	936	936	232	149	30	72	4	0.283019	0.0320513	0.0575816	0.679245	0.310345	0.426036	0.0377358	0.0268456	0.0313725
SOSTDC1	EPDC	936	936	232	149	97	70	1	0.577381	0.103632	0.175725	0.416667	0.301724	0.35	0.00595238	0.00671141	0.00630915
SEMA3D	EPDC	936	936	232	149	98	132	8	0.411765	0.104701	0.166951	0.554622	0.568966	0.561702	0.0336134	0.0536913	0.0413437
OSR1	EPDC	936	936	232	149	166	139	8	0.530351	0.17735	0.265813	0.444089	0.599138	0.510092	0.0255591	0.0536913	0.034632
WT1-AS	EPDC	936	936	232	149	104	54	4	0.641975	0.111111	0.189435	0.333333	0.232759	0.274112	0.0246914	0.0268456	0.0257235
PDGFRL	EPDC	936	936	232	149	138	92	8	0.579832	0.147436	0.235094	0.386555	0.396552	0.391489	0.0336134	0.0536913	0.0413437
DCN	EPDC	936	936	232	149	432	201	43	0.639053	0.461538	0.53598	0.297337	0.866379	0.442731	0.0636095	0.288591	0.104242
COL4A6	EPDC	936	936	232	149	131	84	12	0.577093	0.139957	0.225279	0.370044	0.362069	0.366013	0.0528634	0.0805369	0.0638298
PCP4	EPDC	936	936	232	149	80	57	5	0.56338	0.0854701	0.148423	0.401408	0.24569	0.304813	0.0352113	0.033557	0.0343643
BST1	EPDC	936	936	232	149	157	79	8	0.643443	0.167735	0.266102	0.32377	0.340517	0.331933	0.0327869	0.0536913	0.0407125
PMP22	EPDC	936	936	232	149	360	186	56	0.598007	0.384615	0.46814	0.30897	0.801724	0.446043	0.0930233	0.375839	0.149134
DSC3	EPDC	936	936	232	149	157	59	5	0.710407	0.167735	0.271392	0.266968	0.25431	0.260486	0.0226244	0.033557	0.027027
COL14A1	EPDC	936	936	232	149	386	180	26	0.652027	0.412393	0.505236	0.304054	0.775862	0.436893	0.0439189	0.174497	0.0701754
OGN	EPDC	936	936	232	149	209	175	25	0.511002	0.223291	0.310781	0.427873	0.75431	0.546022	0.0611247	0.167785	0.0896057
GSDME	EPDC	936	936	232	149	152	57	5	0.71028	0.162393	0.264348	0.266355	0.24569	0.255605	0.0233645	0.033557	0.0275482
GPC3	EPDC	936	936	232	149	175	194	21	0.448718	0.186966	0.263952	0.497436	0.836207	0.623794	0.0538462	0.14094	0.0779221
ALKAL2	EPDC	936	936	232	149	97	38	0	0.718519	0.103632	0.181139	0.281481	0.163793	0.207084	0	0	0
LINC02381	EPDC	936	936	232	149	178	84	9	0.656827	0.190171	0.294946	0.309963	0.362069	0.333996	0.0332103	0.0604027	0.0428571
PIK3R1	EPDC	936	936	232	149	252	157	39	0.5625	0.269231	0.364162	0.350446	0.676724	0.461765	0.0870536	0.261745	0.130653
EGFL6	EPDC	936	936	232	149	13	57	4	0.175676	0.0138889	0.0257426	0.77027	0.24569	0.372549	0.0540541	0.0268456	0.0358744
COL8A2	EPDC	936	936	232	149	105	66	4	0.6	0.112179	0.189019	0.377143	0.284483	0.324324	0.0228571	0.0268456	0.0246914
SEZ6L2	EPDC	936	936	232	149	207	102	9	0.650943	0.221154	0.330144	0.320755	0.439655	0.370909	0.0283019	0.0604027	0.0385439
CBLN2	EPDC	936	936	232	149	145	80	9	0.619658	0.154915	0.247863	0.34188	0.344828	0.343348	0.0384615	0.0604027	0.0469974
CA11	EPDC	936	936	232	149	179	57	3	0.748954	0.191239	0.304681	0.238494	0.24569	0.242038	0.0125523	0.0201342	0.0154639
TPM2	EPDC	936	936	232	149	645	229	57	0.692803	0.689103	0.690948	0.245972	0.987069	0.393809	0.0612245	0.38255	0.105556
CCN2	EPDC	936	936	232	149	249	145	25	0.594272	0.266026	0.367528	0.346062	0.625	0.445469	0.0596659	0.167785	0.0880282
TNFRSF12A	EPDC	936	936	232	149	228	119	14	0.631579	0.24359	0.351581	0.32964	0.512931	0.401349	0.0387812	0.0939597	0.054902
SAMD5	EPDC	936	936	232	149	130	62	7	0.653266	0.138889	0.229075	0.311558	0.267241	0.287703	0.0351759	0.0469799	0.0402299
NPY	EPDC	936	936	232	149	37	62	6	0.352381	0.0395299	0.0710855	0.590476	0.267241	0.367953	0.0571429	0.0402685	0.0472441
NPW	EPDC	936	936	232	149	173	115	9	0.582492	0.184829	0.280616	0.387205	0.49569	0.434783	0.030303	0.0604027	0.0403587
BMP4	EPDC	936	936	232	149	154	110	11	0.56	0.16453	0.254335	0.4	0.474138	0.433925	0.04	0.0738255	0.0518868
GBP1	EPDC	936	936	232	149	61	52	7	0.508333	0.0651709	0.11553	0.433333	0.224138	0.295455	0.0583333	0.0469799	0.0520446
TM7SF2	EPDC	936	936	232	149	188	81	9	0.676259	0.200855	0.30972	0.291367	0.349138	0.317647	0.0323741	0.0604027	0.0421546
PDGFD	EPDC	936	936	232	149	164	77	14	0.643137	0.175214	0.275399	0.301961	0.331897	0.316222	0.054902	0.0939597	0.0693069
LURAP1L	EPDC	936	936	232	149	132	69	6	0.637681	0.141026	0.230971	0.333333	0.297414	0.314351	0.0289855	0.0402685	0.0337079
ACKR3	EPDC	936	936	232	149	262	107	14	0.684073	0.279915	0.397271	0.279373	0.461207	0.347967	0.0365535	0.0939597	0.0526316
COL4A5	EPDC	936	936	232	149	280	110	26	0.673077	0.299145	0.414201	0.264423	0.474138	0.339506	0.0625	0.174497	0.0920354
TWIST1	EPDC	936	936	232	149	200	133	13	0.578035	0.213675	0.312012	0.384393	0.573276	0.460208	0.0375723	0.0872483	0.0525253
CPXM1	EPDC	936	936	232	149	277	140	19	0.635321	0.29594	0.40379	0.321101	0.603448	0.419162	0.043578	0.127517	0.0649573
ALKBH7	EPDC	936	936	232	149	489	199	35	0.676349	0.522436	0.589512	0.275242	0.857759	0.416754	0.0484094	0.234899	0.0802752
CCN1	EPDC	936	936	232	149	237	117	22	0.630319	0.253205	0.36128	0.31117	0.50431	0.384868	0.0585106	0.147651	0.0838095
NUPR1	EPDC	936	936	232	149	361	117	25	0.717694	0.385684	0.501737	0.232604	0.50431	0.318367	0.0497018	0.167785	0.0766871
PLP2	EPDC	936	936	232	149	342	122	20	0.706612	0.365385	0.48169	0.252066	0.525862	0.340782	0.0413223	0.134228	0.0631912
RABAC1	EPDC	936	936	232	149	605	215	60	0.6875	0.646368	0.6663	0.244318	0.926724	0.386691	0.0681818	0.402685	0.116618
FOSB	EPDC	936	936	232	149	65	44	7	0.560345	0.0694444	0.123574	0.37931	0.189655	0.252874	0.0603448	0.0469799	0.0528302
AMOTL2	EPDC	936	936	232	149	167	77	11	0.654902	0.178419	0.280437	0.301961	0.331897	0.316222	0.0431373	0.0738255	0.0544554
BEX2	EPDC	936	936	232	149	251	91	13	0.707042	0.268162	0.388846	0.256338	0.392241	0.310051	0.0366197	0.0872483	0.0515873
SNHG8	EPDC	936	936	232	149	466	179	37	0.683284	0.497863	0.57602	0.262463	0.771552	0.391685	0.0542522	0.248322	0.0890493
APLP2	EPDC	936	936	232	149	609	211	57	0.694413	0.650641	0.671815	0.240593	0.909483	0.380523	0.0649943	0.38255	0.111111
PEG3	EPDC	936	936	232	149	174	107	13	0.591837	0.185897	0.282927	0.363946	0.461207	0.406844	0.0442177	0.0872483	0.0586907
LMAN1	EPDC	936	936	232	149	449	170	43	0.678248	0.479701	0.561952	0.256798	0.732759	0.380313	0.0649547	0.288591	0.106042
ADAMTS9	EPDC	936	936	232	149	124	100	19	0.510288	0.132479	0.210348	0.411523	0.431034	0.421053	0.0781893	0.127517	0.0969388
CTXN1	EPDC	936	936	232	149	222	74	8	0.730263	0.237179	0.358065	0.243421	0.318966	0.276119	0.0263158	0.0536913	0.0353201
RCN1	EPDC	936	936	232	149	403	178	32	0.657423	0.430556	0.520336	0.290375	0.767241	0.421302	0.0522023	0.214765	0.0839895
COL6A2	EPDC	936	936	232	149	635	197	61	0.711086	0.678419	0.694369	0.220605	0.849138	0.350222	0.0683091	0.409396	0.117083
ZFHX4	EPDC	936	936	232	149	92	67	7	0.554217	0.0982906	0.166969	0.403614	0.288793	0.336683	0.0421687	0.0469799	0.0444444
CDKN1C	EPDC	936	936	232	149	420	191	45	0.640244	0.448718	0.527638	0.291159	0.823276	0.43018	0.0685976	0.302013	0.111801
COPZ2	EPDC	936	936	232	149	187	108	16	0.601286	0.199786	0.29992	0.347267	0.465517	0.39779	0.0514469	0.107383	0.0695652
PPIB	EPDC	936	936	232	149	723	225	74	0.707436	0.772436	0.738509	0.220157	0.969828	0.358852	0.072407	0.496644	0.126388
SERPINH1	EPDC	936	936	232	149	511	198	38	0.68407	0.54594	0.607249	0.26506	0.853448	0.404494	0.0508701	0.255034	0.0848214
SLC39A10	EPDC	936	936	232	149	302	123	25	0.671111	0.32265	0.435786	0.273333	0.530172	0.360704	0.0555556	0.167785	0.0834725
QPRT	EPDC	936	936	232	149	236	139	21	0.59596	0.252137	0.354354	0.35101	0.599138	0.442675	0.0530303	0.14094	0.0770642
CDC42EP1	EPDC	936	936	232	149	277	103	22	0.689055	0.29594	0.414051	0.256219	0.443966	0.324921	0.0547264	0.147651	0.0798548
ADAMTS1	EPDC	936	936	232	149	71	78	25	0.408046	0.0758547	0.127928	0.448276	0.336207	0.384236	0.143678	0.167785	0.154799
EFEMP2	EPDC	936	936	232	149	363	157	27	0.66362	0.387821	0.489548	0.28702	0.676724	0.403081	0.0493601	0.181208	0.0775862
OSTC	EPDC	936	936	232	149	615	200	53	0.708525	0.657051	0.681818	0.230415	0.862069	0.363636	0.0610599	0.355705	0.104228
MRPL33	EPDC	936	936	232	149	503	175	49	0.691884	0.537393	0.604931	0.240715	0.75431	0.364964	0.0674003	0.328859	0.111872
RNH1	EPDC	936	936	232	149	546	182	40	0.710938	0.583333	0.640845	0.236979	0.784483	0.364	0.0520833	0.268456	0.087241
P4HTM	EPDC	936	936	232	149	212	72	8	0.726027	0.226496	0.345277	0.246575	0.310345	0.274809	0.0273973	0.0536913	0.0362812
LRP1	EPDC	936	936	232	149	331	131	27	0.676892	0.353632	0.464561	0.267894	0.564655	0.363384	0.0552147	0.181208	0.0846395
SNHG18	EPDC	936	936	232	149	265	101	13	0.699208	0.28312	0.403042	0.266491	0.435345	0.330606	0.0343008	0.0872483	0.0492424
SH3BP5	EPDC	936	936	232	149	222	111	21	0.627119	0.237179	0.344186	0.313559	0.478448	0.37884	0.059322	0.14094	0.083499
PGRMC1	EPDC	936	936	232	149	437	171	33	0.681747	0.46688	0.554217	0.266771	0.737069	0.391753	0.0514821	0.221477	0.0835443
PLA2G12A	EPDC	936	936	232	149	236	91	13	0.694118	0.252137	0.369906	0.267647	0.392241	0.318182	0.0382353	0.0872483	0.0531697
TSTD1	EPDC	936	936	232	149	342	121	22	0.705155	0.365385	0.481351	0.249485	0.521552	0.337517	0.0453608	0.147651	0.0694006
HEBP1	EPDC	936	936	232	149	296	112	20	0.691589	0.316239	0.434018	0.261682	0.482759	0.339394	0.046729	0.134228	0.0693241
ZFAND6	EPDC	936	936	232	149	428	151	36	0.695935	0.457265	0.551902	0.245528	0.650862	0.356553	0.0585366	0.241611	0.0942408
SWI5	EPDC	936	936	232	149	271	110	12	0.689567	0.28953	0.407825	0.279898	0.474138	0.352	0.0305344	0.0805369	0.0442804
EIF4EBP1	EPDC	936	936	232	149	390	167	26	0.668954	0.416667	0.513496	0.286449	0.719828	0.409816	0.0445969	0.174497	0.0710383
PDIA3	EPDC	936	936	232	149	660	204	61	0.713514	0.705128	0.709296	0.220541	0.87931	0.352636	0.0659459	0.409396	0.113594
RDH14	EPDC	936	936	232	149	253	99	16	0.6875	0.270299	0.388037	0.269022	0.426724	0.33	0.0434783	0.107383	0.0618956
TMED3	EPDC	936	936	232	149	325	122	15	0.703463	0.347222	0.46495	0.264069	0.525862	0.351585	0.0324675	0.100671	0.0490998
HSPA5	EPDC	936	936	232	149	673	204	58	0.719786	0.719017	0.719401	0.218182	0.87931	0.349614	0.0620321	0.389262	0.107011
ZNF503	EPDC	936	936	232	149	116	103	13	0.5	0.123932	0.19863	0.443966	0.443966	0.443966	0.0560345	0.0872483	0.0682415
NUCB2	EPDC	936	936	232	149	429	143	29	0.71381	0.458333	0.55823	0.237937	0.616379	0.343337	0.0482529	0.194631	0.0773333
MSMO1	EPDC	936	936	232	149	242	100	18	0.672222	0.258547	0.373457	0.277778	0.431034	0.337838	0.05	0.120805	0.0707269
FIS1	EPDC	936	936	232	149	621	192	53	0.71709	0.663462	0.689234	0.221709	0.827586	0.349727	0.0612009	0.355705	0.104433
C5orf15	EPDC	936	936	232	149	252	97	24	0.675603	0.269231	0.385027	0.260054	0.418103	0.320661	0.0643432	0.161074	0.091954
ATP1B3	EPDC	936	936	232	149	261	123	34	0.624402	0.278846	0.385524	0.294258	0.530172	0.378462	0.0813397	0.228188	0.119929
TCEAL4	EPDC	936	936	232	149	487	186	52	0.671724	0.520299	0.586394	0.256552	0.801724	0.388715	0.0717241	0.348993	0.118993
