# Supplementary material for: A single-cell comparison of adult and fetal human epicardium defines the age-associated changes in epicardial activity
Source: Nat Cardiovasc Res. Author manuscript; Available in PMC 2023 Mar 17. (PMC7614330; doi:10.1038/s44161-022-00183-w)
Supplement: Supplementary Table 9 [file EMS171839-supplement-Supplementary_Table_9.xlsx]

## Sheet: 44161_2022_183_MOESM10_ESM
p_val	avg_log2FC	pct.1	pct.2	p_val_adj	cluster	gene
5.2912e-277	6.29457	0.819	0.038	1.47037e-272	adult	HP
4.2161e-264	-2.91911	0.264	0.983	1.17161e-259	adult	SPARC
4.91143e-259	4.99836	0.917	0.236	1.36484e-254	adult	PLA2G2A
3.51723e-254	-3.25603	0.371	0.983	9.77403e-250	adult	MGP
2.33842e-222	-2.16823	0.545	0.993	6.49823e-218	adult	TMSB10
2.39194e-216	4.29573	0.716	0.057	6.64696e-212	adult	KCNT2
8.73653e-212	-2.82789	0.03	0.823	2.42779e-207	adult	TNNT1
2.47462e-203	4.72885	0.721	0.089	6.87672e-199	adult	SLPI
2.64165e-202	-2.17054	0.185	0.903	7.34088e-198	adult	CD81
6.44973e-197	2.96735	0.918	0.607	1.79231e-192	adult	SAT1
4.04354e-196	3.24635	0.836	0.287	1.12366e-191	adult	C3
1.19385e-190	-2.89911	0.298	0.924	3.3176e-186	adult	IGFBP5
6.35114e-184	3.32471	0.72	0.133	1.76492e-179	adult	MAST4
5.81977e-179	-2.34664	0	0.712	1.61725e-174	adult	COL9A3
5.76497e-175	-1.93372	0.132	0.841	1.60203e-170	adult	SUMO2
5.05235e-172	-1.94243	0.649	0.98	1.404e-167	adult	S100A10
5.03372e-171	2.84516	0.809	0.277	1.39882e-166	adult	DUSP1
6.99907e-168	2.80479	0.581	0.036	1.94497e-163	adult	RASGEF1B
4.36031e-167	-1.72879	0.32	0.962	1.21169e-162	adult	MT-ND5
1.98998e-164	-1.83054	0.095	0.806	5.52996e-160	adult	NDUFA13
4.61059e-164	-1.52759	0.553	0.997	1.28124e-159	adult	MT-ATP6
7.74278e-164	-1.80072	0.281	0.913	2.15164e-159	adult	CALR
2.52248e-162	-1.81045	0	0.666	7.00971e-158	adult	ATP6V0C
8.27943e-162	2.69377	0.504	0	2.30077e-157	adult	AC016831.7
7.27614e-161	-1.74749	0.082	0.775	2.02197e-156	adult	NDUFA11
1.14335e-158	-1.55295	0.328	0.959	3.17726e-154	adult	RPS21
1.38345e-156	3.19651	0.653	0.128	3.84446e-152	adult	MAGI2
1.58951e-156	-1.68391	0.324	0.915	4.4171e-152	adult	BTF3
6.25703e-156	2.3696	0.488	0	1.73877e-151	adult	SLC26A3
7.82403e-156	-2.04696	0.041	0.704	2.17422e-151	adult	CDKN1C
6.9929e-155	-1.55751	0.412	0.963	1.94326e-150	adult	RPS11
1.15236e-154	-1.60689	0.523	0.979	3.20229e-150	adult	FTL
1.38077e-154	-3.09251	0.031	0.676	3.83701e-150	adult	TFPI2
2.30227e-154	-4.62094	0.023	0.673	6.39777e-150	adult	HBB
2.36631e-154	-1.60837	0.284	0.895	6.57573e-150	adult	PPIA
1.31817e-153	2.91329	0.611	0.084	3.66306e-149	adult	GFPT2
2.59064e-153	-2.59171	0.182	0.812	7.19912e-149	adult	FABP5
8.55901e-153	-1.76893	0.219	0.849	2.37846e-148	adult	EIF4A1
1.09535e-151	-2.04776	0.182	0.846	3.04388e-147	adult	CRIP1
2.50034e-151	-1.4856	0.379	0.959	6.9482e-147	adult	RPL27
2.34255e-150	-1.75205	0.158	0.806	6.5097e-146	adult	NCL
5.01069e-150	-1.79113	0.024	0.669	1.39242e-145	adult	NREP
1.4628e-148	-1.58304	0.076	0.731	4.06496e-144	adult	WDR83OS
5.53248e-148	-1.55887	0.122	0.834	1.53742e-143	adult	COX6A1
1.43285e-147	2.67744	0.617	0.106	3.98175e-143	adult	DPYD
1.5355e-147	-1.3792	0.478	0.969	4.267e-143	adult	FAU
1.58008e-147	-1.30919	0.587	0.997	4.39089e-143	adult	RPS15
3.36815e-147	-1.42032	0.487	0.967	9.35976e-143	adult	SERF2
1.46236e-146	3.26485	0.894	0.62	4.06376e-142	adult	ITLN1
1.78602e-145	-1.27556	0.743	0.993	4.96318e-141	adult	PTMA
2.02108e-145	-1.56056	0.075	0.726	5.61637e-141	adult	NDUFC2
2.43851e-145	-1.33895	0.57	0.992	6.77638e-141	adult	RPL21
2.85457e-145	-1.66833	0.229	0.85	7.93256e-141	adult	PTMS
4.22098e-145	2.98251	0.639	0.131	1.17297e-140	adult	SYNE1
8.13852e-145	-1.55674	0.393	0.93	2.26161e-140	adult	GSTP1
1.31698e-144	-1.7553	0.297	0.884	3.65975e-140	adult	TPM2
5.91819e-144	-1.27431	0.641	0.993	1.6446e-139	adult	RPS19
7.78183e-144	-1.60089	0.055	0.682	2.16249e-139	adult	PSMA2
1.69082e-143	-1.53408	0.132	0.856	4.69861e-139	adult	CALM2
2.69548e-143	-2.04775	0.177	0.79	7.49046e-139	adult	PLAC9
3.03067e-142	2.84103	0.559	0.066	8.42193e-138	adult	RORA
5.50144e-142	-1.75502	0.048	0.664	1.52879e-137	adult	TMEM141
1.66033e-141	-1.63394	0.204	0.833	4.61389e-137	adult	TPM4
2.13944e-141	3.73851	0.634	0.144	5.94529e-137	adult	NAMPT
1.98738e-139	-1.55964	0.348	0.913	5.52273e-135	adult	PPIB
1.99322e-139	-1.54332	0.324	0.892	5.53896e-135	adult	HINT1
2.05579e-139	-1.25423	0.628	0.993	5.71284e-135	adult	RPL34
3.90987e-139	-1.81882	0.115	0.74	1.08651e-134	adult	ECRG4
2.48992e-138	-1.52283	0.064	0.68	6.91923e-134	adult	SELENOH
5.01986e-138	3.55534	0.755	0.315	1.39497e-133	adult	MT2A
6.12405e-138	-1.59177	0.293	0.889	1.70181e-133	adult	DYNLL1
8.11806e-138	-1.09302	0.523	0.993	2.25593e-133	adult	RPS27
8.42987e-138	2.53315	0.523	0.048	2.34258e-133	adult	GRIP1
9.30058e-138	2.95447	0.625	0.128	2.58454e-133	adult	ZFP36
1.63594e-137	-1.34422	0.105	0.766	4.54611e-133	adult	NEDD8
5.04558e-137	-1.33361	0.123	0.819	1.40212e-132	adult	OAZ1
2.39951e-136	-1.34137	0.354	0.949	6.668e-132	adult	RPL38
4.45017e-136	-1.23369	0.636	0.998	1.23666e-131	adult	MT-CO2
6.70641e-136	-1.25356	0.505	0.972	1.86364e-131	adult	RPS16
8.392e-136	-1.18884	0.463	0.988	2.33205e-131	adult	RPS28
3.32038e-135	-1.56002	0.315	0.879	9.227e-131	adult	SEPTIN7
6.42705e-135	-1.77075	0.072	0.691	1.78601e-130	adult	AKAP12
1.07009e-134	-1.50042	0.24	0.841	2.97368e-130	adult	HMGN1
1.46878e-134	-1.29568	0.492	0.978	4.08159e-130	adult	RPL36
2.37262e-134	2.69377	0.546	0.072	6.59327e-130	adult	SIK3
2.56151e-134	-1.74477	0.103	0.712	7.11818e-130	adult	H1FX
1.10882e-133	-1.39181	0.092	0.72	3.08129e-129	adult	ATP5PO
1.14282e-133	-1.37913	0.67	0.989	3.17578e-129	adult	ACTB
2.58618e-133	3.12265	0.588	0.106	7.18673e-129	adult	ADIRF
8.78171e-133	-3.28416	0	0.578	2.44035e-128	adult	SFRP2
1.00533e-132	-1.98034	0.044	0.634	2.79371e-128	adult	ITM2C
1.11806e-132	2.62142	0.573	0.098	3.10698e-128	adult	PARD3B
1.61158e-132	-1.53234	0	0.578	4.47843e-128	adult	TOMM6
2.99066e-131	-1.59851	0.388	0.906	8.31074e-127	adult	HMGB1
6.58883e-131	-1.92957	0.004	0.578	1.83097e-126	adult	PRSS35
3.96788e-130	-1.58693	0.066	0.67	1.10263e-125	adult	MFAP2
3.29595e-129	-1.54825	0.129	0.724	9.15912e-125	adult	ALKBH7
3.34136e-129	-1.57599	0.352	0.914	9.28532e-125	adult	HSP90B1
2.68511e-128	-1.43382	0.315	0.899	7.46166e-124	adult	YBX1
4.20483e-127	-0.980532	0.446	0.974	1.16848e-122	adult	RPS29
4.88208e-127	2.61956	0.611	0.146	1.35668e-122	adult	PDLIM5
7.07442e-127	2.66625	0.593	0.133	1.96591e-122	adult	ZFPM2
2.76461e-126	-1.41232	0.39	0.904	7.68257e-122	adult	HSP90AA1
2.77103e-126	-2.04465	0.023	0.593	7.70041e-122	adult	PTN
4.18095e-126	-1.56059	0.055	0.651	1.16184e-121	adult	COL14A1
8.44685e-126	-1.07862	0.521	0.988	2.34729e-121	adult	RPL37A
2.42351e-125	2.84731	0.537	0.082	6.73469e-121	adult	RYR2
3.12498e-125	2.53676	0.508	0.059	8.68402e-121	adult	PRKD1
3.19793e-125	-1.3315	0.375	0.934	8.88673e-121	adult	ATP5F1E
3.1192e-124	2.29301	0.509	0.061	8.66793e-120	adult	EXOC6B
1.76784e-123	-1.36784	0.085	0.678	4.91266e-119	adult	NSA2
6.89955e-123	-1.40502	0.007	0.558	1.91732e-118	adult	TRAPPC5
1.19724e-122	-1.44153	0.024	0.574	3.327e-118	adult	TOMM5
1.96952e-122	2.31517	0.54	0.084	5.47311e-118	adult	NFKBIZ
2.34238e-122	2.24683	0.504	0.058	6.50923e-118	adult	EVA1C
4.57887e-122	-0.957539	0.752	0.998	1.27242e-117	adult	RPL41
5.19232e-122	-1.36862	0.339	0.894	1.44289e-117	adult	MYL12B
9.63978e-121	-1.44333	0.291	0.866	2.6788e-116	adult	IGFBP4
1.66625e-120	-1.38799	0.355	0.881	4.63034e-116	adult	ATP5MC2
1.88743e-120	-1.40081	0.239	0.817	5.24498e-116	adult	OSTC
3.43343e-119	-1.33307	0.074	0.659	9.54116e-115	adult	CD59
3.47255e-119	-1.42127	0.158	0.739	9.64987e-115	adult	SERPINH1
1.1289e-118	-1.70902	0.004	0.54	3.1371e-114	adult	LY6H
2.18554e-118	-1.24862	0.089	0.695	6.0734e-114	adult	ATP5MF
2.34813e-118	-1.30458	0.549	0.97	6.52522e-114	adult	MYL6
2.5114e-118	-1.54189	0.047	0.597	6.97892e-114	adult	PPP1R14B
2.65703e-118	-1.40084	0.304	0.849	7.38362e-114	adult	BEX3
3.00435e-118	-1.37201	0.252	0.828	8.34879e-114	adult	PPDPF
1.3831e-117	2.24319	0.453	0.035	3.8435e-113	adult	MCTP2
2.44791e-117	-1.37632	0.308	0.867	6.80249e-113	adult	CFL1
4.0352e-117	-1.34391	0.222	0.815	1.12134e-112	adult	SET
1.35663e-116	-1.30042	0.083	0.67	3.76995e-112	adult	HSPE1
5.46238e-116	-1.28004	0.092	0.671	1.51794e-111	adult	GNAI2
7.23203e-116	-1.34103	0.006	0.529	2.00971e-111	adult	DDX39B
1.55892e-115	-1.39949	0.068	0.637	4.33209e-111	adult	CFI
4.97458e-115	-1.32029	0.058	0.603	1.38239e-110	adult	LEPROT
2.27291e-114	-1.51246	0.037	0.577	6.31618e-110	adult	SPINT2
2.36857e-114	-1.05607	0.523	0.971	6.58201e-110	adult	RPL35
2.82622e-114	-1.41882	0.119	0.684	7.85378e-110	adult	MAGED2
8.00928e-114	-0.784273	0.126	0.785	2.2257e-109	adult	RPS10
2.5751e-113	-1.25842	0.001	0.516	7.15596e-109	adult	MRPS24
5.86457e-113	-1.15393	0.634	0.993	1.62971e-108	adult	MT-CYB
9.74781e-113	-1.19963	0.321	0.884	2.70882e-108	adult	UBB
1.60526e-112	-1.34535	0.126	0.705	4.46086e-108	adult	COL18A1
3.16691e-112	-1.40849	0.085	0.648	8.80053e-108	adult	MMP23B
1.14791e-111	2.59178	0.501	0.08	3.18993e-107	adult	WWOX
2.1716e-111	-1.25019	0.214	0.79	6.03467e-107	adult	MZT2B
2.84961e-111	-0.970804	0.571	0.978	7.91879e-107	adult	RPLP2
3.02676e-111	1.84822	0.364	0	8.41106e-107	adult	AC139491.7
7.00396e-111	2.18658	0.608	0.16	1.94633e-106	adult	JUNB
4.42818e-110	-1.25198	0.423	0.911	1.23055e-105	adult	EEF2
1.67461e-109	-2.16476	0.332	0.842	4.65359e-105	adult	LGALS1
2.7715e-109	-1.2301	0.083	0.637	7.70172e-105	adult	KRTCAP2
3.49796e-109	-1.32729	0.298	0.832	9.72048e-105	adult	NAP1L1
5.77127e-109	-1.25601	0.001	0.501	1.60378e-104	adult	GNG10
9.19179e-109	-1.19425	0.081	0.641	2.55431e-104	adult	FKBP1A
1.73292e-108	-0.708728	0.518	0.984	4.81561e-104	adult	MT-ND3
2.78913e-108	2.48724	0.441	0.04	7.75071e-104	adult	ABI3BP
2.80849e-108	-1.15772	0.365	0.898	7.80451e-104	adult	PFDN5
4.66959e-108	-1.37119	0.177	0.725	1.29763e-103	adult	HSPD1
5.51582e-108	-1.22078	0.207	0.773	1.53279e-103	adult	SEC11A
7.90219e-108	-1.21646	0.313	0.855	2.19594e-103	adult	CHCHD2
1.1515e-107	3.05676	0.54	0.122	3.19989e-103	adult	SLC39A8
3.95414e-107	-1.27455	0.269	0.822	1.09882e-102	adult	COMMD6
3.97546e-107	-1.20621	0.396	0.908	1.10474e-102	adult	EEF1D
4.00954e-107	2.51201	0.537	0.122	1.11421e-102	adult	PHACTR1
6.35205e-107	-1.15039	0.098	0.676	1.76517e-102	adult	COX8A
1.29445e-106	-0.993439	0.55	0.973	3.59716e-102	adult	RPS25
1.99051e-106	-1.08472	0.709	0.999	5.53144e-102	adult	MT-CO3
2.80374e-106	-1.02807	0.127	0.738	7.79132e-102	adult	UQCR11
3.57365e-106	-1.17359	0.419	0.902	9.93082e-102	adult	SRP14
3.67206e-106	2.56276	0.594	0.178	1.02043e-101	adult	HAS1
4.62193e-106	-1.20922	0.17	0.734	1.28439e-101	adult	SERBP1
5.60647e-106	-1.23132	0.055	0.579	1.55798e-101	adult	KDELR2
8.43125e-106	2.2123	0.489	0.081	2.34296e-101	adult	PDZD2
1.08884e-105	2.6434	0.532	0.12	3.02578e-101	adult	PLXDC2
5.10132e-105	-1.19972	0.059	0.58	1.41761e-100	adult	NPDC1
5.63673e-105	-1.72742	0.242	0.783	1.56639e-100	adult	KCNQ1OT1
1.66394e-104	2.02924	0.344	0	4.62391e-100	adult	AGBL4
2.18005e-104	-1.46544	0.143	0.683	6.05815e-100	adult	LMO4
4.4292e-104	-1.19699	0.291	0.832	1.23083e-99	adult	SSR2
5.87284e-104	-1.22838	0.052	0.563	1.632e-99	adult	CNPY2
5.92601e-104	2.19216	0.484	0.079	1.64678e-99	adult	DIAPH2
1.3347e-103	-1.23626	0.117	0.656	3.70901e-99	adult	ANP32B
2.70026e-103	-1.22668	0.191	0.749	7.50374e-99	adult	EIF3F
3.10255e-103	-1.29	0.209	0.748	8.62167e-99	adult	ARPC3
3.25246e-103	-1.15956	0.083	0.627	9.03825e-99	adult	HIGD2A
3.74588e-103	-1.30932	0.341	0.848	1.04094e-98	adult	EIF3E
4.44587e-103	1.84879	0.356	0.007	1.23546e-98	adult	PRKN
4.81056e-103	-1.32239	0.044	0.558	1.33681e-98	adult	BASP1
2.66878e-102	-1.17625	0.075	0.593	7.41628e-98	adult	PSMA1
8.96651e-102	2.05998	0.686	0.271	2.4917e-97	adult	FOS
1.02801e-101	-1.32887	0.041	0.545	2.85673e-97	adult	RAMP2
1.13568e-101	-1.25298	0.065	0.578	3.15595e-97	adult	CALM3
1.74872e-101	2.49821	0.672	0.323	4.85953e-97	adult	PKHD1L1
2.03637e-101	-1.16721	0.122	0.66	5.65886e-97	adult	SRSF9
2.11779e-101	-2.18915	0.003	0.477	5.88513e-97	adult	SFRP5
2.13407e-101	-1.20933	0.1	0.632	5.93038e-97	adult	C1orf122
3.55393e-101	-1.17687	0.297	0.826	9.876e-97	adult	RAC1
4.29618e-101	-1.21448	0.103	0.628	1.19387e-96	adult	RCN2
8.83553e-101	-1.1271	0.071	0.598	2.45531e-96	adult	TMBIM4
1.38537e-100	-1.70258	0.055	0.559	3.84979e-96	adult	APOE
1.54879e-100	-1.12347	0.072	0.591	4.30395e-96	adult	NDUFB8
1.83628e-100	-1.22837	0.081	0.601	5.10283e-96	adult	EIF4EBP1
3.20669e-100	1.88139	0.748	0.398	8.91106e-96	adult	CFH
5.64159e-100	2.19838	0.436	0.055	1.56774e-95	adult	LRMDA
1.64855e-99	2.24196	0.543	0.148	4.58115e-95	adult	ZFAND3
1.19835e-98	-0.941195	0.769	1	3.33009e-94	adult	MT-CO1
1.60825e-98	1.9141	0.359	0.014	4.46917e-94	adult	BAIAP2L1
1.62956e-98	-1.34813	0.102	0.621	4.52838e-94	adult	GNG11
2.76838e-98	-1.07199	0.078	0.594	7.69305e-94	adult	BLOC1S1
3.91267e-98	2.37383	0.641	0.282	1.08729e-93	adult	CELF2
4.56846e-98	-1.18213	0.093	0.622	1.26953e-93	adult	RCN1
5.00038e-98	-1.20512	0.314	0.835	1.38956e-93	adult	ZFAS1
6.99697e-98	-1.14852	0.05	0.543	1.94439e-93	adult	CSNK2B
1.33808e-97	-1.2057	0.085	0.592	3.7184e-93	adult	PGLS
3.86474e-97	3.21138	0.407	0.042	1.07397e-92	adult	MARCH3
5.75999e-97	-1.32031	0.004	0.466	1.60064e-92	adult	PEG10
6.90422e-97	-1.13791	0.129	0.678	1.91861e-92	adult	PPP1CB
7.02167e-97	2.49256	0.662	0.319	1.95125e-92	adult	RARRES1
9.3986e-97	2.03801	0.345	0.01	2.61178e-92	adult	MAP3K5
1.26233e-96	-1.15486	0.143	0.667	3.50789e-92	adult	SNRPE
1.27358e-96	2.37807	0.542	0.146	3.53915e-92	adult	SLC4A4
2.66839e-96	-1.18991	0.117	0.628	7.41518e-92	adult	ZNF428
3.35692e-96	2.31169	0.553	0.164	9.32856e-92	adult	SORBS2
5.27304e-96	-1.08192	0.264	0.824	1.46532e-91	adult	UQCRH
6.35762e-96	1.93142	0.335	0.007	1.76672e-91	adult	SLC24A3
1.65673e-95	-1.48068	0.016	0.483	4.60389e-91	adult	HHIP
1.9801e-95	-1.22282	0.199	0.727	5.5025e-91	adult	SELENOW
8.62307e-95	1.64147	0.317	0.001	2.39626e-90	adult	FAM153A
1.15548e-94	2.40553	0.511	0.124	3.21097e-90	adult	SGK1
1.5568e-94	-1.43076	0.042	0.524	4.3262e-90	adult	NRP2
1.62892e-94	-1.25758	0.116	0.628	4.52659e-90	adult	CALM1
1.93375e-94	-1.06712	0.023	0.486	5.3737e-90	adult	SMARCE1
2.32591e-94	-1.29081	0.011	0.47	6.46348e-90	adult	OLFML3
2.46712e-94	1.88412	0.315	0.001	6.85588e-90	adult	OOEP
5.03208e-94	-1.1555	0.26	0.793	1.39836e-89	adult	APLP2
8.19678e-94	2.08702	0.417	0.052	2.2778e-89	adult	NAALADL2
2.33442e-93	1.86363	0.325	0.006	6.48713e-89	adult	LINC00513
3.14284e-93	1.95272	0.361	0.022	8.73364e-89	adult	CACNA2D3
3.47731e-93	-1.13347	0.136	0.651	9.66309e-89	adult	KDELR1
6.69041e-93	2.20644	0.629	0.28	1.8592e-88	adult	AQP1
1.53023e-92	-1.22519	0.468	0.912	4.25237e-88	adult	ANXA2
1.84179e-92	-0.860968	0.448	0.949	5.11816e-88	adult	RPS20
2.6161e-92	-1.20301	0.327	0.821	7.26989e-88	adult	MYL9
4.55099e-92	-1.12108	0.01	0.453	1.26467e-87	adult	PSMA6
4.63474e-92	-1.23431	0.233	0.75	1.28795e-87	adult	CAV1
1.5686e-91	2.16927	0.477	0.103	4.35898e-87	adult	ST6GAL1
2.50045e-91	-1.08471	0.223	0.768	6.9485e-87	adult	C12orf57
3.62126e-91	-1.06642	0.14	0.666	1.00631e-86	adult	TSPAN3
4.49837e-91	1.89604	0.339	0.015	1.25005e-86	adult	NLGN1
8.8988e-91	2.0669	0.41	0.054	2.47289e-86	adult	ARHGAP44
1.04369e-90	-1.03951	0.375	0.883	2.90032e-86	adult	SKP1
1.14505e-90	-1.15647	0.154	0.657	3.18197e-86	adult	RTRAF
1.52127e-90	-1.02198	0.267	0.801	4.22745e-86	adult	NDUFS5
1.67326e-90	-1.09476	0.168	0.692	4.64983e-86	adult	BANF1
2.03254e-90	-1.18724	0.133	0.635	5.64822e-86	adult	C4orf48
8.79438e-90	-1.15152	0.277	0.779	2.44387e-85	adult	GNG5
1.01565e-89	1.69471	0.31	0.004	2.8224e-85	adult	AC027288.3
1.91647e-89	1.75877	0.303	0.002	5.32567e-85	adult	AC098617.1
2.25088e-89	-2.16159	0.014	0.454	6.25498e-85	adult	POSTN
2.28343e-89	2.06849	0.574	0.199	6.34544e-85	adult	HLA-B
3.48097e-89	2.03022	0.67	0.37	9.67326e-85	adult	C1R
8.7753e-89	-1.33671	0.211	0.728	2.43857e-84	adult	EMP3
1.4674e-88	2.3948	0.491	0.122	4.07775e-84	adult	WWC1
1.62892e-88	-1.04626	0.283	0.816	4.52662e-84	adult	OST4
3.2282e-88	1.67308	0.342	0.021	8.97084e-84	adult	AMBRA1
4.58036e-88	-1.31883	0.17	0.671	1.27284e-83	adult	H2AFZ
4.88612e-88	1.66978	0.303	0.003	1.3578e-83	adult	LRP4
7.39816e-88	2.20162	0.468	0.105	2.05587e-83	adult	AFF1
9.03626e-88	-1.0648	0.071	0.536	2.51109e-83	adult	CHURC1
1.05924e-87	-1.5288	0.233	0.726	2.94351e-83	adult	TUBA1B
1.29137e-87	1.5453	0.293	0	3.58859e-83	adult	SPDYE2
1.64987e-87	-1.0475	0.308	0.837	4.58482e-83	adult	TMA7
4.82765e-87	2.01414	0.375	0.04	1.34156e-82	adult	DPP6
5.34584e-87	2.09532	0.429	0.074	1.48556e-82	adult	SPIDR
1.9326e-86	-1.11829	0.085	0.559	5.3705e-82	adult	CDV3
2.16702e-86	-1.01903	0.249	0.772	6.02192e-82	adult	UQCR10
3.37232e-86	-1.03211	0.001	0.419	9.37133e-82	adult	CDK2AP1
3.50147e-86	-1.00222	0.132	0.645	9.73023e-82	adult	MT-ND4L
3.57238e-86	-1.13334	0.219	0.728	9.9273e-82	adult	BCAM
5.77682e-86	-1.14539	0.212	0.716	1.60532e-81	adult	GAS6
9.44632e-86	1.6668	0.308	0.008	2.62504e-81	adult	ARHGEF3
1.25791e-85	-0.76732	0.649	0.993	3.49561e-81	adult	MT-ND4
1.47786e-85	-1.04137	0.25	0.774	4.10684e-81	adult	PARK7
1.58173e-85	-1.03351	0.245	0.76	4.39547e-81	adult	SNRPD2
1.92273e-85	-1.0883	0.277	0.773	5.34309e-81	adult	LDHB
5.34106e-85	-1.0335	0.158	0.661	1.48423e-80	adult	NDUFB11
5.40242e-85	-0.963427	0.119	0.613	1.50128e-80	adult	BRI3
7.73726e-85	-1.1679	0.023	0.449	2.15011e-80	adult	SCG5
9.16457e-85	-1.0873	0.15	0.638	2.54674e-80	adult	SF3B6
9.22196e-85	-0.679521	0.7	0.988	2.56269e-80	adult	RPL13A
1.10001e-84	-1.28092	0.02	0.448	3.05683e-80	adult	RBP7
1.16535e-84	-1.04499	0.085	0.561	3.2384e-80	adult	ODC1
1.42604e-84	-1.03612	0.184	0.689	3.96283e-80	adult	ST13
2.07625e-84	-1.16442	0.218	0.719	5.76969e-80	adult	RHOA
2.32662e-84	-1.0865	0.095	0.571	6.46545e-80	adult	EFEMP2
4.1457e-84	-1.09436	0.334	0.838	1.15205e-79	adult	PFN1
7.90957e-84	-1.02333	0.233	0.756	2.19799e-79	adult	CDC42
3.02355e-83	-0.936462	0.399	0.906	8.40215e-79	adult	RPL4
3.80052e-83	-1.16094	0.092	0.556	1.05613e-78	adult	UCHL1
3.80715e-83	1.6723	0.324	0.019	1.05797e-78	adult	RBP4
5.73324e-83	-1.05821	0.045	0.477	1.59321e-78	adult	NME1
1.81195e-82	-1.08945	0.233	0.729	5.03522e-78	adult	PHPT1
2.22729e-82	-1.0145	0.059	0.501	6.18943e-78	adult	TSTD1
3.76114e-82	-1.00487	0.174	0.665	1.04518e-77	adult	C19orf53
4.26951e-82	-1.02464	0.284	0.783	1.18645e-77	adult	CUTA
5.85561e-82	-1.21418	0.267	0.765	1.62722e-77	adult	COL6A1
7.1462e-82	-1.08544	0.283	0.793	1.98586e-77	adult	RABAC1
2.36485e-81	2.03596	0.348	0.034	6.57167e-77	adult	AP000561.1
3.04904e-81	-1.08568	0.139	0.612	8.47297e-77	adult	RPL22L1
3.29863e-81	-0.970194	0.024	0.442	9.16657e-77	adult	SARNP
7.99643e-81	-1.0128	0.15	0.639	2.22213e-76	adult	HCFC1R1
1.29012e-80	-1.00757	0.174	0.665	3.58511e-76	adult	RHOC
1.57693e-80	-1.01992	0.003	0.399	4.38213e-76	adult	UBE2V1
2.37903e-80	-1.10732	0.139	0.605	6.61109e-76	adult	PGRMC1
3.53914e-80	-0.916965	0.25	0.782	9.83491e-76	adult	SEC61G
8.61719e-80	1.95972	0.443	0.098	2.39463e-75	adult	NNMT
1.0121e-79	-0.997966	0.031	0.446	2.81252e-75	adult	C18orf32
1.32473e-79	-0.955166	0.17	0.656	3.68129e-75	adult	VPS28
2.21201e-79	2.58179	0.557	0.227	6.14696e-75	adult	CLIC4
3.1009e-79	-1.07379	0.107	0.562	8.61708e-75	adult	NME4
3.16492e-79	1.93355	0.409	0.077	8.795e-75	adult	DLG2
6.67115e-79	-1.04403	0.12	0.585	1.85385e-74	adult	DDAH2
9.71004e-79	2.07286	0.448	0.109	2.69832e-74	adult	MAP3K8
1.22337e-78	-0.94588	0.017	0.416	3.39962e-74	adult	COX16
1.2383e-78	-0.951599	0.238	0.743	3.4411e-74	adult	SRRM2
1.94138e-78	-0.977387	0.347	0.827	5.39491e-74	adult	SLC25A3
1.97519e-78	-1.37739	0.033	0.434	5.48885e-74	adult	ARL6IP1
2.24814e-78	-0.91105	0.052	0.476	6.24734e-74	adult	ARPC1A
2.34903e-78	-0.938786	0.052	0.486	6.52772e-74	adult	WNT2B
3.45373e-78	2.04507	0.496	0.157	9.59758e-74	adult	STAG1
4.21611e-78	-0.995945	0.24	0.734	1.17161e-73	adult	RAN
7.14141e-78	1.56956	0.328	0.027	1.98453e-73	adult	TCAP
8.6892e-78	-1.03851	0.153	0.627	2.41464e-73	adult	GYPC
1.42158e-77	-0.903805	0.059	0.498	3.95044e-73	adult	PABPN1
1.67221e-77	-1.07761	0.368	0.823	4.64691e-73	adult	CIRBP
1.92674e-77	-0.904911	0.021	0.424	5.35421e-73	adult	RBM4
2.07445e-77	-0.915371	0.192	0.694	5.76468e-73	adult	HSBP1
2.37678e-77	-0.971175	0.064	0.5	6.60482e-73	adult	IL11RA
4.36169e-77	-0.926403	0.124	0.591	1.21207e-72	adult	SSR3
4.40529e-77	-0.741261	0.076	0.526	1.22419e-72	adult	MICOS10
6.94784e-77	-0.958883	0.041	0.448	1.93074e-72	adult	ARPC4
7.92087e-77	-1.04786	0.335	0.834	2.20113e-72	adult	HSPA5
1.96051e-76	-1.55381	0.133	0.559	5.44807e-72	adult	SBSPON
2.57614e-76	-0.872728	0.595	0.946	7.15884e-72	adult	EIF1
3.66952e-76	-0.97543	0.092	0.529	1.01972e-71	adult	METTL26
4.70619e-76	-1.08404	0.03	0.428	1.3078e-71	adult	OLFML1
9.3301e-76	-0.99762	0.072	0.494	2.59274e-71	adult	SNRPN
9.67157e-76	2.44337	0.382	0.065	2.68763e-71	adult	FKBP5
1.01679e-75	-0.92496	0.18	0.668	2.82556e-71	adult	SRP9
1.22858e-75	-0.910287	0.132	0.602	3.4141e-71	adult	RSL24D1
1.49637e-75	-1.23468	0.025	0.425	4.15827e-71	adult	MFAP4
1.55968e-75	-0.975272	0.168	0.646	4.3342e-71	adult	RAB13
4.19499e-75	-0.925121	0.174	0.651	1.16575e-70	adult	YWHAB
5.1485e-75	-0.848223	0.027	0.427	1.43072e-70	adult	UBE2M
8.03077e-75	-0.885686	0.041	0.442	2.23167e-70	adult	NDUFA7
9.53362e-75	-1.41384	0.001	0.374	2.6493e-70	adult	CRABP2
1.24772e-74	-0.885789	0.074	0.504	3.4673e-70	adult	CTSD
1.49906e-74	-0.917478	0.154	0.63	4.16575e-70	adult	MRPL51
3.38152e-74	-0.921371	0.263	0.752	9.39689e-70	adult	ANXA5
5.92918e-74	-0.971998	0.315	0.804	1.64766e-69	adult	SUB1
6.70101e-74	-0.99235	0.136	0.583	1.86214e-69	adult	LSM7
1.0067e-73	-1.01214	0.185	0.647	2.79752e-69	adult	ERP29
1.52523e-73	2.15949	0.552	0.236	4.23845e-69	adult	DST
1.74454e-73	-0.93279	0.26	0.74	4.84791e-69	adult	ATP5MC3
1.74891e-73	-0.992181	0.144	0.603	4.86006e-69	adult	CNN3
4.96105e-73	-0.867073	0.272	0.772	1.37863e-68	adult	ATP5F1D
6.54595e-73	-0.920686	0.204	0.668	1.81905e-68	adult	CLTA
7.94738e-73	-0.92322	0.184	0.661	2.2085e-68	adult	XRCC5
8.43959e-73	1.57855	0.321	0.033	2.34528e-68	adult	BCAS3
9.22152e-73	1.74179	0.351	0.05	2.56257e-68	adult	GPHN
1.50205e-72	-1.14231	0.345	0.807	4.17405e-68	adult	COL6A2
2.50017e-72	-0.923718	0.233	0.715	6.94771e-68	adult	DAD1
2.56681e-72	-0.948503	0.13	0.581	7.13292e-68	adult	NDN
2.58155e-72	-0.774141	0.126	0.588	7.17388e-68	adult	EIF3G
3.24304e-72	-0.944845	0.12	0.563	9.01208e-68	adult	SNRPD1
3.4474e-72	-0.830306	0.062	0.477	9.57998e-68	adult	CBX1
4.26053e-72	-0.88745	0.127	0.58	1.18396e-67	adult	NHP2
6.7242e-72	-0.828072	0.041	0.432	1.86859e-67	adult	GCSH
7.77257e-72	-0.854021	0.257	0.744	2.15992e-67	adult	PDIA6
1.14848e-71	-0.866744	0.062	0.47	3.1915e-67	adult	SMIM26
1.77214e-71	-1.97849	0.115	0.542	4.9246e-67	adult	ELN
1.85956e-71	1.9482	0.509	0.187	5.16753e-67	adult	MARK3
2.06116e-71	-0.858466	0.14	0.591	5.72775e-67	adult	PRMT1
2.68909e-71	-1.00295	0.229	0.703	7.47272e-67	adult	MEST
3.1745e-71	-0.973433	0.157	0.603	8.82162e-67	adult	SLC25A5
4.48441e-71	-0.912534	0.283	0.777	1.24617e-66	adult	ELOB
5.64592e-71	-1.38616	0.007	0.369	1.56894e-66	adult	TNNI1
6.364e-71	2.11959	0.571	0.278	1.76849e-66	adult	FNDC3B
7.22741e-71	-0.959987	0.348	0.829	2.00843e-66	adult	PDIA3
1.00033e-70	-0.962757	0.249	0.724	2.77981e-66	adult	ARPC5
1.00421e-70	-1.16322	0.137	0.578	2.7906e-66	adult	SH3BGRL3
1.02365e-70	-0.905685	0.165	0.613	2.84463e-66	adult	AP2S1
1.51791e-70	-0.883112	0.008	0.372	4.21812e-66	adult	PRR5
1.57677e-70	-0.887303	0.256	0.723	4.3817e-66	adult	ERH
1.95971e-70	-0.929822	0.239	0.706	5.44582e-66	adult	TMEM98
2.71579e-70	1.92928	0.465	0.147	7.54692e-66	adult	CDK14
3.62786e-70	-0.828766	0.047	0.435	1.00815e-65	adult	EIF6
3.78936e-70	1.86401	0.659	0.401	1.05302e-65	adult	KLF6
4.40627e-70	-0.554869	0.482	0.94	1.22446e-65	adult	RPL31
4.67105e-70	-0.888803	0.284	0.749	1.29804e-65	adult	EDF1
8.32414e-70	1.87697	0.347	0.052	2.3132e-65	adult	STEAP2
8.5413e-70	-1.02582	0.02	0.392	2.37354e-65	adult	TMEM88
1.13827e-69	-0.956428	0.021	0.39	3.16315e-65	adult	LINC02802
1.23713e-69	2.36056	0.546	0.234	3.43786e-65	adult	NFKBIA
1.24853e-69	-0.82586	0.171	0.634	3.46954e-65	adult	TIMM13
1.56645e-69	-0.992985	0.003	0.355	4.35301e-65	adult	EVA1B
1.59891e-69	-0.794114	0.25	0.751	4.4432e-65	adult	UBL5
1.78739e-69	-0.815401	0.081	0.503	4.96698e-65	adult	MAP2K2
1.85592e-69	-1.03648	0.017	0.38	5.1574e-65	adult	C1QL1
2.35016e-69	-0.839702	0.184	0.644	6.53086e-65	adult	BRK1
2.40729e-69	-0.901105	0.276	0.762	6.68963e-65	adult	CD99
2.77462e-69	-0.863826	0.05	0.44	7.71038e-65	adult	PARP1
5.01914e-69	-1.00886	0	0.348	1.39477e-64	adult	NPW
5.63531e-69	-0.81629	0.117	0.549	1.566e-64	adult	RNF7
7.1979e-69	1.94116	0.594	0.308	2.00022e-64	adult	PTGIS
7.394e-69	-0.866844	0.004	0.354	2.05472e-64	adult	NGRN
7.67315e-69	-0.853995	0.144	0.591	2.13229e-64	adult	CCT3
8.00137e-69	1.90723	0.371	0.071	2.2235e-64	adult	CAMK1D
9.86473e-69	1.66697	0.464	0.139	2.74131e-64	adult	TNXB
1.07456e-68	1.53272	0.307	0.031	2.98609e-64	adult	PLXNA4
1.12262e-68	1.92206	0.393	0.09	3.11966e-64	adult	APOO
1.46643e-68	-0.880478	0.112	0.536	4.07506e-64	adult	TXNDC17
1.74706e-68	-0.845404	0.107	0.534	4.85491e-64	adult	RWDD1
2.19132e-68	1.48092	0.276	0.017	6.08947e-64	adult	RBMS3-AS3
2.58051e-68	-0.914241	0.25	0.705	7.17099e-64	adult	JUND
2.64311e-68	1.53865	0.276	0.017	7.34493e-64	adult	CA12
3.42675e-68	-0.877971	0.103	0.522	9.5226e-64	adult	GTF2H5
3.88226e-68	-0.874676	0.215	0.685	1.07884e-63	adult	CAVIN1
6.59592e-68	-0.85607	0.274	0.747	1.83294e-63	adult	NPC2
7.27786e-68	-1.10586	0.103	0.529	2.02245e-63	adult	XIST
1.14729e-67	-0.912775	0.061	0.458	3.1882e-63	adult	CPXM1
1.20178e-67	-0.851808	0.226	0.705	3.33964e-63	adult	HSPA8
1.99863e-67	-0.894342	0.13	0.588	5.55399e-63	adult	COL5A2
2.34883e-67	-0.836683	0.279	0.762	6.52716e-63	adult	HNRNPK
2.42422e-67	-0.942855	0.133	0.559	6.73666e-63	adult	H2AFJ
2.80355e-67	-0.924735	0.291	0.773	7.7908e-63	adult	NUCKS1
6.30449e-67	1.10151	0.228	0	1.75196e-62	adult	LINC00842
6.56275e-67	1.8334	0.369	0.074	1.82372e-62	adult	FBXL7
1.19189e-66	-0.801323	0.144	0.585	3.31213e-62	adult	ESD
1.59155e-66	1.98516	0.554	0.265	4.42277e-62	adult	AKAP13
1.86186e-66	-0.840103	0.103	0.516	5.17394e-62	adult	CCT8
2.00289e-66	-0.702921	0.14	0.589	5.56582e-62	adult	TLE5
2.02212e-66	-0.909774	0.047	0.425	5.61928e-62	adult	QPRT
2.45591e-66	1.56542	0.303	0.034	6.82473e-62	adult	DTNA
2.64642e-66	-0.783848	0.055	0.442	7.35413e-62	adult	MYL6B
2.79421e-66	-0.798184	0.061	0.449	7.76482e-62	adult	GLRX5
3.17191e-66	-0.840569	0.051	0.444	8.81443e-62	adult	COL5A1
3.63021e-66	1.61224	0.239	0.005	1.0088e-61	adult	DLGAP1
4.75526e-66	1.17975	0.225	0	1.32144e-61	adult	MUC20-OT1
6.1093e-66	-0.962347	0.178	0.617	1.69771e-61	adult	ANXA3
6.51763e-66	1.85778	0.461	0.158	1.81119e-61	adult	CARMIL1
7.27616e-66	-0.866453	0.037	0.407	2.02197e-61	adult	METRN
7.8477e-66	-0.813058	0.034	0.398	2.1808e-61	adult	TAF10
8.54954e-66	-0.971579	0.062	0.449	2.37583e-61	adult	JPT1
1.13645e-65	-1.05407	0.085	0.48	3.15808e-61	adult	ISYNA1
1.48319e-65	-0.894722	0.341	0.798	4.12164e-61	adult	PRDX5
1.70363e-65	-0.810328	0.068	0.456	4.73421e-61	adult	TMEM14B
1.92031e-65	-0.838528	0.037	0.397	5.33634e-61	adult	PFN2
2.20407e-65	-0.810136	0.274	0.736	6.12489e-61	adult	EIF3K
2.22232e-65	-0.851855	0.286	0.753	6.17561e-61	adult	CCNI
2.28067e-65	-0.912025	0.001	0.334	6.33774e-61	adult	PEG3
2.46697e-65	2.19586	0.383	0.087	6.85546e-61	adult	ERRFI1
2.57417e-65	1.27018	0.245	0.008	7.15337e-61	adult	SLC47A1
3.09603e-65	-0.836329	0.127	0.559	8.60357e-61	adult	EFNB2
3.1e-65	-0.826642	0.27	0.741	8.61459e-61	adult	GUK1
3.2352e-65	1.92283	0.405	0.107	8.99028e-61	adult	PLEKHA7
3.6827e-65	-1.0019	0.016	0.362	1.02339e-60	adult	UBE2S
3.95612e-65	-0.849976	0.04	0.405	1.09936e-60	adult	SMIM7
4.55207e-65	1.59014	0.286	0.026	1.26497e-60	adult	MT1M
4.95508e-65	1.50409	0.274	0.02	1.37697e-60	adult	ZBTB16
5.03667e-65	-0.796688	0.021	0.371	1.39964e-60	adult	COA8
5.39452e-65	-0.740059	0.327	0.817	1.49908e-60	adult	SSR4
5.90495e-65	1.88645	0.246	0.009	1.64093e-60	adult	BIRC3
5.93644e-65	-0.805356	0.064	0.446	1.64968e-60	adult	VKORC1
6.07058e-65	-0.869382	0.133	0.557	1.68695e-60	adult	TLN1
6.61637e-65	-1.30438	0.051	0.422	1.83862e-60	adult	GPC3
6.74547e-65	-0.828899	0.134	0.562	1.8745e-60	adult	PHB2
7.29919e-65	3.24917	0.355	0.066	2.02837e-60	adult	CCL2
8.35172e-65	1.61364	0.328	0.051	2.32086e-60	adult	DENND4A
9.1166e-65	-0.855223	0.023	0.376	2.53341e-60	adult	TMEM132A
9.19162e-65	-0.783094	0.164	0.604	2.55426e-60	adult	SF3B5
1.07992e-64	1.61765	0.297	0.033	3.00098e-60	adult	ANKS1B
1.15062e-64	-0.819762	0.255	0.729	3.19746e-60	adult	ITGB1
1.15069e-64	-0.784796	0.021	0.367	3.19765e-60	adult	ZNF580
1.24127e-64	1.77691	0.349	0.064	3.44936e-60	adult	PDE7B
1.54753e-64	-0.877714	0.025	0.383	4.30042e-60	adult	PXDN
1.6317e-64	-0.808095	0.146	0.578	4.53433e-60	adult	GADD45GIP1
1.93553e-64	2.09167	0.586	0.302	5.37866e-60	adult	MT1E
2.01603e-64	-1.23764	0.003	0.334	5.60235e-60	adult	MIR503HG
2.16213e-64	1.87163	0.358	0.071	6.00835e-60	adult	ZBTB7C
2.41281e-64	-0.807357	0.197	0.649	6.70495e-60	adult	DYNLT1
2.79558e-64	-0.777838	0.177	0.632	7.76865e-60	adult	TMEM14C
3.63938e-64	-0.815527	0.11	0.523	1.01135e-59	adult	LSM4
3.96756e-64	-1.21015	0.057	0.43	1.10255e-59	adult	HMGB2
4.20762e-64	-0.772268	0.028	0.381	1.16926e-59	adult	NAA10
4.54332e-64	-0.803604	0.161	0.601	1.26254e-59	adult	ATOX1
5.1701e-64	-0.886064	0.209	0.67	1.43672e-59	adult	RRBP1
7.69351e-64	-0.966407	0.122	0.531	2.13795e-59	adult	SNHG7
1.10463e-63	-0.85552	0.16	0.592	3.06965e-59	adult	NDUFS6
1.28231e-63	-0.790821	0.12	0.536	3.5634e-59	adult	EIF3I
1.69505e-63	1.65449	0.263	0.018	4.71038e-59	adult	AL138828.1
1.82642e-63	-0.834221	0.117	0.529	5.07544e-59	adult	ACP1
2.50729e-63	1.42164	0.281	0.027	6.96751e-59	adult	DANT2
2.76322e-63	-0.752771	0.122	0.542	7.67871e-59	adult	SNRPF
2.92823e-63	-0.838327	0.119	0.53	8.13725e-59	adult	CAPNS1
3.09565e-63	1.94989	0.55	0.276	8.6025e-59	adult	UBE2E2
3.43096e-63	-0.816898	0.072	0.451	9.53429e-59	adult	PDCD6
3.56644e-63	-0.854561	0.112	0.519	9.91078e-59	adult	MSRB2
3.82735e-63	-0.810327	0.008	0.339	1.06358e-58	adult	RAD50
3.93049e-63	1.51908	0.262	0.018	1.09224e-58	adult	ADAMTS9-AS2
4.01974e-63	-1.56422	0.113	0.506	1.11705e-58	adult	TAGLN
4.02487e-63	-0.72288	0.098	0.502	1.11847e-58	adult	CCT2
5.30347e-63	-0.778988	0.134	0.563	1.47378e-58	adult	COX7A2L
5.73345e-63	-0.812703	0.158	0.586	1.59327e-58	adult	PSMA4
1.23745e-62	1.98852	0.306	0.041	3.43875e-58	adult	MTSS1
1.27056e-62	-0.923227	0.025	0.373	3.53076e-58	adult	CSRP2
1.29545e-62	-0.768705	0.117	0.525	3.59992e-58	adult	DCTN3
2.88479e-62	1.38917	0.76	0.398	8.01655e-58	adult	PRG4
2.96357e-62	-0.895257	0.147	0.559	8.23546e-58	adult	RANBP1
3.40207e-62	-0.695062	0.106	0.51	9.45401e-58	adult	NDUFB5
3.71774e-62	-0.765347	0.052	0.414	1.03312e-57	adult	RAB5C
4.03596e-62	-0.76903	0.119	0.534	1.12155e-57	adult	DDOST
4.4404e-62	-0.767455	0.242	0.698	1.23394e-57	adult	SNX3
6.64008e-62	-0.773431	0.151	0.576	1.84521e-57	adult	APEX1
7.69171e-62	1.88988	0.645	0.449	2.13745e-57	adult	CUX1
8.4539e-62	1.70428	0.341	0.064	2.34925e-57	adult	CADPS2
1.00048e-61	-0.824481	0.086	0.47	2.78024e-57	adult	GPX8
1.00445e-61	-0.757092	0.231	0.681	2.79127e-57	adult	PTGES3
1.0807e-61	-0.724875	0.113	0.513	3.00317e-57	adult	ILF2
1.6305e-61	-0.766272	0.153	0.577	4.53098e-57	adult	PRELID1
1.78674e-61	1.49672	0.269	0.024	4.96516e-57	adult	DLGAP2
1.95621e-61	2.06111	0.446	0.15	5.43612e-57	adult	SLIT2
2.01414e-61	1.98744	0.436	0.147	5.5971e-57	adult	PRKG1
2.22599e-61	-0.896367	0.177	0.607	6.18581e-57	adult	FCGRT
3.06429e-61	-1.04556	0.12	0.52	8.51536e-57	adult	EMP2
6.3718e-61	1.56101	0.348	0.071	1.77066e-56	adult	ARMC9
7.03895e-61	-0.788604	0.014	0.338	1.95605e-56	adult	PSMD9
8.03181e-61	1.43797	0.208	0	2.23196e-56	adult	AC107021.1
8.43474e-61	1.71558	0.566	0.3	2.34393e-56	adult	C1S
8.51495e-61	-0.792614	0.207	0.641	2.36622e-56	adult	EIF3H
8.78933e-61	-0.793933	0.209	0.653	2.44247e-56	adult	POMP
1.66083e-60	-0.735393	0.117	0.519	4.61528e-56	adult	ARF5
1.72769e-60	-0.75674	0.113	0.518	4.80108e-56	adult	PLD3
1.83852e-60	-1.78484	0.102	0.471	5.10907e-56	adult	CLIC3
2.01645e-60	-0.814562	0.103	0.495	5.60352e-56	adult	PSIP1
2.08912e-60	-0.814442	0.069	0.435	5.80546e-56	adult	CACYBP
2.27638e-60	-0.748605	0.293	0.761	6.32583e-56	adult	FIS1
3.04304e-60	-0.802614	0.038	0.393	8.45629e-56	adult	MAZ
3.29797e-60	-0.817748	0.017	0.347	9.16472e-56	adult	KANK4
3.42947e-60	2.14105	0.692	0.563	9.53016e-56	adult	ID2
3.44716e-60	-0.693529	0.153	0.568	9.57932e-56	adult	MRFAP1
4.47972e-60	-0.769938	0.089	0.463	1.24487e-55	adult	C9orf16
6.13548e-60	1.88637	0.419	0.134	1.70499e-55	adult	ROR2
1.29374e-59	-0.939125	0.157	0.561	3.59517e-55	adult	S100A16
1.44276e-59	-1.6764	0	0.307	4.00928e-55	adult	HBM
1.5913e-59	1.22942	0.204	0	4.42207e-55	adult	AC018682.1
1.85915e-59	2.23722	0.479	0.204	5.16639e-55	adult	LSAMP
1.8673e-59	1.70109	0.395	0.112	5.18905e-55	adult	EXOC4
2.00662e-59	-0.721008	0.102	0.493	5.57619e-55	adult	POLR2I
2.26637e-59	-0.738123	0.127	0.533	6.29801e-55	adult	SCAND1
2.27964e-59	1.77502	0.362	0.085	6.33488e-55	adult	EPB41L4A
2.91817e-59	-0.815443	0.208	0.642	8.10931e-55	adult	FSTL1
3.11215e-59	-0.673248	0.117	0.524	8.64835e-55	adult	DNAJC8
3.16742e-59	1.67937	0.322	0.059	8.80193e-55	adult	SOX5
3.48524e-59	1.79241	0.342	0.072	9.68512e-55	adult	CBLB
6.00633e-59	-0.710762	0.059	0.41	1.6691e-54	adult	TMEM256
6.23555e-59	-0.710392	0.19	0.63	1.7328e-54	adult	YWHAQ
6.25484e-59	-0.818398	0.113	0.5	1.73816e-54	adult	PPIC
6.59874e-59	-0.766137	0.007	0.319	1.83372e-54	adult	FSCN1
9.9448e-59	-0.754195	0.051	0.397	2.76356e-54	adult	VAMP2
1.0415e-58	-0.715497	0.231	0.684	2.89423e-54	adult	RBX1
1.20458e-58	-0.748194	0.154	0.573	3.34742e-54	adult	PNN
1.29752e-58	1.35423	0.228	0.01	3.60567e-54	adult	FAM160A1
1.37033e-58	-0.77311	0.013	0.329	3.80801e-54	adult	HHIP-AS1
2.58009e-58	-0.772966	0.014	0.333	7.16981e-54	adult	GPX7
2.71429e-58	1.43989	0.264	0.027	7.54273e-54	adult	BTBD9
2.86591e-58	-0.703906	0.107	0.497	7.96409e-54	adult	PDAP1
3.45965e-58	-0.748766	0.11	0.498	9.61402e-54	adult	MCRIP1
3.55093e-58	-0.70003	0.106	0.496	9.86769e-54	adult	RSL1D1
3.57068e-58	1.38488	0.236	0.014	9.92255e-54	adult	HIF1A-AS3
3.7658e-58	-0.820682	0.064	0.421	1.04648e-53	adult	HNRNPAB
4.82771e-58	-0.734963	0.01	0.323	1.34157e-53	adult	CDC42EP5
4.88553e-58	-0.745206	0.218	0.66	1.35764e-53	adult	COPE
6.58604e-58	-0.778898	0.051	0.399	1.8302e-53	adult	CLEC11A
8.70458e-58	-0.777978	0.139	0.539	2.41892e-53	adult	HADHA
8.99111e-58	-0.740541	0.484	0.898	2.49854e-53	adult	COX4I1
9.67495e-58	-0.721714	0.062	0.412	2.68857e-53	adult	LSM2
1.06994e-57	1.9808	0.429	0.139	2.97325e-53	adult	CFB
1.08146e-57	-0.7765	0.078	0.441	3.00526e-53	adult	TXNL4A
1.1364e-57	1.83615	0.509	0.237	3.15795e-53	adult	DAPK1
1.13783e-57	-0.725531	0.167	0.588	3.16191e-53	adult	UBE2I
1.56599e-57	-0.688767	0.222	0.658	4.35172e-53	adult	ATP5F1C
2.5145e-57	-0.719078	0.192	0.627	6.98755e-53	adult	LMAN1
2.98225e-57	-0.74859	0.13	0.525	8.28737e-53	adult	PRDX4
4.79151e-57	1.78542	0.383	0.11	1.33151e-52	adult	IMMP2L
4.85414e-57	-0.701549	0.062	0.418	1.34892e-52	adult	SSBP4
5.09963e-57	-0.611843	0.132	0.542	1.41714e-52	adult	WASF2
5.50359e-57	-0.669081	0.134	0.537	1.52939e-52	adult	ZNHIT1
7.23992e-57	-0.660597	0.085	0.46	2.0119e-52	adult	SLC39A10
8.94264e-57	-0.689113	0.123	0.52	2.48507e-52	adult	FXR1
9.12153e-57	-1.01655	0.034	0.361	2.53478e-52	adult	TWIST1
9.70854e-57	1.35102	0.199	0.002	2.69791e-52	adult	CHI3L1
1.01417e-56	-0.718368	0.051	0.396	2.81827e-52	adult	ANP32A
1.21554e-56	1.33887	0.233	0.015	3.37786e-52	adult	FBXL13
1.34154e-56	1.72497	0.396	0.122	3.72799e-52	adult	TTC28
1.36552e-56	1.78814	0.395	0.117	3.79464e-52	adult	PLCB1
1.46907e-56	1.35037	0.272	0.032	4.0824e-52	adult	PTPRE
1.68357e-56	-0.700246	0.161	0.57	4.67846e-52	adult	UFC1
2.17894e-56	-0.717544	0.045	0.384	6.05505e-52	adult	BCL7C
2.30556e-56	-0.678779	0.157	0.568	6.40691e-52	adult	VDAC2
2.36507e-56	-0.692272	0.264	0.713	6.57229e-52	adult	TBCA
2.7704e-56	-0.728533	0.016	0.324	7.69867e-52	adult	NIPSNAP1
3.43938e-56	2.09233	0.438	0.165	9.55769e-52	adult	EXT1
3.52684e-56	-1.16414	0.031	0.354	9.80074e-52	adult	COL4A1
3.69551e-56	-1.20871	0.229	0.644	1.02695e-51	adult	DCN
4.81906e-56	1.6388	0.199	0.002	1.33917e-51	adult	AC005699.1
5.01145e-56	-0.724789	0	0.291	1.39263e-51	adult	FAM171A2
6.24201e-56	-0.66581	0.096	0.472	1.73459e-51	adult	NASP
6.30578e-56	1.62821	0.556	0.305	1.75231e-51	adult	MGST1
8.0418e-56	-0.720696	0.035	0.364	2.23473e-51	adult	DBN1
8.72525e-56	-0.687488	0.137	0.534	2.42466e-51	adult	H2AFY
8.93154e-56	-0.760459	0.122	0.504	2.48199e-51	adult	LSM5
1.1303e-55	1.45209	0.269	0.033	3.14099e-51	adult	BMPR1B
1.224e-55	-0.73104	0.117	0.5	3.40139e-51	adult	CIAO2B
1.37976e-55	-0.699346	0.079	0.443	3.83421e-51	adult	LAPTM4B
1.57568e-55	-0.719127	0.086	0.446	4.37865e-51	adult	IK
1.59432e-55	-0.703294	0.151	0.55	4.43045e-51	adult	TOMM20
1.6827e-55	1.90911	0.235	0.017	4.67605e-51	adult	PDZRN4
1.7759e-55	-0.749646	0.1	0.48	4.93506e-51	adult	VASN
2.00167e-55	-0.747042	0.252	0.701	5.56244e-51	adult	ATP5MD
2.02746e-55	-0.667214	0.064	0.41	5.63411e-51	adult	PAFAH1B3
2.03544e-55	-0.752076	0.212	0.635	5.65629e-51	adult	ATP5IF1
2.57478e-55	-0.772028	0.112	0.492	7.15506e-51	adult	EIF2S3
2.97563e-55	1.33416	0.266	0.033	8.26897e-51	adult	LINC02256
3.07907e-55	-0.710454	0.041	0.368	8.55643e-51	adult	ECI1
3.42111e-55	1.50548	0.286	0.044	9.50692e-51	adult	FAM153CP
4.25178e-55	-0.730688	0.382	0.828	1.18153e-50	adult	YWHAE
4.47476e-55	-0.691293	0.214	0.648	1.24349e-50	adult	SEM1
4.75765e-55	-0.743678	0.038	0.357	1.3221e-50	adult	CHD4
5.5311e-55	-0.783535	0.105	0.48	1.53704e-50	adult	EMC10
5.9809e-55	-0.763211	0.14	0.524	1.66203e-50	adult	IMPDH2
7.32318e-55	-1.05276	0.018	0.324	2.03504e-50	adult	IGFBP3
7.46891e-55	1.6328	0.414	0.143	2.07554e-50	adult	ZNF609
8.20033e-55	-0.71549	0.18	0.589	2.27879e-50	adult	SNRPB
1.13558e-54	-0.653312	0.081	0.436	3.15567e-50	adult	TOMM22
1.17504e-54	1.27255	0.26	0.03	3.26532e-50	adult	ALOX15
1.22463e-54	-0.676609	0.078	0.432	3.40311e-50	adult	PLEKHJ1
1.29845e-54	1.44143	0.297	0.051	3.60827e-50	adult	SLC41A2
1.5691e-54	-0.557742	0.141	0.542	4.36037e-50	adult	PHB
1.72698e-54	-0.690682	0.15	0.558	4.79911e-50	adult	DRAP1
1.74285e-54	1.55543	0.352	0.09	4.8432e-50	adult	INO80D
1.77946e-54	-0.641592	0.174	0.586	4.94495e-50	adult	SSBP1
1.82246e-54	-0.73941	0.098	0.456	5.06444e-50	adult	YIPF3
1.90433e-54	-0.670068	0.325	0.794	5.29195e-50	adult	COX6C
2.81326e-54	1.67234	0.335	0.077	7.81777e-50	adult	PVT1
2.88156e-54	-0.906135	0.273	0.674	8.00757e-50	adult	LGALS3
3.74874e-54	-0.669867	0.187	0.596	1.04174e-49	adult	GABARAPL2
4.0443e-54	-0.657492	0.214	0.64	1.12387e-49	adult	YWHAZ
4.51646e-54	-0.664518	0.041	0.367	1.25508e-49	adult	ATXN7L3B
4.80766e-54	-0.687605	0.14	0.534	1.336e-49	adult	SNRPB2
5.50061e-54	-0.703269	0.209	0.635	1.52856e-49	adult	SNU13
5.93573e-54	-0.678897	0.17	0.571	1.64948e-49	adult	CBX3
5.97493e-54	1.08867	0.185	0	1.66037e-49	adult	AC024230.1
7.39365e-54	-0.670426	0.137	0.525	2.05462e-49	adult	MLEC
8.28387e-54	-0.665833	0.092	0.452	2.30201e-49	adult	PTP4A2
8.43773e-54	-0.702895	0.122	0.5	2.34476e-49	adult	PA2G4
8.71545e-54	-0.624204	0.137	0.531	2.42194e-49	adult	SH3BGRL
9.68246e-54	-0.696723	0.085	0.438	2.69066e-49	adult	PET100
1.02384e-53	-0.705808	0.076	0.425	2.84515e-49	adult	FKBP11
1.18601e-53	-0.756607	0.139	0.524	3.29581e-49	adult	SYPL1
1.21042e-53	-1.40275	0	0.28	3.36363e-49	adult	AHSP
1.23637e-53	-0.789567	0.199	0.604	3.43575e-49	adult	CYBA
1.32822e-53	1.15161	0.238	0.021	3.69098e-49	adult	MAMDC2
1.4928e-53	1.38234	0.303	0.056	4.14835e-49	adult	MET
1.57327e-53	-0.724406	0.185	0.594	4.37196e-49	adult	PSMD8
1.58465e-53	-0.747972	0.358	0.792	4.40357e-49	adult	CD151
1.81423e-53	-0.772811	0.057	0.393	5.04156e-49	adult	PCOLCE
1.95315e-53	-0.725638	0.086	0.44	5.42761e-49	adult	FXYD1
2.02954e-53	-0.645378	0.038	0.359	5.63989e-49	adult	SLC2A4RG
2.13812e-53	1.26069	0.238	0.022	5.94162e-49	adult	UTY
2.28243e-53	-1.11368	0.328	0.733	6.34265e-49	adult	S100A11
2.38065e-53	-0.648603	0.106	0.482	6.61559e-49	adult	TCEA1
3.30403e-53	-0.634592	0.092	0.449	9.18157e-49	adult	MPST
3.52362e-53	-0.700286	0.003	0.284	9.79179e-49	adult	C1QTNF4
3.54175e-53	-0.740539	0.13	0.505	9.84216e-49	adult	ATP6V1F
4.01369e-53	2.22743	0.414	0.148	1.11536e-48	adult	MT1X
4.76035e-53	1.68053	0.402	0.134	1.32285e-48	adult	ARHGAP18
5.0199e-53	1.72872	0.434	0.17	1.39498e-48	adult	RABGAP1L
5.46386e-53	-0.700328	0.315	0.758	1.51835e-48	adult	ATP5PF
7.29373e-53	-0.798837	0.091	0.449	2.02685e-48	adult	SQLE
7.31209e-53	1.51525	0.307	0.061	2.03196e-48	adult	FBXL17
7.3483e-53	-0.692787	0.113	0.48	2.04202e-48	adult	POLR1D
7.51055e-53	1.14051	0.214	0.012	2.08711e-48	adult	FAM153B
8.40666e-53	-0.631149	0.208	0.627	2.33613e-48	adult	APRT
1.01224e-52	-0.625466	0.081	0.431	2.81293e-48	adult	MCTS1
1.05419e-52	-0.7931	0.057	0.392	2.92948e-48	adult	RAMP1
1.10915e-52	1.49279	0.25	0.028	3.08222e-48	adult	FOXO1
1.22554e-52	1.96901	0.504	0.259	3.40566e-48	adult	TXNRD1
1.85285e-52	-0.697384	0.004	0.284	5.14889e-48	adult	C17orf49
1.951e-52	-0.656155	0.116	0.479	5.42162e-48	adult	DMAC1
2.11756e-52	1.12773	0.185	0.002	5.8845e-48	adult	CA1
3.25958e-52	1.72706	0.457	0.19	9.05805e-48	adult	ACTC1
3.65108e-52	1.20762	0.239	0.023	1.0146e-47	adult	MB
5.29597e-52	-0.635081	0.064	0.396	1.4717e-47	adult	MRPL11
5.98643e-52	1.3946	0.3	0.058	1.66357e-47	adult	VPS13B
6.76017e-52	1.63418	0.373	0.115	1.87858e-47	adult	ATXN1
8.27426e-52	-0.646875	0.229	0.659	2.29933e-47	adult	SOD1
8.3225e-52	-0.726979	0.18	0.568	2.31274e-47	adult	GSTM3
8.33199e-52	-0.615984	0.16	0.553	2.31538e-47	adult	COPS9
9.28809e-52	-0.782976	0.358	0.789	2.58107e-47	adult	MYL12A
9.99072e-52	-0.619829	0.059	0.393	2.77632e-47	adult	MXD4
1.00207e-51	1.16065	0.185	0.002	2.78465e-47	adult	THRB
1.05139e-51	-0.62794	0.024	0.324	2.9217e-47	adult	SLC9A3R2
1.11297e-51	-0.569632	0.082	0.42	3.09284e-47	adult	PSMB4
1.45199e-51	-0.649229	0.199	0.617	4.03493e-47	adult	ENY2
1.46385e-51	1.6489	0.362	0.106	4.06789e-47	adult	AKT3
1.80434e-51	1.69143	0.371	0.113	5.01408e-47	adult	PTPRQ
1.86093e-51	-0.624467	0.175	0.591	5.17133e-47	adult	HNRNPD
1.979e-51	-0.655025	0.132	0.508	5.49943e-47	adult	TIMM8B
2.09051e-51	-0.667683	0.021	0.315	5.80932e-47	adult	HDGFL2
2.09701e-51	-0.629614	0.093	0.444	5.82738e-47	adult	BAD
2.11128e-51	1.02138	0.177	0	5.86704e-47	adult	AC006974.1
2.29388e-51	-0.621975	0.014	0.303	6.37445e-47	adult	TRNP1
2.41462e-51	-0.691937	0.01	0.291	6.71e-47	adult	LINC02381
2.62732e-51	-0.709477	0.03	0.332	7.30107e-47	adult	TMPO
2.94332e-51	-0.821978	0.214	0.61	8.17919e-47	adult	CLIC1
3.11586e-51	-0.675215	0.245	0.665	8.65867e-47	adult	TRIR
3.71281e-51	-0.674485	0.048	0.368	1.03175e-46	adult	SH3BP5
7.26183e-51	-0.624912	0.215	0.621	2.01799e-46	adult	SPCS1
7.45515e-51	-0.621533	0.225	0.641	2.07171e-46	adult	GPX4
7.66542e-51	-0.684104	0.115	0.48	2.13014e-46	adult	TMED4
8.58515e-51	-0.921674	0.062	0.39	2.38573e-46	adult	FBLN2
9.38329e-51	-1.49583	0	0.267	2.60752e-46	adult	HBZ
1.05737e-50	-0.681064	0.151	0.527	2.93833e-46	adult	RAB34
1.11451e-50	-0.717104	0.071	0.399	3.09712e-46	adult	NIFK
1.22638e-50	-0.76374	0.054	0.366	3.40798e-46	adult	ABRACL
1.27009e-50	-0.737825	0.423	0.827	3.52946e-46	adult	HNRNPA2B1
1.37429e-50	-0.655231	0.095	0.441	3.819e-46	adult	NUTF2
1.88338e-50	-0.64643	0.252	0.668	5.23371e-46	adult	NDUFB7
2.08435e-50	-0.695952	0.228	0.63	5.79219e-46	adult	BTG1
2.09554e-50	1.12834	0.205	0.012	5.82329e-46	adult	PRKCE
2.29779e-50	-0.70766	0.003	0.271	6.38532e-46	adult	TXNDC5
2.76012e-50	1.31215	0.242	0.028	7.67011e-46	adult	NPAS2
2.88933e-50	1.37935	0.287	0.054	8.02916e-46	adult	ATG7
2.98728e-50	-0.666673	0.091	0.441	8.30135e-46	adult	CKAP4
3.53061e-50	1.21543	0.259	0.037	9.81123e-46	adult	PLEKHA6
3.58792e-50	-0.661647	0.113	0.475	9.97047e-46	adult	CCT4
3.60411e-50	-0.938068	0.04	0.343	1.00155e-45	adult	HIST1H4C
4.15114e-50	-0.607281	0.293	0.728	1.15356e-45	adult	TRMT112
4.40297e-50	-0.636333	0.158	0.546	1.22354e-45	adult	PSMB6
5.26436e-50	-0.75857	0.236	0.648	1.46291e-45	adult	APP
5.61438e-50	-0.672012	0.058	0.373	1.56018e-45	adult	ARL2
6.60357e-50	1.52606	0.314	0.072	1.83506e-45	adult	DMD
6.70945e-50	-0.658027	0.072	0.395	1.86449e-45	adult	TKT
6.881e-50	-0.586313	0.136	0.515	1.91216e-45	adult	UBE2E3
7.85363e-50	-0.606406	0.095	0.44	2.18245e-45	adult	VPS35
8.99771e-50	-0.682456	0.147	0.523	2.50037e-45	adult	SIVA1
1.00904e-49	1.85532	0.431	0.174	2.80402e-45	adult	RERG
1.13427e-49	-0.796848	0.003	0.269	3.15202e-45	adult	FNDC1
1.68977e-49	-0.643458	0.112	0.471	4.6957e-45	adult	SRM
1.96244e-49	-0.620631	0.048	0.359	5.45344e-45	adult	MGAT4B
1.98201e-49	-0.788261	0.028	0.321	5.5078e-45	adult	MMP2
1.99324e-49	-0.63338	0.102	0.447	5.53902e-45	adult	SMS
2.2297e-49	-0.650255	0.044	0.346	6.19611e-45	adult	ZNF22
2.40466e-49	1.50135	0.245	0.032	6.68231e-45	adult	PDE4D
2.75655e-49	-0.780187	0.161	0.539	7.66017e-45	adult	RDH10
2.78584e-49	1.15253	0.18	0.003	7.74157e-45	adult	ADH1B
2.8405e-49	1.46902	0.287	0.056	7.89347e-45	adult	CDKAL1
3.01314e-49	-0.654344	0.267	0.694	8.37322e-45	adult	EIF5A
3.03691e-49	1.65599	0.412	0.155	8.43927e-45	adult	ITPR2
3.20624e-49	2.36158	0.207	0.013	8.90981e-45	adult	CXCL1
3.24422e-49	-0.688334	0.325	0.744	9.01535e-45	adult	ARPC2
3.39145e-49	-0.638005	0.112	0.459	9.42449e-45	adult	MRPS34
4.62811e-49	1.121	0.174	0.002	1.28611e-44	adult	PEX5L
4.66632e-49	-0.915125	0.037	0.334	1.29672e-44	adult	LRRC75A
6.00226e-49	-0.655779	0.141	0.505	1.66797e-44	adult	UXT
6.14779e-49	-0.645134	0.194	0.589	1.70841e-44	adult	PSMB5
6.79537e-49	1.86064	0.506	0.277	1.88837e-44	adult	MED13L
7.64797e-49	-0.657802	0.405	0.847	2.12529e-44	adult	UQCRB
7.98797e-49	1.26552	0.226	0.023	2.21978e-44	adult	L3MBTL4
8.53917e-49	-0.670183	0	0.258	2.37295e-44	adult	TMEM35B
8.71558e-49	-0.581317	0.229	0.64	2.42197e-44	adult	SAP18
1.03311e-48	-0.67077	0.103	0.447	2.87092e-44	adult	MMP24OS
1.04895e-48	-0.611325	0.257	0.69	2.91494e-44	adult	ARF1
1.22468e-48	-0.616603	0.215	0.627	3.40326e-44	adult	AP2M1
1.23402e-48	-0.677473	0.119	0.47	3.42923e-44	adult	POLR2J
1.38481e-48	-0.649067	0.054	0.366	3.84826e-44	adult	BRD3
1.38804e-48	-0.604783	0.113	0.469	3.85724e-44	adult	CHMP5
2.08488e-48	-0.649493	0.042	0.348	5.79366e-44	adult	EMILIN2
2.30031e-48	-0.650322	0.04	0.334	6.39234e-44	adult	IFT22
2.55321e-48	1.50787	0.273	0.05	7.09512e-44	adult	TMTC2
2.91707e-48	-0.611736	0.062	0.373	8.10625e-44	adult	MAGOH
2.98311e-48	1.70453	0.512	0.279	8.28976e-44	adult	COBLL1
3.02244e-48	-0.846035	0.033	0.323	8.39906e-44	adult	HES4
3.62135e-48	-0.672784	0.081	0.414	1.00634e-43	adult	MAF
3.76012e-48	-0.616141	0.103	0.445	1.0449e-43	adult	RALBP1
3.86392e-48	1.68855	0.45	0.202	1.07375e-43	adult	VMP1
4.46504e-48	-0.646907	0.187	0.573	1.24079e-43	adult	HNRNPA0
4.46764e-48	-0.681682	0.011	0.28	1.24151e-43	adult	SAMD1
4.51457e-48	-0.584484	0.171	0.563	1.25455e-43	adult	PSME1
4.98527e-48	-0.644066	0.388	0.853	1.38536e-43	adult	LAPTM4A
5.02633e-48	1.68516	0.347	0.103	1.39677e-43	adult	FHIT
5.3232e-48	1.1723	0.191	0.009	1.47926e-43	adult	RUNX1
5.51781e-48	1.88529	0.506	0.279	1.53334e-43	adult	BICC1
5.67775e-48	-0.619102	0.154	0.524	1.57779e-43	adult	LAMTOR1
6.20312e-48	-0.652863	0.021	0.3	1.72379e-43	adult	HMGA1
6.21509e-48	-0.673899	0.028	0.306	1.72711e-43	adult	PDLIM2
6.21538e-48	-0.663418	0.089	0.425	1.72719e-43	adult	FKBP10
7.04536e-48	-0.555172	0.15	0.524	1.95784e-43	adult	COPZ1
8.37204e-48	-0.672797	0.345	0.755	2.32651e-43	adult	PSMA7
8.50217e-48	-0.558112	0.13	0.5	2.36267e-43	adult	YY1
9.16874e-48	-0.770571	0.011	0.276	2.5479e-43	adult	BEX1
9.39023e-48	1.57432	0.297	0.066	2.60945e-43	adult	MACROD2
9.92025e-48	-0.582112	0.204	0.608	2.75674e-43	adult	ANAPC11
1.22675e-47	-0.603865	0.151	0.523	3.40902e-43	adult	DDX46
1.31241e-47	1.90682	0.164	0	3.64705e-43	adult	SPACA6
1.35141e-47	-0.717122	0.013	0.276	3.75544e-43	adult	HOXB4
1.50787e-47	-0.571096	0.018	0.288	4.19023e-43	adult	CTDNEP1
1.54114e-47	-0.684243	0.144	0.501	4.28266e-43	adult	MESD
1.70119e-47	-0.603993	0.106	0.448	4.72744e-43	adult	TALDO1
1.72275e-47	-0.722464	0.014	0.281	4.78735e-43	adult	ARHGEF10
1.75919e-47	-0.579258	0.119	0.476	4.88862e-43	adult	PLS3
1.79224e-47	-0.681692	0.099	0.441	4.98045e-43	adult	SPOCK2
1.86598e-47	-0.688814	0.023	0.304	5.18539e-43	adult	STARD4-AS1
1.91288e-47	-0.609745	0.061	0.373	5.31571e-43	adult	SEPTIN11
1.97074e-47	1.13992	0.182	0.007	5.47649e-43	adult	DPYD-AS1
1.97755e-47	-0.568722	0.178	0.559	5.49542e-43	adult	NOP10
2.01916e-47	-0.66318	0.093	0.427	5.61105e-43	adult	ARL4A
2.09651e-47	-0.565375	0.025	0.299	5.82598e-43	adult	COMMD3
2.19957e-47	-0.692662	0	0.251	6.11238e-43	adult	COL2A1
2.20471e-47	1.17199	0.225	0.024	6.12667e-43	adult	CACNA1C
2.70043e-47	1.20308	0.243	0.034	7.50424e-43	adult	KDM4C
2.73149e-47	-0.869615	0.16	0.509	7.59054e-43	adult	GJA1
2.78375e-47	1.14853	0.197	0.012	7.73576e-43	adult	DSCAML1
2.80275e-47	-0.579736	0.072	0.388	7.78856e-43	adult	RPL7L1
2.94219e-47	-0.750083	0.054	0.351	8.17604e-43	adult	DAB2
2.94864e-47	-1.48414	0.11	0.422	8.19399e-43	adult	OGN
3.68548e-47	1.45598	0.242	0.033	1.02416e-42	adult	SVEP1
4.73164e-47	-0.549657	0.178	0.563	1.31487e-42	adult	HNRNPR
4.83015e-47	-0.782824	0.006	0.263	1.34225e-42	adult	BMP3
4.89001e-47	1.52458	0.289	0.062	1.35888e-42	adult	LARGE1
5.03527e-47	-0.630717	0.127	0.48	1.39925e-42	adult	BEX4
5.08782e-47	1.81799	0.564	0.375	1.41385e-42	adult	CEBPB
5.46006e-47	-0.795307	0.042	0.337	1.5173e-42	adult	EMILIN1
5.79566e-47	-0.567137	0.119	0.468	1.61056e-42	adult	CCT6A
6.88515e-47	-0.652887	0.044	0.329	1.91331e-42	adult	SDHD
7.07617e-47	-0.735133	0.007	0.265	1.9664e-42	adult	FXYD7
7.33448e-47	1.62101	0.325	0.089	2.03818e-42	adult	SSH2
7.66634e-47	-0.605452	0.165	0.539	2.1304e-42	adult	PSMB3
8.13065e-47	-0.6308	0.085	0.409	2.25943e-42	adult	FKBP3
9.04533e-47	0.947492	0.161	0	2.51361e-42	adult	AC013394.1
9.84165e-47	1.18906	0.187	0.009	2.7349e-42	adult	CFAP69
1.04667e-46	-0.619633	0.303	0.732	2.90859e-42	adult	EID1
1.23555e-46	-0.601638	0.085	0.418	3.43348e-42	adult	AXL
1.2376e-46	-0.5177	0.119	0.472	3.43917e-42	adult	ZC3H15
1.30414e-46	-0.620279	0.141	0.498	3.62407e-42	adult	TRAPPC2L
1.80725e-46	-0.647877	0.028	0.304	5.02216e-42	adult	CTXN1
1.93261e-46	-0.598144	0.054	0.357	5.37053e-42	adult	BOD1
1.94578e-46	1.12374	0.163	0.001	5.40712e-42	adult	AC096564.1
1.9482e-46	1.5619	0.355	0.115	5.41386e-42	adult	SBF2
2.20072e-46	-0.549437	0.062	0.37	6.11558e-42	adult	GLO1
2.29809e-46	1.50508	0.338	0.099	6.38616e-42	adult	MBD5
2.35228e-46	-1.43199	0.011	0.269	6.53676e-42	adult	SFRP1
2.66315e-46	-0.617413	0.214	0.605	7.40062e-42	adult	EIF4G2
3.00037e-46	-0.544134	0.025	0.298	8.33773e-42	adult	SVBP
3.20221e-46	-0.627938	0.154	0.518	8.89862e-42	adult	DBI
3.5162e-46	-0.579249	0.349	0.779	9.77117e-42	adult	COX6B1
3.52785e-46	-0.581777	0.016	0.278	9.80353e-42	adult	NAT14
3.97917e-46	-0.583126	0.225	0.619	1.10577e-41	adult	NDUFB10
4.77701e-46	-0.62871	0.025	0.294	1.32748e-41	adult	TP53I13
5.03545e-46	-0.584117	0.098	0.431	1.3993e-41	adult	PPM1G
5.19911e-46	-0.709004	0.201	0.578	1.44478e-41	adult	SFPQ
5.27136e-46	-0.626496	0.079	0.395	1.46486e-41	adult	POLR2G
5.29571e-46	-0.547485	0.064	0.377	1.47163e-41	adult	G3BP2
5.56943e-46	-0.597939	0.095	0.427	1.54769e-41	adult	PRKCSH
6.20991e-46	-0.653216	0.46	0.865	1.72567e-41	adult	SLC25A6
6.90332e-46	-0.651526	0.41	0.84	1.91836e-41	adult	BSG
7.01873e-46	-0.650088	0.682	0.938	1.95043e-41	adult	CALD1
1.01888e-45	-0.590477	0.038	0.316	2.83138e-41	adult	BORCS7
1.12104e-45	1.58269	0.638	0.564	3.11527e-41	adult	SERPING1
1.13104e-45	-0.571821	0.058	0.36	3.14304e-41	adult	EIF4E2
1.22071e-45	1.97126	0.441	0.21	3.39222e-41	adult	MAML2
1.39117e-45	-0.578506	0.385	0.813	3.86594e-41	adult	ATP5MG
1.47536e-45	0.948553	0.174	0.006	4.09987e-41	adult	ESR2
1.50984e-45	-0.629257	0.021	0.282	4.1957e-41	adult	CFAP298
1.56211e-45	-0.529807	0.117	0.461	4.34094e-41	adult	STUB1
1.68255e-45	-0.800458	0.262	0.645	4.67564e-41	adult	HTRA1
1.7267e-45	1.88212	0.47	0.243	4.79834e-41	adult	HIF1A
2.02868e-45	-0.633352	0.044	0.322	5.6375e-41	adult	MRPL12
2.2415e-45	-0.603088	0.099	0.427	6.2289e-41	adult	RNASEH2C
2.99411e-45	1.60566	0.355	0.119	8.32032e-41	adult	NCOA1
3.10227e-45	-0.56943	0.199	0.584	8.62091e-41	adult	CALU
3.22523e-45	-0.682844	0.096	0.421	8.96259e-41	adult	MAP1LC3A
3.42642e-45	-0.598725	0.051	0.339	9.52167e-41	adult	BDH2
3.48899e-45	-0.743352	0.04	0.317	9.69556e-41	adult	LGALS2
4.05894e-45	-0.612687	0.245	0.637	1.12794e-40	adult	SNHG8
4.25798e-45	-0.61649	0.236	0.636	1.18325e-40	adult	HNRNPA3
4.36718e-45	-0.548041	0.264	0.685	1.21359e-40	adult	NDUFB2
4.42549e-45	1.30522	0.263	0.049	1.2298e-40	adult	PRKCA
4.58551e-45	-0.568866	0.361	0.8	1.27427e-40	adult	RPL36AL
5.27341e-45	-0.617033	0.048	0.332	1.46543e-40	adult	AHCY
6.07762e-45	-0.686863	0	0.24	1.68891e-40	adult	IGF2
6.1941e-45	-0.634016	0.146	0.496	1.72128e-40	adult	CTSL
6.8829e-45	-0.631346	0.02	0.283	1.91269e-40	adult	PLAT
7.76101e-45	1.03644	0.16	0.002	2.15671e-40	adult	AP002336.2
9.05582e-45	-0.673507	0.356	0.768	2.51652e-40	adult	PRDX1
9.26379e-45	-0.750003	0.399	0.798	2.57431e-40	adult	HSPB1
9.80943e-45	-0.519271	0.089	0.417	2.72594e-40	adult	C7orf50
9.98563e-45	-0.910749	0.532	0.878	2.77491e-40	adult	KRT8
1.08008e-44	1.69268	0.451	0.227	3.00143e-40	adult	CHCHD3
1.08951e-44	-0.619095	0.11	0.446	3.02763e-40	adult	DHRS3
1.12801e-44	-0.570347	0.096	0.422	3.13463e-40	adult	SCOC
1.12951e-44	1.41271	0.308	0.081	3.13881e-40	adult	FTO
1.29411e-44	-0.51629	0.327	0.763	3.5962e-40	adult	ATP5MPL
1.49226e-44	-0.521122	0.137	0.49	4.14684e-40	adult	NUDC
1.51111e-44	-0.562651	0.055	0.346	4.19922e-40	adult	FIBP
1.58725e-44	-0.560894	0.054	0.345	4.41082e-40	adult	TRIM28
1.59107e-44	-0.600745	0.287	0.71	4.42141e-40	adult	EIF3M
1.6517e-44	-0.588842	0.122	0.451	4.58991e-40	adult	UBXN1
1.70301e-44	-0.589016	0.153	0.51	4.7325e-40	adult	MZT2A
1.9613e-44	1.12817	0.867	0.878	5.45025e-40	adult	B2M
1.96612e-44	-0.520665	0.198	0.589	5.46365e-40	adult	OCIAD1
2.00636e-44	1.37367	0.296	0.073	5.57548e-40	adult	USP39
2.1015e-44	-0.538419	0.098	0.422	5.83985e-40	adult	BUD31
2.12811e-44	-0.555364	0.031	0.3	5.9138e-40	adult	PMF1
2.40919e-44	0.9152	0.156	0.001	6.69491e-40	adult	AC026202.2
2.49715e-44	-0.546611	0.099	0.417	6.93932e-40	adult	AKR7A2
2.54704e-44	-0.61393	0.048	0.331	7.07798e-40	adult	C19orf48
2.6548e-44	-0.53214	0.17	0.54	7.37742e-40	adult	TPR
2.90556e-44	-0.553436	0.1	0.429	8.07427e-40	adult	PTOV1
3.0201e-44	1.39927	0.242	0.039	8.39256e-40	adult	CHRM3
3.03519e-44	-0.647585	0.047	0.33	8.43448e-40	adult	CTSC
3.42979e-44	1.24844	0.24	0.037	9.53105e-40	adult	WFDC2
3.47298e-44	-0.585462	0.055	0.341	9.65105e-40	adult	COX14
3.52984e-44	-0.553781	0.027	0.295	9.80908e-40	adult	RPP21
3.56588e-44	-0.587867	0.098	0.418	9.90921e-40	adult	SUPT4H1
3.62135e-44	1.52799	0.337	0.105	1.00634e-39	adult	MYO1D
4.06961e-44	-0.570051	0.05	0.33	1.13091e-39	adult	LSM6
4.1323e-44	-0.505416	0.143	0.503	1.14833e-39	adult	GDI2
4.59548e-44	-0.755626	0.027	0.295	1.27704e-39	adult	FBN2
4.68072e-44	-0.597169	0.045	0.334	1.30073e-39	adult	NXPH2
4.81867e-44	-0.785937	0.048	0.327	1.33906e-39	adult	MSMO1
5.0671e-44	-0.574771	0.133	0.479	1.4081e-39	adult	RBM8A
5.1833e-44	-0.56522	0.216	0.605	1.44039e-39	adult	NDUFS8
6.6945e-44	-0.581112	0.1	0.424	1.86034e-39	adult	CCT5
7.14963e-44	1.54238	0.317	0.089	1.98681e-39	adult	COBL
7.91728e-44	1.30257	0.161	0.003	2.20013e-39	adult	AC018742.1
8.01431e-44	-0.522324	0.035	0.313	2.2271e-39	adult	FBXO17
8.23836e-44	1.58504	0.554	0.384	2.28936e-39	adult	EFEMP1
8.32386e-44	-0.632845	0.033	0.295	2.31312e-39	adult	IER3IP1
9.25125e-44	-0.536658	0.141	0.492	2.57083e-39	adult	AKR1A1
1.05988e-43	-0.540424	0.134	0.482	2.9453e-39	adult	PDCD5
1.14787e-43	-0.544686	0.109	0.438	3.18983e-39	adult	GRHPR
1.24807e-43	-0.68805	0.105	0.424	3.46826e-39	adult	RAD21
1.31967e-43	1.39674	0.249	0.044	3.66724e-39	adult	RFX2
1.44851e-43	-0.591884	0.095	0.418	4.02526e-39	adult	OBSL1
1.53698e-43	1.07376	0.197	0.017	4.27111e-39	adult	IL15
1.59042e-43	-0.550154	0.143	0.487	4.41961e-39	adult	YIF1A
1.62995e-43	-0.819965	0.188	0.534	4.52946e-39	adult	PMP22
1.78416e-43	-0.709184	0.066	0.366	4.958e-39	adult	PODXL
1.88859e-43	-0.585689	0.034	0.295	5.24821e-39	adult	PSENEN
1.96392e-43	0.874045	0.15	0	5.45754e-39	adult	AC105052.3
1.96392e-43	0.825708	0.15	0	5.45755e-39	adult	AL117339.5
1.96699e-43	1.54443	0.388	0.156	5.46608e-39	adult	TCF12
2.31035e-43	-0.588124	0.157	0.502	6.42024e-39	adult	FKBP8
2.34282e-43	-0.554304	0.107	0.437	6.51047e-39	adult	METTL9
2.34942e-43	1.51716	0.378	0.143	6.52881e-39	adult	TBC1D5
2.49326e-43	-0.56353	0.103	0.424	6.92851e-39	adult	PIN1
2.70872e-43	-0.523657	0.494	0.902	7.52727e-39	adult	COX7C
2.83725e-43	-0.578033	0.149	0.495	7.88444e-39	adult	TRAPPC1
2.95281e-43	-0.539158	0.185	0.549	8.20556e-39	adult	NDUFAB1
3.29623e-43	-0.570897	0.03	0.295	9.15989e-39	adult	P3H4
3.29897e-43	-0.586867	0.218	0.605	9.16751e-39	adult	KRT10
3.33559e-43	-0.64811	0.31	0.715	9.26928e-39	adult	MGST3
3.44892e-43	-0.662291	0.126	0.454	9.58419e-39	adult	ARL4D
3.52459e-43	-0.742997	0.057	0.346	9.79448e-39	adult	COL4A2
3.96294e-43	-0.621524	0.017	0.27	1.10126e-38	adult	METRNL
4.80977e-43	-0.547462	0.021	0.276	1.33659e-38	adult	PXMP2
4.86947e-43	-0.540654	0.12	0.449	1.35318e-38	adult	SNRPC
5.37603e-43	-0.584981	0.001	0.234	1.49395e-38	adult	WBP1
5.59123e-43	-0.553583	0.023	0.279	1.55375e-38	adult	FAM89B
5.98747e-43	-0.646164	0.059	0.354	1.66386e-38	adult	COL11A1
6.15802e-43	-0.551604	0.057	0.341	1.71125e-38	adult	MRPL17
6.19428e-43	-0.581486	0.236	0.615	1.72133e-38	adult	ATP6V1G1
6.22928e-43	-0.919752	0.573	0.891	1.73106e-38	adult	KRT18
6.3104e-43	-0.578289	0.1	0.424	1.7536e-38	adult	CCND2
6.36599e-43	-0.551271	0.18	0.555	1.76904e-38	adult	TMED2
6.4296e-43	-0.600078	0.342	0.755	1.78672e-38	adult	SEC61B
6.89097e-43	-0.557268	0.178	0.544	1.91493e-38	adult	COX5A
7.05737e-43	-0.577656	0	0.23	1.96117e-38	adult	UPK3BL1
7.15499e-43	-0.728576	0.004	0.239	1.9883e-38	adult	THY1
7.40855e-43	-0.504726	0.178	0.54	2.05876e-38	adult	PCBP1
7.87101e-43	1.57375	0.359	0.129	2.18727e-38	adult	FER
9.00279e-43	-0.526481	0.301	0.723	2.50179e-38	adult	C11orf58
1.24284e-42	-0.559179	0.01	0.25	3.45374e-38	adult	ALYREF
1.24941e-42	-0.535982	0.129	0.467	3.47199e-38	adult	TXNL1
1.26262e-42	-0.559322	0.076	0.377	3.5087e-38	adult	HDAC2
1.3387e-42	-0.588017	0.035	0.295	3.72011e-38	adult	HIGD1A
1.67965e-42	-0.522499	0.031	0.293	4.66758e-38	adult	GATAD1
1.70818e-42	-0.775419	0.003	0.234	4.74687e-38	adult	CYP51A1
1.94146e-42	-0.532926	0.027	0.286	5.39511e-38	adult	TM7SF2
2.04204e-42	1.24002	0.259	0.052	5.67462e-38	adult	SIMC1
2.06494e-42	-0.600667	0.064	0.355	5.73826e-38	adult	IER5L
2.87932e-42	-0.572291	0.041	0.31	8.00134e-38	adult	CHD3
2.93828e-42	-0.525092	0.19	0.563	8.16517e-38	adult	NDUFC1
2.95358e-42	-0.581223	0.117	0.438	8.20771e-38	adult	CCT7
2.98732e-42	1.50144	0.463	0.236	8.30147e-38	adult	PATJ
3.55813e-42	-0.506862	0.14	0.479	9.88768e-38	adult	PSMB2
3.98141e-42	1.60338	0.39	0.157	1.10639e-37	adult	RNF24
4.47493e-42	-0.568103	0.157	0.502	1.24354e-37	adult	LSM3
5.52941e-42	-0.640994	0.075	0.363	1.53657e-37	adult	CD320
6.43958e-42	-0.709203	0.008	0.242	1.7895e-37	adult	ZNF503
7.19692e-42	-0.547018	0.016	0.257	1.99995e-37	adult	TIA1
7.24275e-42	-0.581946	0.071	0.371	2.01269e-37	adult	NPNT
1.0516e-41	1.40713	0.581	0.417	2.92228e-37	adult	CYSTM1
1.10927e-41	-0.585466	0.283	0.697	3.08254e-37	adult	TMED9
1.15381e-41	-0.531998	0.099	0.404	3.20633e-37	adult	CWC15
1.51542e-41	-0.529821	0.069	0.362	4.21121e-37	adult	VEGFB
1.5712e-41	-0.699031	0.021	0.268	4.3662e-37	adult	TGFB3
1.67847e-41	-0.557888	0.031	0.286	4.66431e-37	adult	CSNK1E
1.96772e-41	-0.511206	0.072	0.36	5.46809e-37	adult	TMEM9
2.08374e-41	-0.541792	0.01	0.242	5.7905e-37	adult	ADSL
2.20975e-41	1.21631	0.233	0.04	6.14068e-37	adult	GBE1
2.31794e-41	0.76801	0.143	0	6.44132e-37	adult	MIR4527HG
2.62161e-41	1.06328	0.153	0.003	7.28519e-37	adult	LINC00578
2.67493e-41	-0.602639	0.076	0.367	7.43337e-37	adult	GINM1
2.83036e-41	-0.740379	0.116	0.424	7.86529e-37	adult	CA9
2.86654e-41	1.01562	0.177	0.012	7.96584e-37	adult	DPY19L2
3.00437e-41	-0.771027	0.153	0.485	8.34884e-37	adult	FN1
3.0672e-41	-0.534826	0.472	0.865	8.52343e-37	adult	NDUFA4
3.10047e-41	-0.500596	0.116	0.441	8.6159e-37	adult	NONO
3.51953e-41	-0.514141	0.059	0.339	9.78042e-37	adult	TCEA2
3.57644e-41	0.892416	0.157	0.005	9.93856e-37	adult	VIPR2
4.01451e-41	1.56691	0.303	0.086	1.11559e-36	adult	HIVEP3
4.57723e-41	-0.505042	0.072	0.356	1.27197e-36	adult	RTF2
6.00159e-41	0.753051	0.141	0	1.66778e-36	adult	AC011468.3
6.19911e-41	1.68857	0.289	0.078	1.72267e-36	adult	FAM155A
7.06123e-41	-0.643179	0.095	0.401	1.96224e-36	adult	H2AFV
7.20087e-41	-0.539891	0.286	0.684	2.00105e-36	adult	PSMB1
7.3823e-41	-0.559001	0.013	0.248	2.05147e-36	adult	PLEKHO1
7.75824e-41	-0.52077	0.061	0.339	2.15594e-36	adult	MTPN
9.6118e-41	-0.511421	0.004	0.227	2.67102e-36	adult	EGLN2
9.95758e-41	1.05578	0.187	0.017	2.76711e-36	adult	ULK4
1.02962e-40	-0.831303	0.058	0.328	2.8612e-36	adult	OSR1
1.03766e-40	-0.530488	0.068	0.352	2.88355e-36	adult	SMARCB1
1.06488e-40	-0.658858	0.023	0.265	2.9592e-36	adult	PSMA3-AS1
1.07138e-40	-0.543411	0.055	0.329	2.97726e-36	adult	GTF2F1
1.18144e-40	1.65574	0.334	0.111	3.28311e-36	adult	IRAK3
1.22923e-40	-0.531962	0.02	0.261	3.4159e-36	adult	C11orf1
1.25189e-40	1.33398	0.818	0.882	3.47888e-36	adult	TIMP1
1.39133e-40	1.23737	0.225	0.037	3.86636e-36	adult	SLC7A2
1.55247e-40	0.792238	0.14	0	4.31415e-36	adult	ZBTB20-AS5
1.70531e-40	-0.521293	0.156	0.492	4.7389e-36	adult	NDUFAF3
1.80455e-40	-0.567817	0.337	0.735	5.01468e-36	adult	SARAF
1.82626e-40	-0.512384	0.221	0.594	5.07499e-36	adult	DMKN
1.87832e-40	-0.505342	0.024	0.271	5.21967e-36	adult	TCEAL7
2.39169e-40	-0.521027	0.122	0.442	6.64627e-36	adult	RFC1
2.43946e-40	-0.745022	0.106	0.413	6.77902e-36	adult	FDPS
2.74788e-40	-0.572829	0.13	0.446	7.6361e-36	adult	TCEAL8
3.73587e-40	-0.509316	0.055	0.324	1.03816e-35	adult	RPL26L1
3.82084e-40	-0.57075	0.149	0.487	1.06177e-35	adult	VDAC1
4.20471e-40	-0.567459	0.027	0.271	1.16845e-35	adult	SRSF1
4.45363e-40	-0.502208	0.207	0.569	1.23762e-35	adult	SPATS2L
4.73114e-40	-0.577727	0.134	0.457	1.31474e-35	adult	PYURF
5.36952e-40	-0.521286	0.098	0.395	1.49213e-35	adult	MRPL14
5.51506e-40	-0.503604	0.045	0.31	1.53258e-35	adult	MFAP1
5.63112e-40	-0.536244	0.02	0.259	1.56483e-35	adult	PYCR1
5.92445e-40	1.15471	0.19	0.02	1.64635e-35	adult	USP54
6.32382e-40	-0.542702	0.052	0.315	1.75732e-35	adult	TPRKB
7.5933e-40	-0.591808	0.106	0.412	2.1101e-35	adult	HEBP1
7.69192e-40	1.10824	0.245	0.05	2.13751e-35	adult	XPO5
7.7815e-40	-0.724857	0.05	0.309	2.1624e-35	adult	NR2F2
8.6175e-40	1.47737	0.284	0.076	2.39472e-35	adult	SLCO3A1
8.82238e-40	-0.531668	0.05	0.313	2.45165e-35	adult	HTATSF1
9.18573e-40	-0.616104	0.144	0.466	2.55262e-35	adult	CSRP1
1.03589e-39	0.896462	0.137	0	2.87862e-35	adult	AP000311.1
1.03589e-39	0.932918	0.137	0	2.87863e-35	adult	ANKUB1
1.03589e-39	0.702125	0.137	0	2.87863e-35	adult	AC010894.3
1.06508e-39	-0.526176	0.018	0.251	2.95976e-35	adult	BABAM1
1.07786e-39	-0.549636	0.031	0.276	2.99526e-35	adult	LDOC1
1.10981e-39	1.4873	0.412	0.19	3.08406e-35	adult	AHI1
1.18191e-39	1.01809	0.177	0.015	3.2844e-35	adult	TMEFF2
1.23952e-39	1.3768	0.277	0.071	3.44451e-35	adult	ITSN2
1.24016e-39	-0.570814	0.045	0.308	3.44629e-35	adult	DSC2
1.63177e-39	-0.506651	0.041	0.3	4.53452e-35	adult	PDCD7
1.67072e-39	-0.559986	0.096	0.391	4.64277e-35	adult	CUEDC2
1.77935e-39	-0.65789	0.024	0.266	4.94462e-35	adult	SLC2A1
1.80663e-39	-0.518495	0.147	0.485	5.02043e-35	adult	RBIS
1.87753e-39	-0.504457	0.167	0.508	5.21746e-35	adult	STMP1
1.89735e-39	-0.516876	0.129	0.45	5.27253e-35	adult	SDF4
2.62858e-39	-0.506667	0.144	0.474	7.30456e-35	adult	ROMO1
2.70806e-39	-0.654058	0.127	0.441	7.52544e-35	adult	ARL5A
2.76096e-39	1.04957	0.184	0.018	7.67243e-35	adult	ARHGEF28
2.81107e-39	-0.863639	0.082	0.36	7.81168e-35	adult	CKB
3.3769e-39	-0.530911	0.083	0.368	9.38405e-35	adult	TXNDC12
4.6594e-39	1.48895	0.304	0.095	1.2948e-34	adult	SMYD3
4.6686e-39	0.909743	0.153	0.006	1.29736e-34	adult	C15orf48
4.73932e-39	-0.579988	0.031	0.276	1.31701e-34	adult	CTSH
4.8993e-39	-0.570148	0.455	0.839	1.36147e-34	adult	RARRES2
5.62165e-39	1.50927	0.402	0.18	1.5622e-34	adult	MBNL1
5.65061e-39	-0.661333	0.034	0.284	1.57025e-34	adult	NPR3
6.13429e-39	1.13099	0.191	0.022	1.70466e-34	adult	TTTY14
6.16451e-39	1.45577	0.339	0.124	1.71306e-34	adult	CAMKMT
7.18214e-39	-0.519536	0.045	0.301	1.99584e-34	adult	ABHD17A
8.00164e-39	-0.548938	0	0.21	2.22358e-34	adult	WT1-AS
8.69636e-39	-0.636831	0.197	0.539	2.41663e-34	adult	CAVIN3
9.50107e-39	-0.533075	0.115	0.422	2.64025e-34	adult	POLR2K
1.13927e-38	-0.559951	0.052	0.316	3.16593e-34	adult	PDLIM7
1.47561e-38	0.99586	0.194	0.024	4.10058e-34	adult	CNTNAP2
1.773e-38	0.826353	0.133	0	4.92698e-34	adult	AL139022.1
1.91086e-38	-0.512301	0.11	0.412	5.31008e-34	adult	CHMP3
1.98875e-38	1.48317	0.301	0.093	5.52654e-34	adult	MARCH1
2.05263e-38	-0.537429	0.057	0.318	5.70406e-34	adult	TMEM18
2.068e-38	-0.540828	0.124	0.427	5.74677e-34	adult	MRPL52
2.30633e-38	-0.54378	0.074	0.346	6.40906e-34	adult	CLPP
2.4452e-38	1.21736	0.205	0.03	6.79497e-34	adult	NTN1
2.52957e-38	-0.589521	0	0.207	7.02942e-34	adult	TUG1
2.58221e-38	-0.572378	0.175	0.51	7.17571e-34	adult	DDT
2.94532e-38	1.87469	0.372	0.157	8.18475e-34	adult	TLL1
3.00507e-38	1.81317	0.416	0.206	8.35079e-34	adult	FOXO3
3.25454e-38	-0.515921	0.065	0.329	9.04404e-34	adult	FAM32A
3.6956e-38	-0.505821	0.134	0.454	1.02697e-33	adult	LSM8
3.70962e-38	-0.546302	0	0.207	1.03087e-33	adult	TPT1-AS1
3.75981e-38	-0.505097	0.11	0.42	1.04481e-33	adult	P4HA2
4.07387e-38	-0.527288	0.339	0.726	1.13209e-33	adult	EIF4A2
4.84085e-38	1.58834	0.29	0.085	1.34522e-33	adult	EGFR
5.19157e-38	1.82598	0.498	0.314	1.44268e-33	adult	GPM6A
9.22866e-38	-0.553304	0.05	0.302	2.56455e-33	adult	HYAL2
1.00484e-37	1.33784	0.349	0.134	2.79234e-33	adult	MKLN1
1.13999e-37	0.986087	0.197	0.027	3.16792e-33	adult	AOX1
1.15565e-37	-0.5362	0.024	0.251	3.21144e-33	adult	CHMP4A
1.16725e-37	-0.523042	0	0.204	3.24366e-33	adult	FZD2
1.28673e-37	-0.51601	0.016	0.238	3.5757e-33	adult	NT5DC2
1.61195e-37	-0.565187	0.042	0.29	4.47945e-33	adult	CTSZ
1.74072e-37	-0.538251	0.03	0.263	4.8373e-33	adult	FKBP7
1.9355e-37	1.24578	0.342	0.13	5.37857e-33	adult	FKBP2
1.9898e-37	1.22548	0.242	0.052	5.52945e-33	adult	RAPH1
2.10803e-37	0.993492	0.184	0.021	5.85801e-33	adult	IL4R
2.15377e-37	-0.761294	0.315	0.656	5.98512e-33	adult	CPE
2.20399e-37	0.712478	0.137	0.002	6.12467e-33	adult	GPX3
2.2777e-37	-0.592	0.629	0.919	6.32949e-33	adult	H3F3B
2.28732e-37	-0.50565	0.024	0.251	6.35623e-33	adult	DNAJB11
2.5323e-37	2.09706	0.27	0.073	7.037e-33	adult	CNKSR3
2.63163e-37	1.6806	0.322	0.114	7.31304e-33	adult	MTHFD1L
2.89001e-37	-0.509231	0.228	0.584	8.03105e-33	adult	MRPS21
2.92418e-37	0.903205	0.149	0.007	8.12599e-33	adult	AC103876.1
3.34334e-37	0.940166	0.146	0.006	9.29082e-33	adult	ADAMTSL1
3.59963e-37	-0.567615	0.045	0.294	1.0003e-32	adult	DIPK2A
3.96252e-37	-0.534056	0.076	0.344	1.10114e-32	adult	CHID1
4.13312e-37	-0.507495	0.033	0.266	1.14855e-32	adult	TSR3
4.58032e-37	0.913718	0.154	0.009	1.27283e-32	adult	TBC1D8
5.05684e-37	-0.511568	0.027	0.261	1.40525e-32	adult	COL26A1
6.47514e-37	-0.533184	0.105	0.391	1.79938e-32	adult	COMT
7.08158e-37	1.54473	0.297	0.094	1.9679e-32	adult	PDE4B
7.71965e-37	1.00976	0.127	0	2.14521e-32	adult	AL139807.1
7.71966e-37	0.917693	0.127	0	2.14522e-32	adult	DIAPH2-AS1
7.71966e-37	0.769219	0.127	0	2.14522e-32	adult	AC116366.3
7.72929e-37	1.54775	0.523	0.356	2.14789e-32	adult	SOX6
7.9711e-37	0.847168	0.156	0.01	2.21509e-32	adult	AADAC
9.41075e-37	1.46008	0.267	0.071	2.61515e-32	adult	SAMD4A
9.43003e-37	1.30727	0.225	0.045	2.62051e-32	adult	NPAS3
1.11421e-36	-0.576932	0.102	0.385	3.09629e-32	adult	YWHAH
1.11509e-36	-1.30063	0.133	0.427	3.09871e-32	adult	CCN2
1.1902e-36	-0.502026	0.006	0.21	3.30745e-32	adult	ANKHD1
1.4914e-36	1.44626	0.315	0.11	4.14444e-32	adult	WDPCP
1.52444e-36	1.4495	0.634	0.535	4.23626e-32	adult	WSB1
1.93056e-36	-0.535466	0.216	0.563	5.36484e-32	adult	MDH1
2.05623e-36	-0.502942	0.044	0.286	5.71407e-32	adult	RAB8A
2.9788e-36	-0.520316	0.044	0.284	8.27778e-32	adult	DCTPP1
3.09695e-36	-0.56498	0.076	0.339	8.6061e-32	adult	CKS1B
3.26582e-36	-0.652156	0.035	0.271	9.07537e-32	adult	TINAGL1
3.31859e-36	1.18768	0.195	0.029	9.22203e-32	adult	LAMA2
3.46936e-36	-0.541881	0.204	0.545	9.641e-32	adult	ZFP36L2
3.57313e-36	1.51049	0.528	0.353	9.92937e-32	adult	SEMA3C
4.06438e-36	1.05013	0.219	0.041	1.12945e-31	adult	CPNE5
4.21458e-36	1.23369	0.194	0.028	1.17119e-31	adult	PRICKLE2
5.19158e-36	-0.61225	0.045	0.282	1.44269e-31	adult	FAM210B
5.28721e-36	-0.51773	0.089	0.363	1.46926e-31	adult	LEPROTL1
5.33767e-36	0.897886	0.171	0.017	1.48329e-31	adult	HSPB3
5.85822e-36	1.35758	0.314	0.11	1.62794e-31	adult	MYO9A
6.17304e-36	1.16747	0.212	0.039	1.71543e-31	adult	CACNA2D1
7.85192e-36	0.800706	0.132	0.002	2.18197e-31	adult	JPH2
1.2959e-35	0.846319	0.123	0	3.60119e-31	adult	AC087286.2
1.34527e-35	1.14435	0.231	0.048	3.73837e-31	adult	PLN
1.49754e-35	-0.525366	0.151	0.465	4.16151e-31	adult	NAXE
1.57148e-35	-0.511944	0.023	0.243	4.36699e-31	adult	RGS10
1.99895e-35	1.16922	0.219	0.043	5.55487e-31	adult	ARAP2
2.4953e-35	1.31334	0.276	0.082	6.93418e-31	adult	LRBA
2.61552e-35	1.49614	0.342	0.138	7.26828e-31	adult	MAGI1
2.70309e-35	-0.637908	0.001	0.195	7.51161e-31	adult	HIST1H1D
3.26143e-35	1.13507	0.188	0.027	9.0632e-31	adult	ARL15
3.31211e-35	0.777429	0.122	0	9.20402e-31	adult	AC104123.1
3.3462e-35	1.16555	0.226	0.048	9.29877e-31	adult	CNTNAP3B
4.32538e-35	1.08218	0.173	0.02	1.20198e-30	adult	NOD1
4.5903e-35	-0.643432	0.013	0.22	1.2756e-30	adult	MME
4.68784e-35	0.993732	0.209	0.038	1.30271e-30	adult	RIC3
6.72814e-35	1.49362	0.429	0.233	1.86968e-30	adult	AOPEP
7.00057e-35	1.06745	0.197	0.032	1.94539e-30	adult	ZHX2
7.57519e-35	-0.509975	0.126	0.42	2.10507e-30	adult	PRPF4B
8.57058e-35	1.46962	0.403	0.204	2.38168e-30	adult	NBEAL1
8.67921e-35	1.42861	0.484	0.303	2.41187e-30	adult	STAT3
9.18646e-35	0.985549	0.171	0.02	2.55283e-30	adult	ZNF565
9.94167e-35	0.921377	0.163	0.016	2.76269e-30	adult	DNAH11
1.62659e-34	0.829302	0.124	0.002	4.52014e-30	adult	AL033384.2
1.71191e-34	-0.93701	0.051	0.28	4.75721e-30	adult	UNC5B-AS1
1.82711e-34	1.58577	0.6	0.48	5.07737e-30	adult	CRIM1
1.88673e-34	1.03842	0.134	0.005	5.24304e-30	adult	HRH1
2.15767e-34	0.817187	0.119	0	5.99595e-30	adult	AP003086.1
2.15767e-34	0.87418	0.119	0	5.99595e-30	adult	AC022217.3
2.44031e-34	-0.534635	0.018	0.228	6.78139e-30	adult	PMEPA1
2.58105e-34	1.68873	0.605	0.524	7.17248e-30	adult	MEIS2
2.71924e-34	1.17047	0.264	0.075	7.55649e-30	adult	OSMR
2.75907e-34	-0.60772	0.168	0.475	7.66717e-30	adult	BLVRB
3.75037e-34	0.7374	0.14	0.007	1.04219e-29	adult	STEAP1B
4.60236e-34	1.21494	0.174	0.022	1.27895e-29	adult	HDAC9
4.88432e-34	0.748168	0.137	0.007	1.3573e-29	adult	AC006059.1
4.96075e-34	-0.501401	0.023	0.23	1.37854e-29	adult	ZNF511
5.09889e-34	1.43544	0.341	0.142	1.41693e-29	adult	ABLIM1
5.37605e-34	1.07666	0.182	0.027	1.49395e-29	adult	CRADD
5.58467e-34	1.00195	0.161	0.017	1.55192e-29	adult	NR3C2
5.83754e-34	-1.48663	0.004	0.194	1.6222e-29	adult	CXCL14
6.74624e-34	-0.529197	0.007	0.2	1.87471e-29	adult	STX16
7.20645e-34	-0.579028	0.024	0.237	2.0026e-29	adult	CCND1
7.45492e-34	-0.5193	0.158	0.457	2.07165e-29	adult	GNB2
8.58248e-34	-0.534991	0.076	0.331	2.38498e-29	adult	YIPF5
9.73729e-34	1.37401	0.274	0.085	2.7059e-29	adult	MAPK10
1.15229e-33	0.702174	0.122	0.002	3.20209e-29	adult	DGKG
1.1744e-33	-0.514102	0.008	0.201	3.26355e-29	adult	HCG18
1.2317e-33	-0.572803	0.095	0.359	3.42276e-29	adult	DEGS1
1.31329e-33	0.873957	0.136	0.007	3.6495e-29	adult	APOD
1.32346e-33	0.828328	0.129	0.004	3.67777e-29	adult	RBMS3-AS2
1.40525e-33	-0.515958	0.041	0.263	3.90504e-29	adult	PRXL2A
1.49765e-33	1.17046	0.225	0.052	4.16181e-29	adult	PSD3
1.62001e-33	-0.615008	0.235	0.563	4.50186e-29	adult	PRSS23
1.66588e-33	-0.515391	0.014	0.216	4.6293e-29	adult	LMNB1
2.58659e-33	-0.54163	0.153	0.453	7.18789e-29	adult	PDIA4
2.61642e-33	-0.541097	0.008	0.202	7.27078e-29	adult	SOSTDC1
2.68771e-33	0.581355	0.13	0.005	7.46887e-29	adult	KIZ-AS1
2.74148e-33	0.963399	0.137	0.007	7.61831e-29	adult	SGPP2
3.20935e-33	-0.527698	0.034	0.249	8.91847e-29	adult	HEXA
3.2255e-33	1.03863	0.25	0.069	8.96333e-29	adult	BDNF-AS
3.5634e-33	0.764007	0.115	0	9.90234e-29	adult	RDH10-AS1
3.78488e-33	1.41524	0.233	0.058	1.05178e-28	adult	ADAMTS3
4.05754e-33	-0.506851	0.144	0.436	1.12755e-28	adult	CSTB
4.39405e-33	1.28353	0.314	0.117	1.22106e-28	adult	KANK1
4.9145e-33	-0.524725	0.137	0.422	1.36569e-28	adult	NSG1
5.87327e-33	0.83328	0.151	0.013	1.63212e-28	adult	CPEB3
6.33195e-33	-0.519013	0.037	0.251	1.75959e-28	adult	SPTSSA
7.00206e-33	0.764437	0.119	0.002	1.9458e-28	adult	AC012404.1
9.05826e-33	0.772485	0.113	0	2.5172e-28	adult	AL512380.2
9.15339e-33	0.88609	0.156	0.016	2.54364e-28	adult	ABLIM2
9.44456e-33	1.31412	0.277	0.085	2.62455e-28	adult	CLDN1
9.62942e-33	0.929251	0.146	0.012	2.67592e-28	adult	SH3RF2
9.80583e-33	-0.551385	0.013	0.208	2.72494e-28	adult	ADAMTS5
1.17754e-32	-0.525391	0.044	0.266	3.27226e-28	adult	RNASE4
1.18989e-32	-0.578919	0.146	0.435	3.30659e-28	adult	MAP1B
1.63509e-32	1.02137	0.192	0.034	4.54376e-28	adult	SESN1
1.73694e-32	1.3001	0.283	0.095	4.82678e-28	adult	ARHGAP24
1.90809e-32	0.940145	0.198	0.037	5.30238e-28	adult	FBXO2
2.01671e-32	1.12288	0.219	0.051	5.60424e-28	adult	VTI1A
2.07359e-32	1.4001	0.322	0.13	5.7623e-28	adult	PARD3
2.30058e-32	0.759727	0.112	0	6.39308e-28	adult	IQCJ-SCHIP1
2.30058e-32	0.719108	0.112	0	6.39309e-28	adult	AL513327.1
2.30058e-32	0.652507	0.112	0	6.39309e-28	adult	ZNF451-AS1
2.32154e-32	1.14818	0.236	0.061	6.45133e-28	adult	VPS13D
2.36473e-32	1.10854	0.178	0.027	6.57134e-28	adult	RAD51B
3.32177e-32	1.39297	0.306	0.117	9.23086e-28	adult	EHBP1
4.31215e-32	0.785391	0.126	0.005	1.1983e-27	adult	MAK
7.07236e-32	-0.508141	0.554	0.916	1.96534e-27	adult	ITM2B
7.76003e-32	-0.510358	0.417	0.799	2.15644e-27	adult	TPI1
9.57507e-32	0.953103	0.117	0.002	2.66082e-27	adult	AC117453.1
1.11128e-31	1.25287	0.255	0.077	3.08814e-27	adult	DENND4C
1.43922e-31	0.777253	0.14	0.011	3.99944e-27	adult	MT1A
1.4614e-31	0.968937	0.164	0.022	4.06109e-27	adult	ELL2
1.55276e-31	1.31763	0.255	0.076	4.31497e-27	adult	FGD4
1.70367e-31	0.777512	0.122	0.004	4.73433e-27	adult	SPDYE5
1.72321e-31	1.25101	0.259	0.081	4.78864e-27	adult	FAF1
1.84501e-31	1.3443	0.397	0.203	5.1271e-27	adult	FOSL2
2.70818e-31	1.51714	0.281	0.093	7.52576e-27	adult	IFI27
2.98676e-31	0.776899	0.113	0.002	8.2999e-27	adult	LINC01239
3.40344e-31	-0.586022	0.017	0.207	9.45783e-27	adult	PDGFA
3.40939e-31	0.526538	0.11	0.001	9.47436e-27	adult	THSD4-AS1
3.87823e-31	1.31697	0.291	0.106	1.07772e-26	adult	BHLHE40
4.06329e-31	0.986252	0.194	0.037	1.12915e-26	adult	SGMS2
6.15714e-31	1.36345	0.301	0.116	1.71101e-26	adult	REV3L
6.43655e-31	1.00827	0.178	0.03	1.78865e-26	adult	USP9Y
6.86308e-31	0.787449	0.141	0.012	1.90718e-26	adult	HIVEP2
7.27211e-31	0.942218	0.122	0.005	2.02085e-26	adult	FRMPD4
8.81841e-31	-0.770684	0.02	0.21	2.45055e-26	adult	CST6
9.48761e-31	0.641863	0.106	0	2.63651e-26	adult	FAM177B
9.48761e-31	0.644792	0.106	0	2.63651e-26	adult	AP001831.1
9.91684e-31	1.25181	0.231	0.061	2.75579e-26	adult	DLEU2
1.11552e-30	-0.615041	0.122	0.39	3.09991e-26	adult	HSPG2
1.29284e-30	-0.557231	0.055	0.277	3.59267e-26	adult	BMP4
1.36053e-30	-0.514605	0.112	0.367	3.78076e-26	adult	BNIP3
1.76788e-30	-0.506136	0.424	0.794	4.91276e-26	adult	LDHA
2.399e-30	0.784583	0.105	0	6.66659e-26	adult	LSAMP-AS1
2.72889e-30	-0.677379	0.014	0.196	7.58331e-26	adult	AIF1
3.10676e-30	1.02736	0.163	0.023	8.63336e-26	adult	AC092691.1
3.61197e-30	1.23207	0.235	0.066	1.00373e-25	adult	MAGI3
4.06684e-30	0.952375	0.202	0.044	1.13013e-25	adult	MECOM
4.43426e-30	0.998355	0.187	0.036	1.23224e-25	adult	SNX25
4.75702e-30	-0.616416	0.018	0.207	1.32193e-25	adult	KPNA2
4.8255e-30	0.712569	0.109	0.002	1.34096e-25	adult	DOCK3
5.35027e-30	0.808341	0.151	0.018	1.48679e-25	adult	IL6R
5.69128e-30	1.48677	0.41	0.234	1.58155e-25	adult	DLG1
5.7416e-30	1.35202	0.205	0.047	1.59553e-25	adult	NAV3
6.06072e-30	0.640195	0.103	0	1.68421e-25	adult	AL158152.2
6.14914e-30	1.14622	0.233	0.066	1.70879e-25	adult	CLEC16A
6.21611e-30	0.959572	0.158	0.022	1.7274e-25	adult	PIP5K1B
6.34216e-30	0.844087	0.116	0.004	1.76242e-25	adult	AC104126.1
7.03274e-30	1.03477	0.116	0.004	1.95433e-25	adult	ALDH1A3
8.19845e-30	-0.507661	0.023	0.213	2.27827e-25	adult	THBD
9.89542e-30	1.0226	0.164	0.025	2.74984e-25	adult	KCNQ1
1.02661e-29	-0.526322	0.001	0.167	2.85285e-25	adult	RSPO3
1.08062e-29	1.41868	0.33	0.149	3.00293e-25	adult	CCDC91
1.19221e-29	1.10616	0.233	0.066	3.31303e-25	adult	NBEA
1.19323e-29	1.05594	0.228	0.062	3.31588e-25	adult	RETREG1
1.2281e-29	0.942926	0.147	0.017	3.41276e-25	adult	NPPB
1.27078e-29	0.980182	0.191	0.038	3.53137e-25	adult	CD14
1.3314e-29	0.579304	0.12	0.006	3.69982e-25	adult	GBP2
1.35848e-29	1.38177	0.373	0.193	3.77507e-25	adult	MSI2
1.5822e-29	0.821393	0.19	0.039	4.39679e-25	adult	ZNF90
2.09663e-29	0.599681	0.13	0.01	5.82633e-25	adult	STEAP1
2.12919e-29	1.52345	0.406	0.236	5.91681e-25	adult	KMT2C
2.32988e-29	-0.974071	0.001	0.164	6.47451e-25	adult	CENPF
2.86462e-29	1.07409	0.215	0.055	7.96049e-25	adult	RBM47
3.50225e-29	1.16803	0.269	0.092	9.73241e-25	adult	CFD
3.85815e-29	0.657376	0.1	0	1.07214e-24	adult	AC074031.1
3.88813e-29	1.3271	0.194	0.042	1.08047e-24	adult	FBXO32
4.21735e-29	0.608209	0.103	0.001	1.17196e-24	adult	F5
4.41997e-29	-0.564116	0.041	0.246	1.22826e-24	adult	SEMA3D
4.59921e-29	-0.514062	0.016	0.194	1.27807e-24	adult	SERPINE2
4.71561e-29	1.18081	0.228	0.064	1.31042e-24	adult	RALGAPA2
6.25507e-29	0.805253	0.15	0.019	1.73822e-24	adult	SPOCK1
6.63436e-29	0.749422	0.117	0.006	1.84362e-24	adult	CDH13
6.94318e-29	1.26067	0.256	0.084	1.92944e-24	adult	CPEB4
7.88873e-29	0.611882	0.105	0.002	2.1922e-24	adult	RFX3-AS1
8.29163e-29	1.61724	0.504	0.374	2.30416e-24	adult	RBMS1
1.40318e-28	0.915069	0.167	0.028	3.8993e-24	adult	MIR924HG
1.5651e-28	0.642597	0.116	0.006	4.34926e-24	adult	SLC28A3
1.67029e-28	1.42036	0.355	0.177	4.64158e-24	adult	ANK3
2.21318e-28	1.2686	0.283	0.109	6.15021e-24	adult	MICAL2
2.22145e-28	1.31697	0.304	0.126	6.17318e-24	adult	RPS6KA3
2.26615e-28	0.540506	0.1	0.001	6.29741e-24	adult	AC138123.1
2.26615e-28	0.729347	0.1	0.001	6.29741e-24	adult	AC007319.1
2.83975e-28	1.48669	0.181	0.037	7.89137e-24	adult	KCTD8
3.03781e-28	0.99066	0.182	0.037	8.44176e-24	adult	CKM
3.15554e-28	1.52368	0.375	0.203	8.76894e-24	adult	ROR1
3.18377e-28	0.969689	0.192	0.043	8.84737e-24	adult	TRPC1
4.15503e-28	0.996142	0.19	0.042	1.15464e-23	adult	PCNX2
4.38969e-28	1.31315	0.328	0.153	1.21985e-23	adult	PDXDC1
4.41506e-28	1.51346	0.371	0.191	1.2269e-23	adult	IL1R1
4.68055e-28	0.881028	0.199	0.046	1.30068e-23	adult	EPAS1
4.93889e-28	1.19726	0.277	0.106	1.37247e-23	adult	SH3D19
4.96469e-28	1.04439	0.191	0.043	1.37964e-23	adult	SIK2
5.03662e-28	-0.575022	0.008	0.173	1.39963e-23	adult	MEG8
5.08223e-28	0.883672	0.139	0.016	1.4123e-23	adult	PCBP3
5.5199e-28	1.11943	0.242	0.077	1.53393e-23	adult	FCHSD2
6.69395e-28	1.3109	0.489	0.35	1.86018e-23	adult	LRRFIP1
8.2755e-28	1.12246	0.256	0.086	2.29968e-23	adult	TRIO
8.53547e-28	0.712623	0.144	0.018	2.37192e-23	adult	PPARGC1B
9.6854e-28	0.703836	0.126	0.011	2.69148e-23	adult	LRRC37A3
9.98222e-28	1.25416	0.256	0.09	2.77396e-23	adult	GHR
1.0057e-27	-0.501275	0.041	0.237	2.79474e-23	adult	NMU
1.29815e-27	-0.703772	0.038	0.231	3.60742e-23	adult	FBLN5
1.34232e-27	0.726949	0.11	0.005	3.73017e-23	adult	FMN2
1.36972e-27	1.28243	0.53	0.423	3.80632e-23	adult	TMEM165
1.51719e-27	0.789276	0.132	0.013	4.21613e-23	adult	COCH
1.62294e-27	1.1249	0.246	0.08	4.50999e-23	adult	GALNT18
1.96142e-27	1.21271	0.431	0.244	5.4506e-23	adult	LAMA4
2.07266e-27	-0.510278	0.202	0.481	5.75971e-23	adult	PERP
2.84517e-27	1.44374	0.32	0.141	7.90646e-23	adult	TTN
3.34139e-27	0.901411	0.154	0.024	9.28539e-23	adult	CFTR
3.35599e-27	0.863719	0.16	0.027	9.32596e-23	adult	DENND1A
3.37023e-27	0.797987	0.116	0.007	9.36552e-23	adult	XAF1
4.26195e-27	1.40892	0.47	0.332	1.18435e-22	adult	BICDL1
4.41908e-27	0.824517	0.143	0.019	1.22802e-22	adult	VWA8
5.75116e-27	1.16378	0.25	0.087	1.59819e-22	adult	CEP112
6.05449e-27	1.58618	0.412	0.251	1.68248e-22	adult	RASSF8
6.68607e-27	1.24571	0.263	0.099	1.85799e-22	adult	TANC1
7.51766e-27	0.70256	0.119	0.009	2.08908e-22	adult	GPC5
7.80889e-27	0.522095	0.107	0.005	2.17001e-22	adult	VSIG2
8.26089e-27	1.14889	0.225	0.069	2.29562e-22	adult	RIC1
8.38906e-27	1.02293	0.229	0.071	2.33124e-22	adult	COP1
1.04981e-26	1.33864	0.347	0.178	2.91732e-22	adult	PTK2
1.13277e-26	1.14355	0.253	0.088	3.14786e-22	adult	RAB31
1.72561e-26	-0.846786	0.144	0.382	4.79529e-22	adult	KLF2
1.98217e-26	1.12339	0.239	0.076	5.50826e-22	adult	TNFAIP2
2.12953e-26	1.11971	0.168	0.033	5.91776e-22	adult	GRIN2A
2.19634e-26	1.00779	0.198	0.051	6.1034e-22	adult	AUTS2
2.40054e-26	1.01447	0.14	0.019	6.67087e-22	adult	ICAM1
2.402e-26	1.22356	0.301	0.132	6.67492e-22	adult	NFAT5
2.46571e-26	1.12223	0.289	0.119	6.85197e-22	adult	SLMAP
3.48599e-26	1.01764	0.219	0.066	9.68722e-22	adult	COG5
3.53741e-26	1.13376	0.229	0.073	9.83011e-22	adult	SAMD12
4.52221e-26	0.773398	0.13	0.015	1.25668e-21	adult	VAT1L
5.00134e-26	0.712431	0.105	0.005	1.38982e-21	adult	SLC9C1
7.06048e-26	0.880114	0.167	0.034	1.96204e-21	adult	INVS
7.47426e-26	0.659923	0.113	0.008	2.07702e-21	adult	C4orf19
1.02624e-25	1.0943	0.321	0.144	2.85181e-21	adult	PCOLCE2
1.08957e-25	1.27095	0.24	0.085	3.02781e-21	adult	TIAM1
1.22104e-25	0.691628	0.103	0.005	3.39316e-21	adult	LRRTM3
1.28104e-25	-0.52584	0.031	0.207	3.55988e-21	adult	COL6A3
1.63169e-25	0.721536	0.1	0.004	4.5343e-21	adult	RORA-AS1
1.73179e-25	1.1557	0.29	0.124	4.81248e-21	adult	PICALM
1.79848e-25	0.975597	0.178	0.041	4.99778e-21	adult	CDK17
2.21518e-25	1.18138	0.248	0.09	6.15575e-21	adult	CASK
2.24593e-25	1.95297	0.474	0.363	6.24122e-21	adult	FEZ2
3.02666e-25	1.11943	0.228	0.075	8.4108e-21	adult	DOCK4
3.12192e-25	0.830013	0.102	0.005	8.67549e-21	adult	KCNH5
3.12339e-25	-0.612003	0	0.139	8.67959e-21	adult	ALAS2
3.32334e-25	0.835823	0.153	0.027	9.23524e-21	adult	STXBP5
3.48259e-25	-0.907301	0.055	0.242	9.67777e-21	adult	SPRR2F
4.00004e-25	-0.588676	0.016	0.172	1.11157e-20	adult	CKS2
4.61099e-25	0.519201	0.102	0.005	1.28135e-20	adult	HLA-F
5.0579e-25	1.0423	0.257	0.096	1.40554e-20	adult	TBC1D2B
5.42649e-25	-0.54549	0.001	0.141	1.50797e-20	adult	PCLAF
7.92443e-25	1.20336	0.306	0.142	2.20212e-20	adult	PAN3
8.47115e-25	1.44851	0.242	0.087	2.35405e-20	adult	PCSK5
8.528e-25	0.892979	0.168	0.037	2.36985e-20	adult	CDKN1A
8.84376e-25	1.26764	0.26	0.101	2.45759e-20	adult	SOD2
9.75064e-25	1.83186	0.32	0.155	2.70961e-20	adult	CREB5
1.12939e-24	0.848415	0.153	0.028	3.13847e-20	adult	IL16
1.5543e-24	0.839265	0.147	0.026	4.31925e-20	adult	ATP8A1
1.59534e-24	1.11203	0.19	0.051	4.43328e-20	adult	MAML3
1.60642e-24	0.611453	0.102	0.006	4.46409e-20	adult	ZC3H12A
1.62519e-24	1.27112	0.327	0.156	4.51623e-20	adult	CD55
1.8103e-24	0.933343	0.165	0.036	5.03066e-20	adult	PDE8A
1.86298e-24	-0.507124	0.048	0.231	5.17702e-20	adult	PDGFRL
1.95324e-24	1.39225	0.342	0.177	5.42787e-20	adult	B4GALT1
2.00499e-24	0.940357	0.174	0.041	5.57168e-20	adult	MAN1C1
2.14025e-24	1.13998	0.226	0.076	5.94755e-20	adult	NABP1
2.17167e-24	1.24818	0.279	0.12	6.03487e-20	adult	TRPM7
3.50115e-24	0.926338	0.192	0.053	9.72934e-20	adult	ARFGEF2
3.53875e-24	0.85403	0.146	0.026	9.83384e-20	adult	GAB2
3.75135e-24	1.03512	0.209	0.065	1.04246e-19	adult	MRTFA
3.92357e-24	1.18395	0.266	0.109	1.09032e-19	adult	ARIH1
4.84574e-24	0.799582	0.156	0.031	1.34658e-19	adult	DUSP6
5.66872e-24	1.05214	0.191	0.053	1.57528e-19	adult	TRAPPC9
5.80145e-24	0.874999	0.188	0.051	1.61216e-19	adult	CLASP2
6.42605e-24	0.908257	0.165	0.037	1.78574e-19	adult	ETV6
6.59715e-24	1.09059	0.167	0.038	1.83328e-19	adult	CMTM4
7.05048e-24	0.578561	0.102	0.007	1.95926e-19	adult	MAP7
7.36543e-24	-0.737658	0	0.132	2.04678e-19	adult	SULT1E1
1.03746e-23	1.13557	0.24	0.09	2.88299e-19	adult	DYM
1.0582e-23	1.3653	0.583	0.545	2.94063e-19	adult	SLIT3
1.20191e-23	0.87938	0.165	0.038	3.33999e-19	adult	XPR1
1.2157e-23	1.20448	0.246	0.095	3.37832e-19	adult	B4GALT5
1.22344e-23	1.2451	0.221	0.076	3.39982e-19	adult	ZSWIM6
1.7064e-23	1.08704	0.636	0.647	4.74193e-19	adult	N4BP2L2
2.37862e-23	0.918853	0.177	0.046	6.60996e-19	adult	UHRF1BP1L
2.635e-23	-0.66912	0.02	0.171	7.32241e-19	adult	PTTG1
2.89789e-23	0.868153	0.16	0.036	8.05294e-19	adult	FOCAD
3.68704e-23	0.953979	0.197	0.059	1.02459e-18	adult	THADA
3.9933e-23	1.32919	0.436	0.299	1.1097e-18	adult	SYNE2
4.15206e-23	1.48755	0.24	0.09	1.15382e-18	adult	TSC22D3
6.01061e-23	0.794785	0.115	0.013	1.67029e-18	adult	FAM189A1
8.91955e-23	0.904221	0.16	0.037	2.47865e-18	adult	UMAD1
1.23971e-22	0.843435	0.146	0.029	3.44502e-18	adult	DAB1
1.39199e-22	1.26943	0.324	0.172	3.8682e-18	adult	NF1
1.41227e-22	0.768307	0.134	0.023	3.92457e-18	adult	SLC39A14
1.41698e-22	1.04744	0.267	0.112	3.93765e-18	adult	PHYHIP
1.59255e-22	1.19396	0.243	0.096	4.42554e-18	adult	PEAK1
1.69784e-22	0.900211	0.232	0.084	4.71812e-18	adult	H6PD
2.21648e-22	1.25611	0.164	0.04	6.15937e-18	adult	SLC2A3
2.72571e-22	1.01421	0.187	0.055	7.57447e-18	adult	ACACA
2.73149e-22	1.09406	0.262	0.112	7.59053e-18	adult	STK3
2.91261e-22	0.576471	0.115	0.014	8.09386e-18	adult	WDR7
3.02569e-22	0.959803	0.202	0.066	8.4081e-18	adult	FARS2
3.48578e-22	0.640155	0.102	0.009	9.68662e-18	adult	FAAH2
3.78062e-22	1.21304	0.334	0.185	1.0506e-17	adult	BIRC6
5.67702e-22	0.837593	0.17	0.045	1.57759e-17	adult	KANSL1L
5.92502e-22	1.23137	0.361	0.216	1.6465e-17	adult	MEF2A
6.02702e-22	0.905056	0.156	0.036	1.67485e-17	adult	ADAMTS15
6.51757e-22	1.31992	0.347	0.202	1.81117e-17	adult	EIF4G3
6.55305e-22	0.739028	0.129	0.022	1.82103e-17	adult	WARS2-AS1
6.60455e-22	1.09297	0.187	0.056	1.83534e-17	adult	PCAT1
7.67065e-22	1.06287	0.245	0.099	2.1316e-17	adult	MYC
9.3257e-22	1.06756	0.255	0.106	2.59152e-17	adult	PIM1
1.10574e-21	0.677489	0.116	0.016	3.07275e-17	adult	ATP8B1
1.65949e-21	-0.580603	0.177	0.413	4.61156e-17	adult	SLC25A37
1.79026e-21	0.776065	0.758	0.818	4.97497e-17	adult	S100A6
1.85261e-21	1.03041	0.163	0.041	5.14821e-17	adult	GLIS3
2.02522e-21	0.743939	0.139	0.027	5.62789e-17	adult	AHCYL2
2.4894e-21	1.05628	0.208	0.071	6.91778e-17	adult	USP53
3.03173e-21	1.05768	0.264	0.116	8.42489e-17	adult	TACC1
3.07678e-21	1.05862	0.263	0.11	8.55008e-17	adult	CPA4
3.14291e-21	0.960665	0.199	0.066	8.73384e-17	adult	UBAP1
3.29388e-21	0.793301	0.156	0.037	9.15338e-17	adult	DOCK5
3.53292e-21	1.12637	0.289	0.135	9.81762e-17	adult	TGFBR2
3.68213e-21	0.830263	0.171	0.047	1.02323e-16	adult	ABHD18
3.72623e-21	1.52416	0.211	0.076	1.03548e-16	adult	ACSL4
3.79067e-21	0.548442	0.136	0.026	1.05339e-16	adult	PSMB9
3.7911e-21	0.892373	0.209	0.073	1.05351e-16	adult	RPS6KA2
4.30054e-21	0.576719	0.12	0.019	1.19508e-16	adult	SLC27A4
5.14814e-21	1.06156	0.482	0.372	1.43062e-16	adult	HLA-A
5.61536e-21	1.25474	0.389	0.261	1.56045e-16	adult	USP34
6.07345e-21	0.999796	0.195	0.064	1.68775e-16	adult	ESYT2
7.37055e-21	1.29681	0.496	0.406	2.0482e-16	adult	DAAM1
7.72889e-21	0.92621	0.18	0.054	2.14778e-16	adult	NCOA2
8.30645e-21	1.15457	0.235	0.095	2.30828e-16	adult	GMDS-DT
9.22575e-21	0.985226	0.199	0.068	2.56374e-16	adult	DPH6
9.74054e-21	1.58093	0.298	0.154	2.7068e-16	adult	PLIN2
1.04219e-20	1.05441	0.233	0.095	2.89613e-16	adult	APBB2
1.05503e-20	-0.528682	0	0.115	2.93182e-16	adult	NPY
1.06699e-20	0.824431	0.157	0.04	2.96507e-16	adult	XKR6
1.172e-20	0.89914	0.208	0.074	3.25688e-16	adult	UBR3
1.39892e-20	0.741526	0.127	0.023	3.88746e-16	adult	TRPM3
1.65201e-20	0.84462	0.17	0.048	4.59076e-16	adult	USP32
2.1845e-20	0.860334	0.151	0.037	6.07052e-16	adult	ZNF407
2.29515e-20	1.52277	0.488	0.408	6.378e-16	adult	PBX1
2.38682e-20	0.997546	0.264	0.116	6.63273e-16	adult	KRT7
2.7339e-20	0.876554	0.124	0.022	7.59723e-16	adult	LINC02360
3.05184e-20	0.779137	0.16	0.042	8.48076e-16	adult	AL450384.2
3.05534e-20	0.946499	0.158	0.042	8.49049e-16	adult	BBS9
4.14176e-20	-0.7312	0	0.111	1.15095e-15	adult	UBE2C
4.48737e-20	1.08947	0.187	0.061	1.247e-15	adult	PER1
4.70769e-20	1.06848	0.24	0.103	1.30822e-15	adult	GAB1
5.5989e-20	0.7678	0.137	0.03	1.55588e-15	adult	PARP8
5.77059e-20	0.676135	0.14	0.032	1.60359e-15	adult	ARMH3
6.0121e-20	1.03558	0.192	0.066	1.6707e-15	adult	KALRN
6.11963e-20	1.12464	0.243	0.105	1.70058e-15	adult	PTPRK
6.19595e-20	0.830795	0.153	0.039	1.72179e-15	adult	TIMM23B
7.87795e-20	0.673238	0.11	0.017	2.1892e-15	adult	TMEM241
8.6356e-20	0.602881	0.105	0.014	2.39975e-15	adult	CLYBL
9.07682e-20	1.00462	0.228	0.092	2.52236e-15	adult	ATF7IP2
1.04728e-19	0.907934	0.151	0.039	2.91028e-15	adult	RAB11FIP3
1.16128e-19	2.11345	0.124	0.024	3.22708e-15	adult	IL6
1.1826e-19	0.761181	0.105	0.014	3.28633e-15	adult	TNFSF14
1.62753e-19	1.3386	0.306	0.168	4.52274e-15	adult	PLEKHA5
1.70119e-19	0.766021	0.109	0.017	4.72743e-15	adult	CENPP
2.52622e-19	1.11774	0.25	0.115	7.02011e-15	adult	SCMH1
2.61277e-19	0.888787	0.178	0.057	7.26064e-15	adult	GSE1
3.0382e-19	0.877332	0.218	0.086	8.44287e-15	adult	CRTC3
3.72478e-19	0.900668	0.204	0.076	1.03508e-14	adult	MSRA
3.8771e-19	0.702438	0.126	0.026	1.07741e-14	adult	NBPF19
3.88788e-19	-0.539319	0.028	0.164	1.0804e-14	adult	VCAN
3.89809e-19	1.13481	0.31	0.173	1.08324e-14	adult	ANKRD17
4.32183e-19	1.27764	0.321	0.177	1.20099e-14	adult	IER3
4.75857e-19	0.718818	0.124	0.025	1.32236e-14	adult	GAS7
4.99134e-19	0.835574	0.178	0.058	1.38704e-14	adult	KLF9
5.17842e-19	1.42156	0.424	0.29	1.43903e-14	adult	IER2
5.21437e-19	1.24185	0.436	0.336	1.44902e-14	adult	JMJD1C
5.58342e-19	0.924207	0.198	0.071	1.55158e-14	adult	UBE3C
5.60166e-19	0.813344	0.13	0.028	1.55665e-14	adult	LINC00894
6.22854e-19	1.15098	0.327	0.197	1.73085e-14	adult	ZMYM4
6.29247e-19	1.22872	0.389	0.267	1.74861e-14	adult	UTRN
6.67598e-19	-0.601792	0.035	0.176	1.85519e-14	adult	SPON2
7.00106e-19	0.887241	0.195	0.071	1.94552e-14	adult	SUSD6
8.29404e-19	1.05456	0.185	0.064	2.30483e-14	adult	CEMIP2
8.37348e-19	1.0622	0.32	0.183	2.32691e-14	adult	YAP1
9.07257e-19	1.32586	0.301	0.167	2.52118e-14	adult	SASH1
9.38128e-19	1.20716	0.308	0.175	2.60696e-14	adult	ERC1
9.59021e-19	1.00856	0.192	0.07	2.66502e-14	adult	CRY1
9.83913e-19	1.25687	0.204	0.079	2.73419e-14	adult	NFKB1
1.01352e-18	0.933623	0.198	0.074	2.81648e-14	adult	SIPA1L1
1.04917e-18	0.817103	0.168	0.052	2.91555e-14	adult	DIP2C
1.05544e-18	0.828843	0.175	0.057	2.93297e-14	adult	BCL6
1.10995e-18	1.09113	0.259	0.125	3.08445e-14	adult	BABAM2
1.25902e-18	-0.634052	0.003	0.11	3.49869e-14	adult	TOP2A
1.32006e-18	0.769114	0.133	0.031	3.66831e-14	adult	SIPA1L3
1.4908e-18	1.20529	0.262	0.128	4.14279e-14	adult	NTNG1
1.64044e-18	1.23202	0.543	0.514	4.55861e-14	adult	FOXP1
1.95691e-18	-0.759827	0.035	0.171	5.43805e-14	adult	RNASE1
2.16305e-18	0.502941	0.106	0.017	6.01091e-14	adult	MYOZ2
2.35372e-18	0.570516	0.11	0.019	6.54076e-14	adult	AC023590.1
2.54958e-18	0.932082	0.235	0.103	7.08504e-14	adult	C1RL
2.55339e-18	-0.629252	0.027	0.157	7.09562e-14	adult	ASPN
2.88659e-18	-0.934838	0.033	0.164	8.02153e-14	adult	CPB1
3.49713e-18	0.704829	0.12	0.025	9.71819e-14	adult	AC008014.1
3.85109e-18	1.02817	0.259	0.124	1.07018e-13	adult	ATP13A3
5.17975e-18	0.738518	0.136	0.033	1.4394e-13	adult	MIR22HG
6.09147e-18	1.17461	0.279	0.149	1.69276e-13	adult	AGAP1
7.4228e-18	0.933619	0.184	0.066	2.06272e-13	adult	EDA
7.81929e-18	1.08211	0.199	0.077	2.1729e-13	adult	ZEB2
9.84056e-18	1.22308	0.264	0.136	2.73459e-13	adult	NSMCE2
1.01616e-17	0.767996	0.157	0.048	2.82381e-13	adult	PDSS2
1.10207e-17	0.633456	0.117	0.024	3.06253e-13	adult	EMB
1.17412e-17	0.760051	0.158	0.049	3.26276e-13	adult	MTMR3
1.3437e-17	0.811115	0.165	0.054	3.73402e-13	adult	AC074032.1
2.01362e-17	0.887148	0.198	0.078	5.59566e-13	adult	LARP4B
2.06015e-17	1.30517	0.297	0.169	5.72494e-13	adult	CACHD1
2.13893e-17	0.946969	0.226	0.102	5.94386e-13	adult	ITCH
2.47035e-17	1.0333	0.264	0.136	6.86485e-13	adult	CDC42BPA
2.98558e-17	0.695988	0.147	0.042	8.29663e-13	adult	SLC25A12
3.62605e-17	0.576667	0.112	0.022	1.00764e-12	adult	GAREM1
3.85066e-17	1.08404	0.438	0.334	1.07006e-12	adult	CALB2
4.00119e-17	1.18542	0.361	0.238	1.11189e-12	adult	TMOD3
4.37068e-17	1.15757	0.307	0.183	1.21457e-12	adult	MCC
4.53228e-17	0.806506	0.17	0.057	1.25947e-12	adult	SEC24B
4.92162e-17	1.07806	0.25	0.124	1.36767e-12	adult	MON2
5.51613e-17	0.793304	0.146	0.042	1.53288e-12	adult	CDR2
5.6377e-17	0.979981	0.219	0.095	1.56666e-12	adult	CSGALNACT1
6.00709e-17	0.931927	0.221	0.1	1.66931e-12	adult	ARFGEF1
6.8071e-17	0.739616	0.13	0.033	1.89163e-12	adult	SCFD2
7.91312e-17	0.824815	0.137	0.037	2.19898e-12	adult	AL139220.2
7.93964e-17	0.979756	0.245	0.119	2.20635e-12	adult	SOS1
8.05682e-17	0.675219	0.146	0.042	2.23891e-12	adult	FAS
8.74187e-17	0.595425	0.107	0.021	2.42928e-12	adult	JAK2
9.53484e-17	0.968703	0.212	0.091	2.64964e-12	adult	PTPN13
1.0008e-16	0.538006	0.106	0.02	2.78112e-12	adult	PDZD3
1.13879e-16	1.00408	0.246	0.123	3.16457e-12	adult	GNAQ
1.17228e-16	1.14773	0.289	0.166	3.25764e-12	adult	PIAS1
1.28535e-16	0.973619	0.124	0.031	3.57185e-12	adult	PTPRT
1.56394e-16	0.95796	0.175	0.066	4.34604e-12	adult	TMCC1
2.61447e-16	0.724157	0.147	0.045	7.26535e-12	adult	CSRP3
2.82971e-16	0.834139	0.141	0.041	7.86348e-12	adult	PTPRJ
3.20257e-16	0.983739	0.272	0.149	8.89962e-12	adult	PDE4DIP
3.36641e-16	0.766114	0.139	0.04	9.35493e-12	adult	CHST11
3.38317e-16	-0.724681	0.071	0.212	9.4015e-12	adult	FABP4
3.65311e-16	1.17553	0.281	0.162	1.01516e-11	adult	NEDD4L
4.15324e-16	0.637834	0.115	0.027	1.15414e-11	adult	PLEKHG1
4.45084e-16	0.951653	0.685	0.796	1.23684e-11	adult	UBC
5.08161e-16	0.776997	0.168	0.061	1.41213e-11	adult	PPP1R13B
5.24018e-16	0.510432	0.105	0.021	1.45619e-11	adult	PGAM2
5.32799e-16	0.625147	0.115	0.027	1.48059e-11	adult	FAM185A
5.62105e-16	-0.559564	0.007	0.104	1.56203e-11	adult	NUSAP1
5.79845e-16	0.996076	0.178	0.069	1.61133e-11	adult	ADAMTS6
5.92749e-16	0.723076	0.122	0.031	1.64719e-11	adult	TTC7A
6.86443e-16	0.863014	0.146	0.046	1.90756e-11	adult	FMNL2
9.28186e-16	0.72751	0.134	0.039	2.57934e-11	adult	SMURF1
9.73848e-16	0.818178	0.168	0.061	2.70623e-11	adult	GBF1
9.84581e-16	0.960429	0.245	0.124	2.73605e-11	adult	CAMSAP2
9.99716e-16	0.520332	0.106	0.022	2.77811e-11	adult	MGAT5
1.05648e-15	-1.02596	0.01	0.108	2.93585e-11	adult	SPP1
1.11293e-15	0.602815	0.109	0.024	3.09271e-11	adult	GSAP
1.17572e-15	0.875578	0.197	0.084	3.2672e-11	adult	RFX3
1.20851e-15	0.929829	0.194	0.081	3.35834e-11	adult	INO80
1.22597e-15	0.61402	0.109	0.024	3.40685e-11	adult	DDX58
1.29144e-15	0.740564	0.225	0.103	3.58879e-11	adult	MVP
1.37218e-15	0.590075	0.143	0.043	3.81315e-11	adult	HSPB8
1.37495e-15	1.05721	0.263	0.144	3.82086e-11	adult	BRAF
1.47201e-15	0.881884	0.198	0.084	4.09057e-11	adult	DGKH
1.6453e-15	1.16486	0.327	0.211	4.57212e-11	adult	MGAT4C
1.81146e-15	1.07257	0.269	0.15	5.03386e-11	adult	PDS5A
2.35556e-15	1.11257	0.259	0.142	6.54586e-11	adult	AFAP1
2.5329e-15	0.603831	0.248	0.508	7.03868e-11	adult	DDIT4
5.2912e-277	-6.29457	0.038	0.819	1.47037e-272	foetal	HP
4.2161e-264	2.91911	0.983	0.264	1.17161e-259	foetal	SPARC
4.91143e-259	-4.99836	0.236	0.917	1.36484e-254	foetal	PLA2G2A
3.51723e-254	3.25603	0.983	0.371	9.77403e-250	foetal	MGP
2.33842e-222	2.16823	0.993	0.545	6.49823e-218	foetal	TMSB10
2.39194e-216	-4.29573	0.057	0.716	6.64696e-212	foetal	KCNT2
8.73653e-212	2.82789	0.823	0.03	2.42779e-207	foetal	TNNT1
2.47462e-203	-4.72885	0.089	0.721	6.87672e-199	foetal	SLPI
2.64165e-202	2.17054	0.903	0.185	7.34088e-198	foetal	CD81
6.44973e-197	-2.96735	0.607	0.918	1.79231e-192	foetal	SAT1
4.04354e-196	-3.24635	0.287	0.836	1.12366e-191	foetal	C3
1.19385e-190	2.89911	0.924	0.298	3.3176e-186	foetal	IGFBP5
6.35114e-184	-3.32471	0.133	0.72	1.76492e-179	foetal	MAST4
5.81977e-179	2.34664	0.712	0	1.61725e-174	foetal	COL9A3
5.76497e-175	1.93372	0.841	0.132	1.60203e-170	foetal	SUMO2
5.05235e-172	1.94243	0.98	0.649	1.404e-167	foetal	S100A10
5.03372e-171	-2.84516	0.277	0.809	1.39882e-166	foetal	DUSP1
6.99907e-168	-2.80479	0.036	0.581	1.94497e-163	foetal	RASGEF1B
4.36031e-167	1.72879	0.962	0.32	1.21169e-162	foetal	MT-ND5
1.98998e-164	1.83054	0.806	0.095	5.52996e-160	foetal	NDUFA13
4.61059e-164	1.52759	0.997	0.553	1.28124e-159	foetal	MT-ATP6
7.74278e-164	1.80072	0.913	0.281	2.15164e-159	foetal	CALR
2.52248e-162	1.81045	0.666	0	7.00971e-158	foetal	ATP6V0C
8.27943e-162	-2.69377	0	0.504	2.30077e-157	foetal	AC016831.7
7.27614e-161	1.74749	0.775	0.082	2.02197e-156	foetal	NDUFA11
1.14335e-158	1.55295	0.959	0.328	3.17726e-154	foetal	RPS21
1.38345e-156	-3.19651	0.128	0.653	3.84446e-152	foetal	MAGI2
1.58951e-156	1.68391	0.915	0.324	4.4171e-152	foetal	BTF3
6.25703e-156	-2.3696	0	0.488	1.73877e-151	foetal	SLC26A3
7.82403e-156	2.04696	0.704	0.041	2.17422e-151	foetal	CDKN1C
6.9929e-155	1.55751	0.963	0.412	1.94326e-150	foetal	RPS11
1.15236e-154	1.60689	0.979	0.523	3.20229e-150	foetal	FTL
1.38077e-154	3.09251	0.676	0.031	3.83701e-150	foetal	TFPI2
2.30227e-154	4.62094	0.673	0.023	6.39777e-150	foetal	HBB
2.36631e-154	1.60837	0.895	0.284	6.57573e-150	foetal	PPIA
1.31817e-153	-2.91329	0.084	0.611	3.66306e-149	foetal	GFPT2
2.59064e-153	2.59171	0.812	0.182	7.19912e-149	foetal	FABP5
8.55901e-153	1.76893	0.849	0.219	2.37846e-148	foetal	EIF4A1
1.09535e-151	2.04776	0.846	0.182	3.04388e-147	foetal	CRIP1
2.50034e-151	1.4856	0.959	0.379	6.9482e-147	foetal	RPL27
2.34255e-150	1.75205	0.806	0.158	6.5097e-146	foetal	NCL
5.01069e-150	1.79113	0.669	0.024	1.39242e-145	foetal	NREP
1.4628e-148	1.58304	0.731	0.076	4.06496e-144	foetal	WDR83OS
5.53248e-148	1.55887	0.834	0.122	1.53742e-143	foetal	COX6A1
1.43285e-147	-2.67744	0.106	0.617	3.98175e-143	foetal	DPYD
1.5355e-147	1.3792	0.969	0.478	4.267e-143	foetal	FAU
1.58008e-147	1.30919	0.997	0.587	4.39089e-143	foetal	RPS15
3.36815e-147	1.42032	0.967	0.487	9.35976e-143	foetal	SERF2
1.46236e-146	-3.26485	0.62	0.894	4.06376e-142	foetal	ITLN1
1.78602e-145	1.27556	0.993	0.743	4.96318e-141	foetal	PTMA
2.02108e-145	1.56056	0.726	0.075	5.61637e-141	foetal	NDUFC2
2.43851e-145	1.33895	0.992	0.57	6.77638e-141	foetal	RPL21
2.85457e-145	1.66833	0.85	0.229	7.93256e-141	foetal	PTMS
4.22098e-145	-2.98251	0.131	0.639	1.17297e-140	foetal	SYNE1
8.13852e-145	1.55674	0.93	0.393	2.26161e-140	foetal	GSTP1
1.31698e-144	1.7553	0.884	0.297	3.65975e-140	foetal	TPM2
5.91819e-144	1.27431	0.993	0.641	1.6446e-139	foetal	RPS19
7.78183e-144	1.60089	0.682	0.055	2.16249e-139	foetal	PSMA2
1.69082e-143	1.53408	0.856	0.132	4.69861e-139	foetal	CALM2
2.69548e-143	2.04775	0.79	0.177	7.49046e-139	foetal	PLAC9
3.03067e-142	-2.84103	0.066	0.559	8.42193e-138	foetal	RORA
5.50144e-142	1.75502	0.664	0.048	1.52879e-137	foetal	TMEM141
1.66033e-141	1.63394	0.833	0.204	4.61389e-137	foetal	TPM4
2.13944e-141	-3.73851	0.144	0.634	5.94529e-137	foetal	NAMPT
1.98738e-139	1.55964	0.913	0.348	5.52273e-135	foetal	PPIB
1.99322e-139	1.54332	0.892	0.324	5.53896e-135	foetal	HINT1
2.05579e-139	1.25423	0.993	0.628	5.71284e-135	foetal	RPL34
3.90987e-139	1.81882	0.74	0.115	1.08651e-134	foetal	ECRG4
2.48992e-138	1.52283	0.68	0.064	6.91923e-134	foetal	SELENOH
5.01986e-138	-3.55534	0.315	0.755	1.39497e-133	foetal	MT2A
6.12405e-138	1.59177	0.889	0.293	1.70181e-133	foetal	DYNLL1
8.11806e-138	1.09302	0.993	0.523	2.25593e-133	foetal	RPS27
8.42987e-138	-2.53315	0.048	0.523	2.34258e-133	foetal	GRIP1
9.30058e-138	-2.95447	0.128	0.625	2.58454e-133	foetal	ZFP36
1.63594e-137	1.34422	0.766	0.105	4.54611e-133	foetal	NEDD8
5.04558e-137	1.33361	0.819	0.123	1.40212e-132	foetal	OAZ1
2.39951e-136	1.34137	0.949	0.354	6.668e-132	foetal	RPL38
4.45017e-136	1.23369	0.998	0.636	1.23666e-131	foetal	MT-CO2
6.70641e-136	1.25356	0.972	0.505	1.86364e-131	foetal	RPS16
8.392e-136	1.18884	0.988	0.463	2.33205e-131	foetal	RPS28
3.32038e-135	1.56002	0.879	0.315	9.227e-131	foetal	SEPTIN7
6.42705e-135	1.77075	0.691	0.072	1.78601e-130	foetal	AKAP12
1.07009e-134	1.50042	0.841	0.24	2.97368e-130	foetal	HMGN1
1.46878e-134	1.29568	0.978	0.492	4.08159e-130	foetal	RPL36
2.37262e-134	-2.69377	0.072	0.546	6.59327e-130	foetal	SIK3
2.56151e-134	1.74477	0.712	0.103	7.11818e-130	foetal	H1FX
1.10882e-133	1.39181	0.72	0.092	3.08129e-129	foetal	ATP5PO
1.14282e-133	1.37913	0.989	0.67	3.17578e-129	foetal	ACTB
2.58618e-133	-3.12265	0.106	0.588	7.18673e-129	foetal	ADIRF
8.78171e-133	3.28416	0.578	0	2.44035e-128	foetal	SFRP2
1.00533e-132	1.98034	0.634	0.044	2.79371e-128	foetal	ITM2C
1.11806e-132	-2.62142	0.098	0.573	3.10698e-128	foetal	PARD3B
1.61158e-132	1.53234	0.578	0	4.47843e-128	foetal	TOMM6
2.99066e-131	1.59851	0.906	0.388	8.31074e-127	foetal	HMGB1
6.58883e-131	1.92957	0.578	0.004	1.83097e-126	foetal	PRSS35
3.96788e-130	1.58693	0.67	0.066	1.10263e-125	foetal	MFAP2
3.29595e-129	1.54825	0.724	0.129	9.15912e-125	foetal	ALKBH7
3.34136e-129	1.57599	0.914	0.352	9.28532e-125	foetal	HSP90B1
2.68511e-128	1.43382	0.899	0.315	7.46166e-124	foetal	YBX1
4.20483e-127	0.980532	0.974	0.446	1.16848e-122	foetal	RPS29
4.88208e-127	-2.61956	0.146	0.611	1.35668e-122	foetal	PDLIM5
7.07442e-127	-2.66625	0.133	0.593	1.96591e-122	foetal	ZFPM2
2.76461e-126	1.41232	0.904	0.39	7.68257e-122	foetal	HSP90AA1
2.77103e-126	2.04465	0.593	0.023	7.70041e-122	foetal	PTN
4.18095e-126	1.56059	0.651	0.055	1.16184e-121	foetal	COL14A1
8.44685e-126	1.07862	0.988	0.521	2.34729e-121	foetal	RPL37A
2.42351e-125	-2.84731	0.082	0.537	6.73469e-121	foetal	RYR2
3.12498e-125	-2.53676	0.059	0.508	8.68402e-121	foetal	PRKD1
3.19793e-125	1.3315	0.934	0.375	8.88673e-121	foetal	ATP5F1E
3.1192e-124	-2.29301	0.061	0.509	8.66793e-120	foetal	EXOC6B
1.76784e-123	1.36784	0.678	0.085	4.91266e-119	foetal	NSA2
6.89955e-123	1.40502	0.558	0.007	1.91732e-118	foetal	TRAPPC5
1.19724e-122	1.44153	0.574	0.024	3.327e-118	foetal	TOMM5
1.96952e-122	-2.31517	0.084	0.54	5.47311e-118	foetal	NFKBIZ
2.34238e-122	-2.24683	0.058	0.504	6.50923e-118	foetal	EVA1C
4.57887e-122	0.957539	0.998	0.752	1.27242e-117	foetal	RPL41
5.19232e-122	1.36862	0.894	0.339	1.44289e-117	foetal	MYL12B
9.63978e-121	1.44333	0.866	0.291	2.6788e-116	foetal	IGFBP4
1.66625e-120	1.38799	0.881	0.355	4.63034e-116	foetal	ATP5MC2
1.88743e-120	1.40081	0.817	0.239	5.24498e-116	foetal	OSTC
3.43343e-119	1.33307	0.659	0.074	9.54116e-115	foetal	CD59
3.47255e-119	1.42127	0.739	0.158	9.64987e-115	foetal	SERPINH1
1.1289e-118	1.70902	0.54	0.004	3.1371e-114	foetal	LY6H
2.18554e-118	1.24862	0.695	0.089	6.0734e-114	foetal	ATP5MF
2.34813e-118	1.30458	0.97	0.549	6.52522e-114	foetal	MYL6
2.5114e-118	1.54189	0.597	0.047	6.97892e-114	foetal	PPP1R14B
2.65703e-118	1.40084	0.849	0.304	7.38362e-114	foetal	BEX3
3.00435e-118	1.37201	0.828	0.252	8.34879e-114	foetal	PPDPF
1.3831e-117	-2.24319	0.035	0.453	3.8435e-113	foetal	MCTP2
2.44791e-117	1.37632	0.867	0.308	6.80249e-113	foetal	CFL1
4.0352e-117	1.34391	0.815	0.222	1.12134e-112	foetal	SET
1.35663e-116	1.30042	0.67	0.083	3.76995e-112	foetal	HSPE1
5.46238e-116	1.28004	0.671	0.092	1.51794e-111	foetal	GNAI2
7.23203e-116	1.34103	0.529	0.006	2.00971e-111	foetal	DDX39B
1.55892e-115	1.39949	0.637	0.068	4.33209e-111	foetal	CFI
4.97458e-115	1.32029	0.603	0.058	1.38239e-110	foetal	LEPROT
2.27291e-114	1.51246	0.577	0.037	6.31618e-110	foetal	SPINT2
2.36857e-114	1.05607	0.971	0.523	6.58201e-110	foetal	RPL35
2.82622e-114	1.41882	0.684	0.119	7.85378e-110	foetal	MAGED2
8.00928e-114	0.784273	0.785	0.126	2.2257e-109	foetal	RPS10
2.5751e-113	1.25842	0.516	0.001	7.15596e-109	foetal	MRPS24
5.86457e-113	1.15393	0.993	0.634	1.62971e-108	foetal	MT-CYB
9.74781e-113	1.19963	0.884	0.321	2.70882e-108	foetal	UBB
1.60526e-112	1.34535	0.705	0.126	4.46086e-108	foetal	COL18A1
3.16691e-112	1.40849	0.648	0.085	8.80053e-108	foetal	MMP23B
1.14791e-111	-2.59178	0.08	0.501	3.18993e-107	foetal	WWOX
2.1716e-111	1.25019	0.79	0.214	6.03467e-107	foetal	MZT2B
2.84961e-111	0.970804	0.978	0.571	7.91879e-107	foetal	RPLP2
3.02676e-111	-1.84822	0	0.364	8.41106e-107	foetal	AC139491.7
7.00396e-111	-2.18658	0.16	0.608	1.94633e-106	foetal	JUNB
4.42818e-110	1.25198	0.911	0.423	1.23055e-105	foetal	EEF2
1.67461e-109	2.16476	0.842	0.332	4.65359e-105	foetal	LGALS1
2.7715e-109	1.2301	0.637	0.083	7.70172e-105	foetal	KRTCAP2
3.49796e-109	1.32729	0.832	0.298	9.72048e-105	foetal	NAP1L1
5.77127e-109	1.25601	0.501	0.001	1.60378e-104	foetal	GNG10
9.19179e-109	1.19425	0.641	0.081	2.55431e-104	foetal	FKBP1A
1.73292e-108	0.708728	0.984	0.518	4.81561e-104	foetal	MT-ND3
2.78913e-108	-2.48724	0.04	0.441	7.75071e-104	foetal	ABI3BP
2.80849e-108	1.15772	0.898	0.365	7.80451e-104	foetal	PFDN5
4.66959e-108	1.37119	0.725	0.177	1.29763e-103	foetal	HSPD1
5.51582e-108	1.22078	0.773	0.207	1.53279e-103	foetal	SEC11A
7.90219e-108	1.21646	0.855	0.313	2.19594e-103	foetal	CHCHD2
1.1515e-107	-3.05676	0.122	0.54	3.19989e-103	foetal	SLC39A8
3.95414e-107	1.27455	0.822	0.269	1.09882e-102	foetal	COMMD6
3.97546e-107	1.20621	0.908	0.396	1.10474e-102	foetal	EEF1D
4.00954e-107	-2.51201	0.122	0.537	1.11421e-102	foetal	PHACTR1
6.35205e-107	1.15039	0.676	0.098	1.76517e-102	foetal	COX8A
1.29445e-106	0.993439	0.973	0.55	3.59716e-102	foetal	RPS25
1.99051e-106	1.08472	0.999	0.709	5.53144e-102	foetal	MT-CO3
2.80374e-106	1.02807	0.738	0.127	7.79132e-102	foetal	UQCR11
3.57365e-106	1.17359	0.902	0.419	9.93082e-102	foetal	SRP14
3.67206e-106	-2.56276	0.178	0.594	1.02043e-101	foetal	HAS1
4.62193e-106	1.20922	0.734	0.17	1.28439e-101	foetal	SERBP1
5.60647e-106	1.23132	0.579	0.055	1.55798e-101	foetal	KDELR2
8.43125e-106	-2.2123	0.081	0.489	2.34296e-101	foetal	PDZD2
1.08884e-105	-2.6434	0.12	0.532	3.02578e-101	foetal	PLXDC2
5.10132e-105	1.19972	0.58	0.059	1.41761e-100	foetal	NPDC1
5.63673e-105	1.72742	0.783	0.242	1.56639e-100	foetal	KCNQ1OT1
1.66394e-104	-2.02924	0	0.344	4.62391e-100	foetal	AGBL4
2.18005e-104	1.46544	0.683	0.143	6.05815e-100	foetal	LMO4
4.4292e-104	1.19699	0.832	0.291	1.23083e-99	foetal	SSR2
5.87284e-104	1.22838	0.563	0.052	1.632e-99	foetal	CNPY2
5.92601e-104	-2.19216	0.079	0.484	1.64678e-99	foetal	DIAPH2
1.3347e-103	1.23626	0.656	0.117	3.70901e-99	foetal	ANP32B
2.70026e-103	1.22668	0.749	0.191	7.50374e-99	foetal	EIF3F
3.10255e-103	1.29	0.748	0.209	8.62167e-99	foetal	ARPC3
3.25246e-103	1.15956	0.627	0.083	9.03825e-99	foetal	HIGD2A
3.74588e-103	1.30932	0.848	0.341	1.04094e-98	foetal	EIF3E
4.44587e-103	-1.84879	0.007	0.356	1.23546e-98	foetal	PRKN
4.81056e-103	1.32239	0.558	0.044	1.33681e-98	foetal	BASP1
2.66878e-102	1.17625	0.593	0.075	7.41628e-98	foetal	PSMA1
8.96651e-102	-2.05998	0.271	0.686	2.4917e-97	foetal	FOS
1.02801e-101	1.32887	0.545	0.041	2.85673e-97	foetal	RAMP2
1.13568e-101	1.25298	0.578	0.065	3.15595e-97	foetal	CALM3
1.74872e-101	-2.49821	0.323	0.672	4.85953e-97	foetal	PKHD1L1
2.03637e-101	1.16721	0.66	0.122	5.65886e-97	foetal	SRSF9
2.11779e-101	2.18915	0.477	0.003	5.88513e-97	foetal	SFRP5
2.13407e-101	1.20933	0.632	0.1	5.93038e-97	foetal	C1orf122
3.55393e-101	1.17687	0.826	0.297	9.876e-97	foetal	RAC1
4.29618e-101	1.21448	0.628	0.103	1.19387e-96	foetal	RCN2
8.83553e-101	1.1271	0.598	0.071	2.45531e-96	foetal	TMBIM4
1.38537e-100	1.70258	0.559	0.055	3.84979e-96	foetal	APOE
1.54879e-100	1.12347	0.591	0.072	4.30395e-96	foetal	NDUFB8
1.83628e-100	1.22837	0.601	0.081	5.10283e-96	foetal	EIF4EBP1
3.20669e-100	-1.88139	0.398	0.748	8.91106e-96	foetal	CFH
5.64159e-100	-2.19838	0.055	0.436	1.56774e-95	foetal	LRMDA
1.64855e-99	-2.24196	0.148	0.543	4.58115e-95	foetal	ZFAND3
1.19835e-98	0.941195	1	0.769	3.33009e-94	foetal	MT-CO1
1.60825e-98	-1.9141	0.014	0.359	4.46917e-94	foetal	BAIAP2L1
1.62956e-98	1.34813	0.621	0.102	4.52838e-94	foetal	GNG11
2.76838e-98	1.07199	0.594	0.078	7.69305e-94	foetal	BLOC1S1
3.91267e-98	-2.37383	0.282	0.641	1.08729e-93	foetal	CELF2
4.56846e-98	1.18213	0.622	0.093	1.26953e-93	foetal	RCN1
5.00038e-98	1.20512	0.835	0.314	1.38956e-93	foetal	ZFAS1
6.99697e-98	1.14852	0.543	0.05	1.94439e-93	foetal	CSNK2B
1.33808e-97	1.2057	0.592	0.085	3.7184e-93	foetal	PGLS
3.86474e-97	-3.21138	0.042	0.407	1.07397e-92	foetal	MARCH3
5.75999e-97	1.32031	0.466	0.004	1.60064e-92	foetal	PEG10
6.90422e-97	1.13791	0.678	0.129	1.91861e-92	foetal	PPP1CB
7.02167e-97	-2.49256	0.319	0.662	1.95125e-92	foetal	RARRES1
9.3986e-97	-2.03801	0.01	0.345	2.61178e-92	foetal	MAP3K5
1.26233e-96	1.15486	0.667	0.143	3.50789e-92	foetal	SNRPE
1.27358e-96	-2.37807	0.146	0.542	3.53915e-92	foetal	SLC4A4
2.66839e-96	1.18991	0.628	0.117	7.41518e-92	foetal	ZNF428
3.35692e-96	-2.31169	0.164	0.553	9.32856e-92	foetal	SORBS2
5.27304e-96	1.08192	0.824	0.264	1.46532e-91	foetal	UQCRH
6.35762e-96	-1.93142	0.007	0.335	1.76672e-91	foetal	SLC24A3
1.65673e-95	1.48068	0.483	0.016	4.60389e-91	foetal	HHIP
1.9801e-95	1.22282	0.727	0.199	5.5025e-91	foetal	SELENOW
8.62307e-95	-1.64147	0.001	0.317	2.39626e-90	foetal	FAM153A
1.15548e-94	-2.40553	0.124	0.511	3.21097e-90	foetal	SGK1
1.5568e-94	1.43076	0.524	0.042	4.3262e-90	foetal	NRP2
1.62892e-94	1.25758	0.628	0.116	4.52659e-90	foetal	CALM1
1.93375e-94	1.06712	0.486	0.023	5.3737e-90	foetal	SMARCE1
2.32591e-94	1.29081	0.47	0.011	6.46348e-90	foetal	OLFML3
2.46712e-94	-1.88412	0.001	0.315	6.85588e-90	foetal	OOEP
5.03208e-94	1.1555	0.793	0.26	1.39836e-89	foetal	APLP2
8.19678e-94	-2.08702	0.052	0.417	2.2778e-89	foetal	NAALADL2
2.33442e-93	-1.86363	0.006	0.325	6.48713e-89	foetal	LINC00513
3.14284e-93	-1.95272	0.022	0.361	8.73364e-89	foetal	CACNA2D3
3.47731e-93	1.13347	0.651	0.136	9.66309e-89	foetal	KDELR1
6.69041e-93	-2.20644	0.28	0.629	1.8592e-88	foetal	AQP1
1.53023e-92	1.22519	0.912	0.468	4.25237e-88	foetal	ANXA2
1.84179e-92	0.860968	0.949	0.448	5.11816e-88	foetal	RPS20
2.6161e-92	1.20301	0.821	0.327	7.26989e-88	foetal	MYL9
4.55099e-92	1.12108	0.453	0.01	1.26467e-87	foetal	PSMA6
4.63474e-92	1.23431	0.75	0.233	1.28795e-87	foetal	CAV1
1.5686e-91	-2.16927	0.103	0.477	4.35898e-87	foetal	ST6GAL1
2.50045e-91	1.08471	0.768	0.223	6.9485e-87	foetal	C12orf57
3.62126e-91	1.06642	0.666	0.14	1.00631e-86	foetal	TSPAN3
4.49837e-91	-1.89604	0.015	0.339	1.25005e-86	foetal	NLGN1
8.8988e-91	-2.0669	0.054	0.41	2.47289e-86	foetal	ARHGAP44
1.04369e-90	1.03951	0.883	0.375	2.90032e-86	foetal	SKP1
1.14505e-90	1.15647	0.657	0.154	3.18197e-86	foetal	RTRAF
1.52127e-90	1.02198	0.801	0.267	4.22745e-86	foetal	NDUFS5
1.67326e-90	1.09476	0.692	0.168	4.64983e-86	foetal	BANF1
2.03254e-90	1.18724	0.635	0.133	5.64822e-86	foetal	C4orf48
8.79438e-90	1.15152	0.779	0.277	2.44387e-85	foetal	GNG5
1.01565e-89	-1.69471	0.004	0.31	2.8224e-85	foetal	AC027288.3
1.91647e-89	-1.75877	0.002	0.303	5.32567e-85	foetal	AC098617.1
2.25088e-89	2.16159	0.454	0.014	6.25498e-85	foetal	POSTN
2.28343e-89	-2.06849	0.199	0.574	6.34544e-85	foetal	HLA-B
3.48097e-89	-2.03022	0.37	0.67	9.67326e-85	foetal	C1R
8.7753e-89	1.33671	0.728	0.211	2.43857e-84	foetal	EMP3
1.4674e-88	-2.3948	0.122	0.491	4.07775e-84	foetal	WWC1
1.62892e-88	1.04626	0.816	0.283	4.52662e-84	foetal	OST4
3.2282e-88	-1.67308	0.021	0.342	8.97084e-84	foetal	AMBRA1
4.58036e-88	1.31883	0.671	0.17	1.27284e-83	foetal	H2AFZ
4.88612e-88	-1.66978	0.003	0.303	1.3578e-83	foetal	LRP4
7.39816e-88	-2.20162	0.105	0.468	2.05587e-83	foetal	AFF1
9.03626e-88	1.0648	0.536	0.071	2.51109e-83	foetal	CHURC1
1.05924e-87	1.5288	0.726	0.233	2.94351e-83	foetal	TUBA1B
1.29137e-87	-1.5453	0	0.293	3.58859e-83	foetal	SPDYE2
1.64987e-87	1.0475	0.837	0.308	4.58482e-83	foetal	TMA7
4.82765e-87	-2.01414	0.04	0.375	1.34156e-82	foetal	DPP6
5.34584e-87	-2.09532	0.074	0.429	1.48556e-82	foetal	SPIDR
1.9326e-86	1.11829	0.559	0.085	5.3705e-82	foetal	CDV3
2.16702e-86	1.01903	0.772	0.249	6.02192e-82	foetal	UQCR10
3.37232e-86	1.03211	0.419	0.001	9.37133e-82	foetal	CDK2AP1
3.50147e-86	1.00222	0.645	0.132	9.73023e-82	foetal	MT-ND4L
3.57238e-86	1.13334	0.728	0.219	9.9273e-82	foetal	BCAM
5.77682e-86	1.14539	0.716	0.212	1.60532e-81	foetal	GAS6
9.44632e-86	-1.6668	0.008	0.308	2.62504e-81	foetal	ARHGEF3
1.25791e-85	0.76732	0.993	0.649	3.49561e-81	foetal	MT-ND4
1.47786e-85	1.04137	0.774	0.25	4.10684e-81	foetal	PARK7
1.58173e-85	1.03351	0.76	0.245	4.39547e-81	foetal	SNRPD2
1.92273e-85	1.0883	0.773	0.277	5.34309e-81	foetal	LDHB
5.34106e-85	1.0335	0.661	0.158	1.48423e-80	foetal	NDUFB11
5.40242e-85	0.963427	0.613	0.119	1.50128e-80	foetal	BRI3
7.73726e-85	1.1679	0.449	0.023	2.15011e-80	foetal	SCG5
9.16457e-85	1.0873	0.638	0.15	2.54674e-80	foetal	SF3B6
9.22196e-85	0.679521	0.988	0.7	2.56269e-80	foetal	RPL13A
1.10001e-84	1.28092	0.448	0.02	3.05683e-80	foetal	RBP7
1.16535e-84	1.04499	0.561	0.085	3.2384e-80	foetal	ODC1
1.42604e-84	1.03612	0.689	0.184	3.96283e-80	foetal	ST13
2.07625e-84	1.16442	0.719	0.218	5.76969e-80	foetal	RHOA
2.32662e-84	1.0865	0.571	0.095	6.46545e-80	foetal	EFEMP2
4.1457e-84	1.09436	0.838	0.334	1.15205e-79	foetal	PFN1
7.90957e-84	1.02333	0.756	0.233	2.19799e-79	foetal	CDC42
3.02355e-83	0.936462	0.906	0.399	8.40215e-79	foetal	RPL4
3.80052e-83	1.16094	0.556	0.092	1.05613e-78	foetal	UCHL1
3.80715e-83	-1.6723	0.019	0.324	1.05797e-78	foetal	RBP4
5.73324e-83	1.05821	0.477	0.045	1.59321e-78	foetal	NME1
1.81195e-82	1.08945	0.729	0.233	5.03522e-78	foetal	PHPT1
2.22729e-82	1.0145	0.501	0.059	6.18943e-78	foetal	TSTD1
3.76114e-82	1.00487	0.665	0.174	1.04518e-77	foetal	C19orf53
4.26951e-82	1.02464	0.783	0.284	1.18645e-77	foetal	CUTA
5.85561e-82	1.21418	0.765	0.267	1.62722e-77	foetal	COL6A1
7.1462e-82	1.08544	0.793	0.283	1.98586e-77	foetal	RABAC1
2.36485e-81	-2.03596	0.034	0.348	6.57167e-77	foetal	AP000561.1
3.04904e-81	1.08568	0.612	0.139	8.47297e-77	foetal	RPL22L1
3.29863e-81	0.970194	0.442	0.024	9.16657e-77	foetal	SARNP
7.99643e-81	1.0128	0.639	0.15	2.22213e-76	foetal	HCFC1R1
1.29012e-80	1.00757	0.665	0.174	3.58511e-76	foetal	RHOC
1.57693e-80	1.01992	0.399	0.003	4.38213e-76	foetal	UBE2V1
2.37903e-80	1.10732	0.605	0.139	6.61109e-76	foetal	PGRMC1
3.53914e-80	0.916965	0.782	0.25	9.83491e-76	foetal	SEC61G
8.61719e-80	-1.95972	0.098	0.443	2.39463e-75	foetal	NNMT
1.0121e-79	0.997966	0.446	0.031	2.81252e-75	foetal	C18orf32
1.32473e-79	0.955166	0.656	0.17	3.68129e-75	foetal	VPS28
2.21201e-79	-2.58179	0.227	0.557	6.14696e-75	foetal	CLIC4
3.1009e-79	1.07379	0.562	0.107	8.61708e-75	foetal	NME4
3.16492e-79	-1.93355	0.077	0.409	8.795e-75	foetal	DLG2
6.67115e-79	1.04403	0.585	0.12	1.85385e-74	foetal	DDAH2
9.71004e-79	-2.07286	0.109	0.448	2.69832e-74	foetal	MAP3K8
1.22337e-78	0.94588	0.416	0.017	3.39962e-74	foetal	COX16
1.2383e-78	0.951599	0.743	0.238	3.4411e-74	foetal	SRRM2
1.94138e-78	0.977387	0.827	0.347	5.39491e-74	foetal	SLC25A3
1.97519e-78	1.37739	0.434	0.033	5.48885e-74	foetal	ARL6IP1
2.24814e-78	0.91105	0.476	0.052	6.24734e-74	foetal	ARPC1A
2.34903e-78	0.938786	0.486	0.052	6.52772e-74	foetal	WNT2B
3.45373e-78	-2.04507	0.157	0.496	9.59758e-74	foetal	STAG1
4.21611e-78	0.995945	0.734	0.24	1.17161e-73	foetal	RAN
7.14141e-78	-1.56956	0.027	0.328	1.98453e-73	foetal	TCAP
8.6892e-78	1.03851	0.627	0.153	2.41464e-73	foetal	GYPC
1.42158e-77	0.903805	0.498	0.059	3.95044e-73	foetal	PABPN1
1.67221e-77	1.07761	0.823	0.368	4.64691e-73	foetal	CIRBP
1.92674e-77	0.904911	0.424	0.021	5.35421e-73	foetal	RBM4
2.07445e-77	0.915371	0.694	0.192	5.76468e-73	foetal	HSBP1
2.37678e-77	0.971175	0.5	0.064	6.60482e-73	foetal	IL11RA
4.36169e-77	0.926403	0.591	0.124	1.21207e-72	foetal	SSR3
4.40529e-77	0.741261	0.526	0.076	1.22419e-72	foetal	MICOS10
6.94784e-77	0.958883	0.448	0.041	1.93074e-72	foetal	ARPC4
7.92087e-77	1.04786	0.834	0.335	2.20113e-72	foetal	HSPA5
1.96051e-76	1.55381	0.559	0.133	5.44807e-72	foetal	SBSPON
2.57614e-76	0.872728	0.946	0.595	7.15884e-72	foetal	EIF1
3.66952e-76	0.97543	0.529	0.092	1.01972e-71	foetal	METTL26
4.70619e-76	1.08404	0.428	0.03	1.3078e-71	foetal	OLFML1
9.3301e-76	0.99762	0.494	0.072	2.59274e-71	foetal	SNRPN
9.67157e-76	-2.44337	0.065	0.382	2.68763e-71	foetal	FKBP5
1.01679e-75	0.92496	0.668	0.18	2.82556e-71	foetal	SRP9
1.22858e-75	0.910287	0.602	0.132	3.4141e-71	foetal	RSL24D1
1.49637e-75	1.23468	0.425	0.025	4.15827e-71	foetal	MFAP4
1.55968e-75	0.975272	0.646	0.168	4.3342e-71	foetal	RAB13
4.19499e-75	0.925121	0.651	0.174	1.16575e-70	foetal	YWHAB
5.1485e-75	0.848223	0.427	0.027	1.43072e-70	foetal	UBE2M
8.03077e-75	0.885686	0.442	0.041	2.23167e-70	foetal	NDUFA7
9.53362e-75	1.41384	0.374	0.001	2.6493e-70	foetal	CRABP2
1.24772e-74	0.885789	0.504	0.074	3.4673e-70	foetal	CTSD
[truncated: 1,281 more rows]
